# Supplementary material for: An analysis of WHO FluNet and FluID influenza surveillance data for South East Asia Region, 2015–2023
Source: PLoS One. 2026 Feb 20;21(2):e0341567. doi: 10.1371/journal.pone.0341567 (PMC12923055; doi:10.1371/journal.pone.0341567)
Supplement: S1 File — (XLSX) [file pone.0341567.s001.xlsx]

## Sheet: SEAR
		Hemisphere (NH=northern hemisphere, SH=southern hemisphere)	Influenza transmission zone			ISO = International Organization for Standardization			MMWR = Morbidity and Mortality Weekly Report			Surveillance site type (NONSENTINEL/SENTINEL/NOTDEFINED)	No. of Specimen Processed	No. of Specimen Received	Influenza Types
WHO REGION	FLU SEASON	HEMISPHERE	ITZ	COUNTRY_CODE	COUNTRY_AREA_TERRITORY	ISO_WEEK START DATE	ISO_YEAR	ISO_WEEK	MMWR_WEEK START DATE	MMWR_YEAR	MMWR_WEEK	ORIGIN_SOURCE	SPEC_PROCESSED_NB	SPEC_RECEIVED_NB	AH1N12009	AH1	AH3	AH5	AH7N9	ANOTSUBTYPED	ANOTSUBTYPABLE	AOTHER_SUBTYPE	AOTHER_SUBTYPE_DETAILS	INF_A	BVIC_2DEL	BVIC_3DEL	BVIC_NODEL	BVIC_DELUNK	BYAM	BNOTDETERMINED	INF_B	INF_ALL	INF_NEGATIVE	ILI_ACTIVITY	ADENO	BOCA	HUMAN_CORONA	META PNEUMO	PARA INFLUENZA	RHINO	RSV	OTHER RESP VIRUS	OTHER_RESPVIRUS_DETAILS	LAB_RESULT_COMMENT	WCR_COMMENT	ISO2	ISOYW	MMWRYW
SEAR	YR	SH	FLU_SE_ASIA	IDN	Indonesia	2015-01-05	2015	2	2015-01-04	2015	1	NOTDEFINED	27	27	0	0	3	0		0		0		3			0		0	0	0	3		3												ID	201502	201501
SEAR	YR	NH	FLU_STH_ASIA	NPL	Nepal	2015-01-05	2015	2	2015-01-04	2015	1	NOTDEFINED	25	25	0		0							0			0		0		0		25	0												NP	201502	201501
SEAR	YR	NH	FLU_STH_ASIA	BGD	Bangladesh	2015-01-05	2015	2	2015-01-04	2015	1	NOTDEFINED	108	108	0	0	0	0		0		0		0			0		0	0	0			2												BD	201502	201501
SEAR	YR	NH	FLU_STH_ASIA	BTN	Bhutan	2015-01-05	2015	2	2015-01-04	2015	1	NOTDEFINED	0	0	0	0	0	0		0		0		0			0		0	0	0			3												BT	201502	201501
SEAR	YR	NH	FLU_STH_ASIA	IND	India	2015-01-05	2015	2	2015-01-04	2015	1	NOTDEFINED	53	53	2	0	0	0		0		0		2			0		0	4	4	6		3												IN	201502	201501
SEAR	YR	NH	FLU_SE_ASIA	THA	Thailand	2015-01-05	2015	2	2015-01-04	2015	1	NOTDEFINED	27	27	0	0	3	0		0		0		3			0		0	1	1	4		3									Adeno=2,PIV2=1			TH	201502	201501
SEAR	YR	NH	FLU_STH_ASIA	LKA	Sri Lanka	2015-01-05	2015	2	2015-01-04	2015	1	NOTDEFINED	19	19	0	0	0	0		1		0		1			0		0	4	4	5		3									0			LK	201502	201501
SEAR	YR	SH	FLU_SE_ASIA	IDN	Indonesia	2015-01-12	2015	3	2015-01-11	2015	2	NOTDEFINED	84	84	2	0	12	0		0		0		14			0		0	7	7	21		3												ID	201503	201502
SEAR	YR	NH	FLU_STH_ASIA	IND	India	2015-01-12	2015	3	2015-01-11	2015	2	NOTDEFINED	71	71	4	0	2	0		0		0		6			0		0	0	0	6		3												IN	201503	201502
SEAR	YR	NH	FLU_SE_ASIA	THA	Thailand	2015-01-12	2015	3	2015-01-11	2015	2	NOTDEFINED	24	24	0	0	1	0		0		0		1			0		0	0	0	1		3									0			TH	201503	201502
SEAR	YR	NH	FLU_STH_ASIA	NPL	Nepal	2015-01-12	2015	3	2015-01-11	2015	2	NOTDEFINED	24	24	0		0							0			0		4		4	4	20	0												NP	201503	201502
SEAR	YR	NH	FLU_STH_ASIA	LKA	Sri Lanka	2015-01-12	2015	3	2015-01-11	2015	2	NOTDEFINED	21	21	0	0	0	0		3		0		3			0		0	2	2	5		3												LK	201503	201502
SEAR	YR	NH	FLU_STH_ASIA	BGD	Bangladesh	2015-01-12	2015	3	2015-01-11	2015	2	NOTDEFINED	85	85	0	0	0	0		0		0		0			0		0	0	0			2												BD	201503	201502
SEAR	YR	NH	FLU_STH_ASIA	BTN	Bhutan	2015-01-12	2015	3	2015-01-11	2015	2	NOTDEFINED	11	11	0	0	0	0		0		0		0			0		0	0	0			3												BT	201503	201502
SEAR	YR	NH	FLU_STH_ASIA	LKA	Sri Lanka	2015-01-19	2015	4	2015-01-18	2015	3	NOTDEFINED	32	32	0	0	0	0		5		0		5			0		0	4	4	9		3									0			LK	201504	201503
SEAR	YR	NH	FLU_STH_ASIA	NPL	Nepal	2015-01-19	2015	4	2015-01-18	2015	3	NOTDEFINED	20	20	0		0							0			0		1		1	1	19	0												NP	201504	201503
SEAR	YR	NH	FLU_SE_ASIA	THA	Thailand	2015-01-19	2015	4	2015-01-18	2015	3	NOTDEFINED	25	25	0	0	5	0		0		0		5			0		1	0	1	6		3									Adeno=1			TH	201504	201503
SEAR	YR	SH	FLU_SE_ASIA	IDN	Indonesia	2015-01-19	2015	4	2015-01-18	2015	3	NOTDEFINED	130	130	3	0	29	0		0		0		32			0		0	4	4	36		3												ID	201504	201503
SEAR	YR	NH	FLU_STH_ASIA	BTN	Bhutan	2015-01-19	2015	4	2015-01-18	2015	3	NOTDEFINED	3	3	0	0	0	0		0		0		0			0		0	0	0			3												BT	201504	201503
SEAR	YR	NH	FLU_STH_ASIA	IND	India	2015-01-19	2015	4	2015-01-18	2015	3	NOTDEFINED	87	87	12	0	4	0		0		0		16			0		0	1	1	17		3												IN	201504	201503
SEAR	YR	NH	FLU_STH_ASIA	BGD	Bangladesh	2015-01-19	2015	4	2015-01-18	2015	3	NOTDEFINED	86	86	0	0	0	0		0		0		0			0		0	0	0			2												BD	201504	201503
SEAR	YR	NH	FLU_STH_ASIA	LKA	Sri Lanka	2015-01-26	2015	5	2015-01-25	2015	4	NOTDEFINED	24	24	0	0	0	0		1		0		1			0		0	4	4	5		3									0			LK	201505	201504
SEAR	YR	NH	FLU_SE_ASIA	THA	Thailand	2015-01-26	2015	5	2015-01-25	2015	4	NOTDEFINED	13	13	0	0	2	0		0		0		2			0		0	0	0	2		3									0			TH	201505	201504
SEAR	YR	NH	FLU_STH_ASIA	BTN	Bhutan	2015-01-26	2015	5	2015-01-25	2015	4	NOTDEFINED	8	8	1	0	1	0		0		0		2			0		0	1	1	3		3												BT	201505	201504
SEAR	YR	NH	FLU_STH_ASIA	MDV	Maldives	2015-01-26	2015	5	2015-01-25	2015	4	NOTDEFINED	1	1																			1	1												MV	201505	201504
SEAR	YR	NH	FLU_STH_ASIA	BGD	Bangladesh	2015-01-26	2015	5	2015-01-25	2015	4	NOTDEFINED	70	70	0	0	0	0		0		0		0			0		0	0	0			2												BD	201505	201504
SEAR	YR	NH	FLU_STH_ASIA	NPL	Nepal	2015-01-26	2015	5	2015-01-25	2015	4	NOTDEFINED	14	14	0		0							0			0		1		1	1	13	0												NP	201505	201504
SEAR	YR	NH	FLU_STH_ASIA	IND	India	2015-01-26	2015	5	2015-01-25	2015	4	NOTDEFINED	121	121	18	0	9	0		0		0		27			0		0	4	4	31		3												IN	201505	201504
SEAR	YR	SH	FLU_SE_ASIA	IDN	Indonesia	2015-01-26	2015	5	2015-01-25	2015	4	NOTDEFINED	88	88	1	0	22	0		0		0		23			0		0	2	2	25		3												ID	201505	201504
SEAR	YR	NH	FLU_STH_ASIA	BTN	Bhutan	2015-02-02	2015	6	2015-02-01	2015	5	NOTDEFINED	7	7	1	0	0	0		0		0		1			0		0	0	0	1		3										0		BT	201506	201505
SEAR	YR	NH	FLU_STH_ASIA	IND	India	2015-02-02	2015	6	2015-02-01	2015	5	NOTDEFINED	436	436	103	0	15	0		0		0		118			0		0	9	9	127		5												IN	201506	201505
SEAR	YR	NH	FLU_SE_ASIA	THA	Thailand	2015-02-02	2015	6	2015-02-01	2015	5	NOTDEFINED	31	31	2	0	4	0		0		0		6			0		1	0	1	7		3									0			TH	201506	201505
SEAR	YR	NH	FLU_STH_ASIA	BGD	Bangladesh	2015-02-02	2015	6	2015-02-01	2015	5	NOTDEFINED	171	171	1	0	1	0		0		0		2			0		0	3	3	5		2												BD	201506	201505
SEAR	YR	NH	FLU_STH_ASIA	LKA	Sri Lanka	2015-02-02	2015	6	2015-02-01	2015	5	NOTDEFINED	15	15	0	0	0	0		0		0		0			0		0	4	4	4		3									0			LK	201506	201505
SEAR	YR	SH	FLU_SE_ASIA	IDN	Indonesia	2015-02-02	2015	6	2015-02-01	2015	5	NOTDEFINED	97	97	5	0	23	0		0		0		28			0		0	4	4	32		3												ID	201506	201505
SEAR	YR	NH	FLU_STH_ASIA	MDV	Maldives	2015-02-02	2015	6	2015-02-01	2015	5	NOTDEFINED	0	0																			0	1												MV	201506	201505
SEAR	YR	NH	FLU_STH_ASIA	NPL	Nepal	2015-02-02	2015	6	2015-02-01	2015	5	NOTDEFINED	16	16	1		0							1			0		0		0	1	15	0												NP	201506	201505
SEAR	YR	NH	FLU_STH_ASIA	IND	India	2015-02-09	2015	7	2015-02-08	2015	6	NOTDEFINED	815	815	260	0	12	0		0		0		272			0		0	5	5	277		5												IN	201507	201506
SEAR	YR	SH	FLU_SE_ASIA	IDN	Indonesia	2015-02-09	2015	7	2015-02-08	2015	6	NOTDEFINED	104	104	13	0	21	0		0		0		34			0		0	10	10	44		3												ID	201507	201506
SEAR	YR	NH	FLU_STH_ASIA	BGD	Bangladesh	2015-02-09	2015	7	2015-02-08	2015	6	NOTDEFINED	89	89	0	0	1	0		0		0		1			0		0	0	0	1		2												BD	201507	201506
SEAR	YR	NH	FLU_STH_ASIA	BTN	Bhutan	2015-02-09	2015	7	2015-02-08	2015	6	NOTDEFINED	30	30	12	0	2	0		0		0		14			0		0	0	0	14		3												BT	201507	201506
SEAR	YR	NH	FLU_STH_ASIA	NPL	Nepal	2015-02-09	2015	7	2015-02-08	2015	6	NOTDEFINED	35	35	3		0							3			0		4		4	7	28	0												NP	201507	201506
SEAR	YR	NH	FLU_STH_ASIA	MDV	Maldives	2015-02-09	2015	7	2015-02-08	2015	6	NOTDEFINED	0	0																			0	1												MV	201507	201506
SEAR	YR	NH	FLU_SE_ASIA	THA	Thailand	2015-02-09	2015	7	2015-02-08	2015	6	NOTDEFINED	26	26	1	0	4	0		0		0		5			0		3	2	5	10		3									0			TH	201507	201506
SEAR	YR	NH	FLU_STH_ASIA	LKA	Sri Lanka	2015-02-09	2015	7	2015-02-08	2015	6	NOTDEFINED	43	43	0	0	0	0		5		0		5			0		0	4	4	9		3									0			LK	201507	201506
SEAR	YR	NH	FLU_STH_ASIA	MDV	Maldives	2015-02-16	2015	8	2015-02-15	2015	7	NOTDEFINED	1	1			1							1								1	0	3												MV	201508	201507
SEAR	YR	NH	FLU_STH_ASIA	BGD	Bangladesh	2015-02-16	2015	8	2015-02-15	2015	7	NOTDEFINED	85	85	0	0	1	0		0		0		1			0		0	2	2	3		2												BD	201508	201507
SEAR	YR	NH	FLU_SE_ASIA	THA	Thailand	2015-02-16	2015	8	2015-02-15	2015	7	NOTDEFINED	24	24	0	0	2	0		0		0		2			0		0	0	0	2		3									PIV3=1,hMPV=1			TH	201508	201507
SEAR	YR	NH	FLU_STH_ASIA	NPL	Nepal	2015-02-16	2015	8	2015-02-15	2015	7	NOTDEFINED	46	46	6		0							6			0		5		5	11	35	0												NP	201508	201507
SEAR	YR	SH	FLU_SE_ASIA	IDN	Indonesia	2015-02-16	2015	8	2015-02-15	2015	7	NOTDEFINED	99	99	1	0	28	0		0		0		29			0		0	9	9	38		3												ID	201508	201507
SEAR	YR	NH	FLU_STH_ASIA	IND	India	2015-02-16	2015	8	2015-02-15	2015	7	NOTDEFINED	1920	1920	626	0	23	0		0		0		649			0		0	11	11	660		5												IN	201508	201507
SEAR	YR	NH	FLU_STH_ASIA	LKA	Sri Lanka	2015-02-16	2015	8	2015-02-15	2015	7	NOTDEFINED	18	18	0	0	0	0		0		0		0			0		0	1	1	1		3												LK	201508	201507
SEAR	YR	NH	FLU_STH_ASIA	BTN	Bhutan	2015-02-16	2015	8	2015-02-15	2015	7	NOTDEFINED	30	30	13	0	2	0		0		0		15			0		0	0	0	15		3												BT	201508	201507
SEAR	YR	NH	FLU_STH_ASIA	NPL	Nepal	2015-02-23	2015	9	2015-02-22	2015	8	NOTDEFINED	256	256	52		1							53			0		24		24	77	179	0												NP	201509	201508
SEAR	YR	NH	FLU_STH_ASIA	MDV	Maldives	2015-02-23	2015	9	2015-02-22	2015	8	NOTDEFINED	2	2																			2	2												MV	201509	201508
SEAR	YR	NH	FLU_STH_ASIA	LKA	Sri Lanka	2015-02-23	2015	9	2015-02-22	2015	8	NOTDEFINED	39	39	0	0	0	0		1		0		1			0		0	5	5	6		3												LK	201509	201508
SEAR	YR	NH	FLU_SE_ASIA	THA	Thailand	2015-02-23	2015	9	2015-02-22	2015	8	NOTDEFINED	24	24	1	0	5	0		0		0		6			0		2	1	3	9		3									hMPV=1			TH	201509	201508
SEAR	YR	NH	FLU_STH_ASIA	IND	India	2015-02-23	2015	9	2015-02-22	2015	8	NOTDEFINED	2709	2709	853	0	27	0		0		0		880			0		0	9	9	889		5												IN	201509	201508
SEAR	YR	NH	FLU_STH_ASIA	BGD	Bangladesh	2015-02-23	2015	9	2015-02-22	2015	8	NOTDEFINED	50	50	0	0	0	0		0		0		0			0		0	0	0			2												BD	201509	201508
SEAR	YR	NH	FLU_STH_ASIA	BTN	Bhutan	2015-02-23	2015	9	2015-02-22	2015	8	NOTDEFINED	31	31	11	0	1	0		0		0		12			0		0	0	0	12		3												BT	201509	201508
SEAR	YR	SH	FLU_SE_ASIA	IDN	Indonesia	2015-02-23	2015	9	2015-02-22	2015	8	NOTDEFINED	110	110	3	0	25	0		0		0		28			0		0	7	7	35		3												ID	201509	201508
SEAR	YR	NH	FLU_STH_ASIA	BTN	Bhutan	2015-03-02	2015	10	2015-03-01	2015	9	NOTDEFINED	16	16	6	0	0	0		0		0		6			0		0	0	0	6		3												BT	201510	201509
SEAR	YR	NH	FLU_STH_ASIA	LKA	Sri Lanka	2015-03-02	2015	10	2015-03-01	2015	9	NOTDEFINED	35	35	0	0	0	0		1		0		1			0		0	8	8	9		3												LK	201510	201509
SEAR	YR	NH	FLU_STH_ASIA	MDV	Maldives	2015-03-02	2015	10	2015-03-01	2015	9	NOTDEFINED	0	0																			0	1												MV	201510	201509
SEAR	YR	NH	FLU_SE_ASIA	THA	Thailand	2015-03-02	2015	10	2015-03-01	2015	9	NOTDEFINED	22	22	2	0	4	0		0		0		6			1		0	0	1	7		3									Adeno=1,PIV3=1			TH	201510	201509
SEAR	YR	NH	FLU_STH_ASIA	BGD	Bangladesh	2015-03-02	2015	10	2015-03-01	2015	9	NOTDEFINED	160	160	7	0	0	0		0		0		7			0		0	3	3	10		3												BD	201510	201509
SEAR	YR	NH	FLU_STH_ASIA	IND	India	2015-03-02	2015	10	2015-03-01	2015	9	NOTDEFINED	3051	3051	1033	0	5	0		0		0		1038			0		0	2	2	1040		5												IN	201510	201509
SEAR	YR	SH	FLU_SE_ASIA	IDN	Indonesia	2015-03-02	2015	10	2015-03-01	2015	9	NOTDEFINED	158	158	6	0	32	0		0		0		38			0		0	16	16	54		3												ID	201510	201509
SEAR	YR	NH	FLU_STH_ASIA	NPL	Nepal	2015-03-02	2015	10	2015-03-01	2015	9	NOTDEFINED	532	532	139		11							150			0		35		35	185	347	0												NP	201510	201509
SEAR	YR	SH	FLU_SE_ASIA	IDN	Indonesia	2015-03-09	2015	11	2015-03-08	2015	10	NOTDEFINED	181	181	4	0	20	0		0		0		24			0		0	22	22	46		3												ID	201511	201510
SEAR	YR	NH	FLU_STH_ASIA	BTN	Bhutan	2015-03-09	2015	11	2015-03-08	2015	10	NOTDEFINED	60	60	15	0	6	0		0		0		21			0		0	0	0	21		3										0		BT	201511	201510
SEAR	YR	NH	FLU_STH_ASIA	BGD	Bangladesh	2015-03-09	2015	11	2015-03-08	2015	10	NOTDEFINED	128	128	2	0	0	0		0		0		2			0		0	0	0	2		2												BD	201511	201510
SEAR	YR	NH	FLU_STH_ASIA	IND	India	2015-03-09	2015	11	2015-03-08	2015	10	NOTDEFINED	2816	2816	925	0	3	0		0		0		928			0		0	0	0	928		6												IN	201511	201510
SEAR	YR	NH	FLU_STH_ASIA	LKA	Sri Lanka	2015-03-09	2015	11	2015-03-08	2015	10	NOTDEFINED	76	76	8	0	2	0		2		0		12			0		0	11	11	23		3												LK	201511	201510
SEAR	YR	NH	FLU_STH_ASIA	MDV	Maldives	2015-03-09	2015	11	2015-03-08	2015	10	NOTDEFINED	3	3																			0	1												MV	201511	201510
SEAR	YR	NH	FLU_SE_ASIA	THA	Thailand	2015-03-09	2015	11	2015-03-08	2015	10	NOTDEFINED	29	29	5	0	4	0		0		0		9			0		0	0	0	9		3									0			TH	201511	201510
SEAR	YR	NH	FLU_STH_ASIA	NPL	Nepal	2015-03-09	2015	11	2015-03-08	2015	10	NOTDEFINED	416	416	120		8							128			0		31		31	159	257	0												NP	201511	201510
SEAR	YR	NH	FLU_STH_ASIA	BTN	Bhutan	2015-03-16	2015	12	2015-03-15	2015	11	NOTDEFINED	40	40	18	0	1	0		0		0		19			0		0	0	0	19		3												BT	201512	201511
SEAR	YR	SH	FLU_SE_ASIA	IDN	Indonesia	2015-03-16	2015	12	2015-03-15	2015	11	NOTDEFINED	151	151	7	0	14	0		0		0		21			0		0	10	10	31		3												ID	201512	201511
SEAR	YR	NH	FLU_STH_ASIA	IND	India	2015-03-16	2015	12	2015-03-15	2015	11	NOTDEFINED	2038	2038	556	0	1	0		0		0		557			0		0	0	0	557		6												IN	201512	201511
SEAR	YR	NH	FLU_STH_ASIA	BGD	Bangladesh	2015-03-16	2015	12	2015-03-15	2015	11	NOTDEFINED	118	118	2	0	0	0		0		0		2			0		0	5	5	7		3												BD	201512	201511
SEAR	YR	NH	FLU_STH_ASIA	NPL	Nepal	2015-03-16	2015	12	2015-03-15	2015	11	NOTDEFINED	457	457	171		8							179			0		26		26	205	252	0												NP	201512	201511
SEAR	YR	NH	FLU_STH_ASIA	MDV	Maldives	2015-03-16	2015	12	2015-03-15	2015	11	NOTDEFINED	1	1																			1	1												MV	201512	201511
SEAR	YR	NH	FLU_SE_ASIA	THA	Thailand	2015-03-16	2015	12	2015-03-15	2015	11	NOTDEFINED	30	30	0	0	5	0		0		0		5			0		0	0	0	5		3									PIV3=2			TH	201512	201511
SEAR	YR	NH	FLU_STH_ASIA	LKA	Sri Lanka	2015-03-16	2015	12	2015-03-15	2015	11	NOTDEFINED	47	47	5	0	1	0		5		0		11			0		0	2	2	13		4												LK	201512	201511
SEAR	YR	NH	FLU_STH_ASIA	MDV	Maldives	2015-03-23	2015	13	2015-03-22	2015	12	NOTDEFINED	2	2																			2	2												MV	201513	201512
SEAR	YR	NH	FLU_STH_ASIA	NPL	Nepal	2015-03-23	2015	13	2015-03-22	2015	12	NOTDEFINED	374	374	133		6							139			0		18		18	157	215	0												NP	201513	201512
SEAR	YR	NH	FLU_STH_ASIA	BGD	Bangladesh	2015-03-23	2015	13	2015-03-22	2015	12	NOTDEFINED	118	118	1	0	0	0		0		0		1			0		0	4	4	5		3												BD	201513	201512
SEAR	YR	SH	FLU_SE_ASIA	IDN	Indonesia	2015-03-23	2015	13	2015-03-22	2015	12	NOTDEFINED	155	155	4	0	25	0		0		0		29			0		0	12	12	41		3												ID	201513	201512
SEAR	YR	NH	FLU_SE_ASIA	THA	Thailand	2015-03-23	2015	13	2015-03-22	2015	12	NOTDEFINED	17	17	1	0	2	0		0		0		3			0		1	0	1	4		3									Adeno=1,PIV3=1			TH	201513	201512
SEAR	YR	NH	FLU_STH_ASIA	IND	India	2015-03-23	2015	13	2015-03-22	2015	12	NOTDEFINED	1451	1451	269	0	1	0		0		0		270			0		0	2	2	272		6												IN	201513	201512
SEAR	YR	NH	FLU_STH_ASIA	LKA	Sri Lanka	2015-03-23	2015	13	2015-03-22	2015	12	NOTDEFINED	63	63	4	0	3	0		0		0		7			0		0	9	9	16		4												LK	201513	201512
SEAR	YR	NH	FLU_STH_ASIA	BTN	Bhutan	2015-03-23	2015	13	2015-03-22	2015	12	NOTDEFINED	64	64	13	0	8	0		0		0		21			0		0	0	0	21		3												BT	201513	201512
SEAR	YR	NH	FLU_SE_ASIA	THA	Thailand	2015-03-30	2015	14	2015-03-29	2015	13	NOTDEFINED	32	32	1	0	8	0		0		0		9			0		0	0	0	9		3									0			TH	201514	201513
SEAR	YR	NH	FLU_STH_ASIA	LKA	Sri Lanka	2015-03-30	2015	14	2015-03-29	2015	13	NOTDEFINED	50	50	10	0	0	0		0		0		10			0		0	0	0	10		4												LK	201514	201513
SEAR	YR	SH	FLU_SE_ASIA	IDN	Indonesia	2015-03-30	2015	14	2015-03-29	2015	13	NOTDEFINED	130	130	2	0	13	0		0		0		15			0		0	17	17	32		3												ID	201514	201513
SEAR	YR	NH	FLU_STH_ASIA	BTN	Bhutan	2015-03-30	2015	14	2015-03-29	2015	13	NOTDEFINED	41	41	3	0	9	0		0		0		12			0		0	0	0	12		3												BT	201514	201513
SEAR	YR	NH	FLU_STH_ASIA	NPL	Nepal	2015-03-30	2015	14	2015-03-29	2015	13	NOTDEFINED	246	246	66		4							70			0		8		8	78	168	0												NP	201514	201513
SEAR	YR	NH	FLU_STH_ASIA	IND	India	2015-03-30	2015	14	2015-03-29	2015	13	NOTDEFINED	682	682	118	0	0	0		0		0		118			0		0	1	1	119		5												IN	201514	201513
SEAR	YR	NH	FLU_STH_ASIA	BGD	Bangladesh	2015-03-30	2015	14	2015-03-29	2015	13	NOTDEFINED	103	103	2	0	0	0		0		0		2			0		0	2	2	4		2												BD	201514	201513
SEAR	YR	NH	FLU_STH_ASIA	LKA	Sri Lanka	2015-04-06	2015	15	2015-04-05	2015	14	NOTDEFINED	65	65	3	0	0	0		0		0		3			0		0	9	9	12		4											Both Influenza A and B reported among pregnant mothers.	LK	201515	201514
SEAR	YR	NH	FLU_STH_ASIA	BTN	Bhutan	2015-04-06	2015	15	2015-04-05	2015	14	NOTDEFINED	44	44	6	0	7	0		0		0		13			0		0	0	0	13		3												BT	201515	201514
SEAR	YR	NH	FLU_STH_ASIA	MDV	Maldives	2015-04-06	2015	15	2015-04-05	2015	14	NOTDEFINED	1	1																			1	1												MV	201515	201514
SEAR	YR	NH	FLU_SE_ASIA	THA	Thailand	2015-04-06	2015	15	2015-04-05	2015	14	NOTDEFINED	25	25	2	0	3	0		0		0		5			0		0	0	0	5		3									0			TH	201515	201514
SEAR	YR	NH	FLU_STH_ASIA	BGD	Bangladesh	2015-04-06	2015	15	2015-04-05	2015	14	NOTDEFINED	138	138	6	0	0	0		0		0		6			0		0	0	0	6		2												BD	201515	201514
SEAR	YR	NH	FLU_STH_ASIA	NPL	Nepal	2015-04-06	2015	15	2015-04-05	2015	14	NOTDEFINED	221	221	70		2							72			0		6		6	78	143	0												NP	201515	201514
SEAR	YR	NH	FLU_STH_ASIA	IND	India	2015-04-06	2015	15	2015-04-05	2015	14	NOTDEFINED	484	484	66	0	0	0		0		0		66			0		0	0	0	66		5												IN	201515	201514
SEAR	YR	SH	FLU_SE_ASIA	IDN	Indonesia	2015-04-06	2015	15	2015-04-05	2015	14	NOTDEFINED	119	119	5	0	7	0		0		0		12			0		0	10	10	22		3												ID	201515	201514
SEAR	YR	NH	FLU_STH_ASIA	LKA	Sri Lanka	2015-04-13	2015	16	2015-04-12	2015	15	NOTDEFINED	22	22	0	0	0	0		2		0		2			0		0	0	0	2		3												LK	201516	201515
SEAR	YR	NH	FLU_STH_ASIA	BTN	Bhutan	2015-04-13	2015	16	2015-04-12	2015	15	NOTDEFINED	45	45	4	0	2	0		0		0		6			0		0	0	0	6		3												BT	201516	201515
SEAR	YR	NH	FLU_STH_ASIA	MDV	Maldives	2015-04-13	2015	16	2015-04-12	2015	15	NOTDEFINED	0	0																			0	1												MV	201516	201515
SEAR	YR	NH	FLU_STH_ASIA	BGD	Bangladesh	2015-04-13	2015	16	2015-04-12	2015	15	NOTDEFINED	94	94	7	0	0	0		0		0		7			0		0	0	0	7		3												BD	201516	201515
SEAR	YR	NH	FLU_STH_ASIA	IND	India	2015-04-13	2015	16	2015-04-12	2015	15	NOTDEFINED	306	306	39	0	1	0		0		0		40			0		0	0	0	40		5												IN	201516	201515
SEAR	YR	NH	FLU_SE_ASIA	THA	Thailand	2015-04-13	2015	16	2015-04-12	2015	15	NOTDEFINED	2	2	0	0	0	0		0		0		0			0		0	0	0			3									0			TH	201516	201515
SEAR	YR	NH	FLU_STH_ASIA	NPL	Nepal	2015-04-13	2015	16	2015-04-12	2015	15	NOTDEFINED	183	183	58		3							61			0		9		9	70	112	0												NP	201516	201515
SEAR	YR	SH	FLU_SE_ASIA	IDN	Indonesia	2015-04-13	2015	16	2015-04-12	2015	15	NOTDEFINED	209	209	9	0	10	0		0		0		19			0		0	12	12	31		3												ID	201516	201515
SEAR	YR	NH	FLU_STH_ASIA	BTN	Bhutan	2015-04-20	2015	17	2015-04-19	2015	16	NOTDEFINED	37	37	4	0	0	0		0		0		4			0		0	0	0	4		3												BT	201517	201516
SEAR	YR	NH	FLU_STH_ASIA	BGD	Bangladesh	2015-04-20	2015	17	2015-04-19	2015	16	NOTDEFINED	123	123	12	0	0	0		0		0		12			0		0	0	0	12		3												BD	201517	201516
SEAR	YR	NH	FLU_STH_ASIA	IND	India	2015-04-20	2015	17	2015-04-19	2015	16	NOTDEFINED	238	238	29	0	0	0		0		0		29			0		0	3	3	32		5												IN	201517	201516
SEAR	YR	SH	FLU_SE_ASIA	IDN	Indonesia	2015-04-20	2015	17	2015-04-19	2015	16	NOTDEFINED	150	150	3	0	10	0		0		0		13			0		0	11	11	24		3												ID	201517	201516
SEAR	YR	NH	FLU_STH_ASIA	NPL	Nepal	2015-04-20	2015	17	2015-04-19	2015	16	NOTDEFINED	162	162	43		1							44			0		7		7	51	110	0												NP	201517	201516
SEAR	YR	NH	FLU_SE_ASIA	THA	Thailand	2015-04-20	2015	17	2015-04-19	2015	16	NOTDEFINED	34	34	0	0	7	0		0		0		7			0		1	0	1	8		3									PIV3=1			TH	201517	201516
SEAR	YR	NH	FLU_STH_ASIA	LKA	Sri Lanka	2015-04-20	2015	17	2015-04-19	2015	16	NOTDEFINED	74	74	6	0	0	0		0		0		6			0		0	3	3	9		3												LK	201517	201516
SEAR	YR	NH	FLU_STH_ASIA	MDV	Maldives	2015-04-20	2015	17	2015-04-19	2015	16	NOTDEFINED	3	3																			3	2												MV	201517	201516
SEAR	YR	SH	FLU_SE_ASIA	IDN	Indonesia	2015-04-27	2015	18	2015-04-26	2015	17	NOTDEFINED	140	140	1	0	3	0		0		0		4			0		0	11	11	15		3												ID	201518	201517
SEAR	YR	NH	FLU_STH_ASIA	BTN	Bhutan	2015-04-27	2015	18	2015-04-26	2015	17	NOTDEFINED	37	37	10	0	2	0		0		0		12			0		0	0	0	12		1												BT	201518	201517
SEAR	YR	NH	FLU_STH_ASIA	IND	India	2015-04-27	2015	18	2015-04-26	2015	17	NOTDEFINED	172	172	14	0	0	0		0		0		14			0		0	0	0	14		3												IN	201518	201517
SEAR	YR	NH	FLU_SE_ASIA	THA	Thailand	2015-04-27	2015	18	2015-04-26	2015	17	NOTDEFINED	20	20	0	0	4	0		0		0		4			1		0	0	1	5		3									PIV3=1			TH	201518	201517
SEAR	YR	NH	FLU_STH_ASIA	NPL	Nepal	2015-04-27	2015	18	2015-04-26	2015	17	NOTDEFINED	26	26	5		0							5			0		0		0	5	21	0												NP	201518	201517
SEAR	YR	NH	FLU_STH_ASIA	BGD	Bangladesh	2015-04-27	2015	18	2015-04-26	2015	17	NOTDEFINED	92	92	15	0	0	0		0		0		15			0		0	1	1	16		3												BD	201518	201517
SEAR	YR	NH	FLU_STH_ASIA	MDV	Maldives	2015-04-27	2015	18	2015-04-26	2015	17	NOTDEFINED	2	2																			0	2												MV	201518	201517
SEAR	YR	NH	FLU_STH_ASIA	LKA	Sri Lanka	2015-04-27	2015	18	2015-04-26	2015	17	NOTDEFINED	69	69	3	0	0	0		7		0		10			0		0	5	5	15		3												LK	201518	201517
SEAR	YR	NH	FLU_STH_ASIA	NPL	Nepal	2015-05-04	2015	19	2015-05-03	2015	18	NOTDEFINED	17	17	2		0							2			0		1		1	3	14	0												NP	201519	201518
SEAR	YR	NH	FLU_STH_ASIA	MDV	Maldives	2015-05-04	2015	19	2015-05-03	2015	18	NOTDEFINED	0	0																			0	1												MV	201519	201518
SEAR	YR	NH	FLU_SE_ASIA	THA	Thailand	2015-05-04	2015	19	2015-05-03	2015	18	NOTDEFINED	3	3	0	0	0	0		0		0		0			0		0	0	0			3									0			TH	201519	201518
SEAR	YR	SH	FLU_SE_ASIA	IDN	Indonesia	2015-05-04	2015	19	2015-05-03	2015	18	NOTDEFINED	136	136	3	0	4	0		0		0		7			0		0	15	15	22		3												ID	201519	201518
SEAR	YR	NH	FLU_STH_ASIA	LKA	Sri Lanka	2015-05-04	2015	19	2015-05-03	2015	18	NOTDEFINED	76	76	6	0	0	0		15		0		21			0		0	2	2	23		4												LK	201519	201518
SEAR	YR	NH	FLU_STH_ASIA	BTN	Bhutan	2015-05-04	2015	19	2015-05-03	2015	18	NOTDEFINED	13	13	10	0	2	0		0		0		12			0		0	0	0	12		3												BT	201519	201518
SEAR	YR	NH	FLU_STH_ASIA	BGD	Bangladesh	2015-05-04	2015	19	2015-05-03	2015	18	NOTDEFINED	151	151	20	0	0	0		0		0		20			0		0	0	0	20		3												BD	201519	201518
SEAR	YR	NH	FLU_STH_ASIA	IND	India	2015-05-04	2015	19	2015-05-03	2015	18	NOTDEFINED	103	103	6	0	0	0		0		0		6			0		0	0	0	6		3												IN	201519	201518
SEAR	YR	NH	FLU_SE_ASIA	THA	Thailand	2015-05-11	2015	20	2015-05-10	2015	19	NOTDEFINED	29	29	0	0	7	0		0		0		7			0		0	0	0	7		3												TH	201520	201519
SEAR	YR	NH	FLU_STH_ASIA	MDV	Maldives	2015-05-11	2015	20	2015-05-10	2015	19	NOTDEFINED	1	1																			1	1												MV	201520	201519
SEAR	YR	NH	FLU_STH_ASIA	BTN	Bhutan	2015-05-11	2015	20	2015-05-10	2015	19	NOTDEFINED	43	43	6	0	2	0		0		0		8			0		0	0	0	8		3												BT	201520	201519
SEAR	YR	NH	FLU_STH_ASIA	LKA	Sri Lanka	2015-05-11	2015	20	2015-05-10	2015	19	NOTDEFINED	107	107	3	0	0	0		33		0		36			0		0	3	3	39		4												LK	201520	201519
SEAR	YR	NH	FLU_STH_ASIA	BGD	Bangladesh	2015-05-11	2015	20	2015-05-10	2015	19	NOTDEFINED	148	148	31	0	0	0		0		0		31			0		0	0	0	31		3												BD	201520	201519
SEAR	YR	SH	FLU_SE_ASIA	IDN	Indonesia	2015-05-11	2015	20	2015-05-10	2015	19	NOTDEFINED	89	89	2	0	1	0		0		0		3			0		0	7	7	10		3												ID	201520	201519
SEAR	YR	NH	FLU_STH_ASIA	NPL	Nepal	2015-05-11	2015	20	2015-05-10	2015	19	NOTDEFINED	19	19	0		0							0			0		0		0		19	0												NP	201520	201519
SEAR	YR	NH	FLU_STH_ASIA	IND	India	2015-05-11	2015	20	2015-05-10	2015	19	NOTDEFINED	91	93	13	0	0	0		0		0		13			0		0	0	0	13		3												IN	201520	201519
SEAR	YR	NH	FLU_STH_ASIA	IND	India	2015-05-18	2015	21	2015-05-17	2015	20	NOTDEFINED	70	80	8	0	0	0		0		0		8			0		0	0	0	8		3												IN	201521	201520
SEAR	YR	NH	FLU_STH_ASIA	LKA	Sri Lanka	2015-05-18	2015	21	2015-05-17	2015	20	NOTDEFINED	139	160	2	0	0	0		48		0		50			0		0	4	4	54		5												LK	201521	201520
SEAR	YR	NH	FLU_STH_ASIA	BTN	Bhutan	2015-05-18	2015	21	2015-05-17	2015	20	NOTDEFINED	29	29	2	0	0	0		0		0		2			0		0	0	0	2		3												BT	201521	201520
SEAR	YR	NH	FLU_STH_ASIA	BGD	Bangladesh	2015-05-18	2015	21	2015-05-17	2015	20	NOTDEFINED	119	119	26	0	0	0		0		0		26			0		0	0	0	26		3												BD	201521	201520
SEAR	YR	NH	FLU_SE_ASIA	THA	Thailand	2015-05-18	2015	21	2015-05-17	2015	20	NOTDEFINED	39	39	0	0	8	0		0		0		8			0		0	0	0	8		3												TH	201521	201520
SEAR	YR	NH	FLU_STH_ASIA	MDV	Maldives	2015-05-18	2015	21	2015-05-17	2015	20	NOTDEFINED	0	0																			0	1												MV	201521	201520
SEAR	YR	SH	FLU_SE_ASIA	IDN	Indonesia	2015-05-18	2015	21	2015-05-17	2015	20	NOTDEFINED	145	145	2	0	8	0		0		0		10			0		0	15	15	25		3												ID	201521	201520
SEAR	YR	NH	FLU_STH_ASIA	NPL	Nepal	2015-05-18	2015	21	2015-05-17	2015	20	NOTDEFINED	8	8	0		0							0			0		0		0		8	0												NP	201521	201520
SEAR	YR	SH	FLU_SE_ASIA	IDN	Indonesia	2015-05-25	2015	22	2015-05-24	2015	21	NOTDEFINED	104	104	2	0	3	0		0		0		5			0		0	5	5	10		3												ID	201522	201521
SEAR	YR	NH	FLU_STH_ASIA	IND	India	2015-05-25	2015	22	2015-05-24	2015	21	NOTDEFINED	54	54	8	0	0	0		0		0		8			0		0	0	0	8		3												IN	201522	201521
SEAR	YR	NH	FLU_STH_ASIA	BTN	Bhutan	2015-05-25	2015	22	2015-05-24	2015	21	NOTDEFINED	25	25	2	0	0	0		0		0		2			0		0	0	0	2		3												BT	201522	201521
SEAR	YR	NH	FLU_STH_ASIA	BGD	Bangladesh	2015-05-25	2015	22	2015-05-24	2015	21	NOTDEFINED	115	115	32	0	1	0		0		0		33			0		0	0	0	33		3												BD	201522	201521
SEAR	YR	NH	FLU_STH_ASIA	NPL	Nepal	2015-05-25	2015	22	2015-05-24	2015	21	NOTDEFINED	8	8	0		0							0			0		0		0		8	0												NP	201522	201521
SEAR	YR	NH	FLU_STH_ASIA	LKA	Sri Lanka	2015-05-25	2015	22	2015-05-24	2015	21	NOTDEFINED	203	216	0	0	0	0		86		1	1	87			0		0	13	13	100		5											Widespread circulation of inlfuenza A H1N1. Many deaths including pregnant women. few cases of influenza B	LK	201522	201521
SEAR	YR	NH	FLU_SE_ASIA	THA	Thailand	2015-05-25	2015	22	2015-05-24	2015	21	NOTDEFINED	23	23	0	0	2	0		0		0		2			0		0	0	0	2		3												TH	201522	201521
SEAR	YR	NH	FLU_STH_ASIA	MDV	Maldives	2015-06-01	2015	23	2015-05-31	2015	22	NOTDEFINED	2	2																			2	1												MV	201523	201522
SEAR	YR	NH	FLU_STH_ASIA	BGD	Bangladesh	2015-06-01	2015	23	2015-05-31	2015	22	NOTDEFINED	126	126	33	0	2	0		0		0		35			0		0	0	0	35		3												BD	201523	201522
SEAR	YR	NH	FLU_STH_ASIA	NPL	Nepal	2015-06-01	2015	23	2015-05-31	2015	22	NOTDEFINED	9	9	0		0							0			0		0		0		9	0												NP	201523	201522
SEAR	YR	NH	FLU_SE_ASIA	THA	Thailand	2015-06-01	2015	23	2015-05-31	2015	22	NOTDEFINED	37	37	1	0	2	0		0		0		3			0		0	0	0	3		3												TH	201523	201522
SEAR	YR	SH	FLU_SE_ASIA	IDN	Indonesia	2015-06-01	2015	23	2015-05-31	2015	22	NOTDEFINED	85	85	2	0	3	0		0		0		5			0		0	4	4	9		3												ID	201523	201522
SEAR	YR	NH	FLU_STH_ASIA	IND	India	2015-06-01	2015	23	2015-05-31	2015	22	NOTDEFINED	49	50	1	0	0	0		0		0		1			0		0	0	0	1		3												IN	201523	201522
SEAR	YR	NH	FLU_STH_ASIA	LKA	Sri Lanka	2015-06-01	2015	23	2015-05-31	2015	22	NOTDEFINED	319	333	2	0	0	0		87		0		89			0		0	16	16	105		5												LK	201523	201522
SEAR	YR	NH	FLU_STH_ASIA	BTN	Bhutan	2015-06-01	2015	23	2015-05-31	2015	22	NOTDEFINED	28	28	0	0	0	0		0		0		0			0		0	0	0			3												BT	201523	201522
SEAR	YR	NH	FLU_STH_ASIA	LKA	Sri Lanka	2015-06-08	2015	24	2015-06-07	2015	23	NOTDEFINED	542	542	18	0	0	0		172		0		190			0		0	7	7	197		5												LK	201524	201523
SEAR	YR	NH	FLU_SE_ASIA	THA	Thailand	2015-06-08	2015	24	2015-06-07	2015	23	NOTDEFINED	34	34	0	0	6	0		0		0		6			0		0	1	1	7		3									PIV2=1,PIV3=1			TH	201524	201523
SEAR	YR	NH	FLU_STH_ASIA	MDV	Maldives	2015-06-08	2015	24	2015-06-07	2015	23	NOTDEFINED	1	1																			1	1												MV	201524	201523
SEAR	YR	NH	FLU_STH_ASIA	NPL	Nepal	2015-06-08	2015	24	2015-06-07	2015	23	NOTDEFINED	10	10	0		0							0			0		0		0		10	0												NP	201524	201523
SEAR	YR	NH	FLU_STH_ASIA	IND	India	2015-06-08	2015	24	2015-06-07	2015	23	NOTDEFINED	70	70	4	0	0	0		0		0		4			0		0	0	0	4		3												IN	201524	201523
SEAR	YR	NH	FLU_STH_ASIA	BTN	Bhutan	2015-06-08	2015	24	2015-06-07	2015	23	NOTDEFINED	25	25	2	0	0	0		0		0		2			0		0	0	0	2		3												BT	201524	201523
SEAR	YR	SH	FLU_SE_ASIA	IDN	Indonesia	2015-06-08	2015	24	2015-06-07	2015	23	NOTDEFINED	95	95	3	0	3	0		0		0		6			0		0	8	8	14		3												ID	201524	201523
SEAR	YR	NH	FLU_STH_ASIA	BGD	Bangladesh	2015-06-08	2015	24	2015-06-07	2015	23	NOTDEFINED	145	145	34	0	0	0		0		0		34			0		0	0	0	34		3												BD	201524	201523
SEAR	YR	NH	FLU_STH_ASIA	LKA	Sri Lanka	2015-06-15	2015	25	2015-06-14	2015	24	NOTDEFINED	547	586	6	0	0	0		155		0		161			0		0	0	0	161		5												LK	201525	201524
SEAR	YR	NH	FLU_STH_ASIA	MDV	Maldives	2015-06-15	2015	25	2015-06-14	2015	24	NOTDEFINED	3	3																			3	1												MV	201525	201524
SEAR	YR	NH	FLU_SE_ASIA	THA	Thailand	2015-06-15	2015	25	2015-06-14	2015	24	NOTDEFINED	25	25	0	0	3	0		0		0		3			0		0	0	0	3		3									PIV3=1			TH	201525	201524
SEAR	YR	NH	FLU_STH_ASIA	BTN	Bhutan	2015-06-15	2015	25	2015-06-14	2015	24	NOTDEFINED	13	13	3	0	0	0		0		0		3			0		0	0	0	3		3												BT	201525	201524
SEAR	YR	NH	FLU_STH_ASIA	BGD	Bangladesh	2015-06-15	2015	25	2015-06-14	2015	24	NOTDEFINED	111	111	20	0	3	0		0		0		23			0		0	0	0	23		3												BD	201525	201524
SEAR	YR	NH	FLU_STH_ASIA	IND	India	2015-06-15	2015	25	2015-06-14	2015	24	NOTDEFINED	71	71	1	0	0	0		0		0		1			0		0	1	1	2		3												IN	201525	201524
SEAR	YR	NH	FLU_STH_ASIA	NPL	Nepal	2015-06-15	2015	25	2015-06-14	2015	24	NOTDEFINED	12	12	2		0							2			0		0		0	2	10	0												NP	201525	201524
SEAR	YR	SH	FLU_SE_ASIA	IDN	Indonesia	2015-06-15	2015	25	2015-06-14	2015	24	NOTDEFINED	92	92	3	0	1	0		0		0		4			0		0	6	6	10		3												ID	201525	201524
SEAR	YR	NH	FLU_STH_ASIA	MDV	Maldives	2015-06-22	2015	26	2015-06-21	2015	25	NOTDEFINED	0	0																			0	1												MV	201526	201525
SEAR	YR	NH	FLU_STH_ASIA	LKA	Sri Lanka	2015-06-22	2015	26	2015-06-21	2015	25	NOTDEFINED	492	492	9	0	0	0		128		0		137			0		0	0	0	137		5												LK	201526	201525
SEAR	YR	NH	FLU_STH_ASIA	IND	India	2015-06-22	2015	26	2015-06-21	2015	25	NOTDEFINED	68	68	2	0	0	0		0		0		2			0		0	0	0	2		3												IN	201526	201525
SEAR	YR	NH	FLU_STH_ASIA	BTN	Bhutan	2015-06-22	2015	26	2015-06-21	2015	25	NOTDEFINED	14	14	0	0	0	0		0		0		0			0		0	0	0			3												BT	201526	201525
SEAR	YR	NH	FLU_STH_ASIA	BGD	Bangladesh	2015-06-22	2015	26	2015-06-21	2015	25	NOTDEFINED	126	126	38	0	5	0		0		0		43			0		0	0	0	43		3												BD	201526	201525
SEAR	YR	NH	FLU_SE_ASIA	THA	Thailand	2015-06-22	2015	26	2015-06-21	2015	25	NOTDEFINED	45	45	12	0	4	0		0		0		16			0		0	0	0	16		3												TH	201526	201525
SEAR	YR	NH	FLU_STH_ASIA	NPL	Nepal	2015-06-22	2015	26	2015-06-21	2015	25	NOTDEFINED	12	12	0		0							0			0		0		0		12	0												NP	201526	201525
SEAR	YR	SH	FLU_SE_ASIA	IDN	Indonesia	2015-06-22	2015	26	2015-06-21	2015	25	NOTDEFINED	90	90	1	0	1	0		0		0		2			0		0	5	5	7		3												ID	201526	201525
SEAR	YR	NH	FLU_STH_ASIA	BGD	Bangladesh	2015-06-29	2015	27	2015-06-28	2015	26	NOTDEFINED	124	124	38	0	3	0		0		0		41			0		0	0	0	41		3												BD	201527	201526
SEAR	YR	NH	FLU_STH_ASIA	NPL	Nepal	2015-06-29	2015	27	2015-06-28	2015	26	NOTDEFINED	20	20	1		0							1			0		1		1	2	18	0												NP	201527	201526
SEAR	YR	SH	FLU_SE_ASIA	IDN	Indonesia	2015-06-29	2015	27	2015-06-28	2015	26	NOTDEFINED	103	103	2	0	5	0		0		0		7			0		0	3	3	10		3												ID	201527	201526
SEAR	YR	NH	FLU_STH_ASIA	IND	India	2015-06-29	2015	27	2015-06-28	2015	26	NOTDEFINED	63	68	0	0	2	0		0		0		2			0		0	0	0	2		3												IN	201527	201526
SEAR	YR	NH	FLU_STH_ASIA	BTN	Bhutan	2015-06-29	2015	27	2015-06-28	2015	26	NOTDEFINED	25	25	0	0	1	0		0		0		1			0		0	1	1	2		3												BT	201527	201526
SEAR	YR	NH	FLU_STH_ASIA	LKA	Sri Lanka	2015-06-29	2015	27	2015-06-28	2015	26	NOTDEFINED	373	441	32	0	0	0		55		0		87			0		0	2	2	89		5												LK	201527	201526
SEAR	YR	NH	FLU_STH_ASIA	MDV	Maldives	2015-06-29	2015	27	2015-06-28	2015	26	NOTDEFINED	0	0																			0	1												MV	201527	201526
SEAR	YR	NH	FLU_SE_ASIA	THA	Thailand	2015-06-29	2015	27	2015-06-28	2015	26	NOTDEFINED	34	34	0	0	3	0		0		0		3			0		0	0	0	3		3									PIV3=1			TH	201527	201526
SEAR	YR	SH	FLU_SE_ASIA	IDN	Indonesia	2015-07-06	2015	28	2015-07-05	2015	27	NOTDEFINED	86	86	1	0	2	0		0		0		3			0		0	7	7	10		3												ID	201528	201527
SEAR	YR	NH	FLU_STH_ASIA	MDV	Maldives	2015-07-06	2015	28	2015-07-05	2015	27	NOTDEFINED	0	0																			0	1												MV	201528	201527
SEAR	YR	NH	FLU_STH_ASIA	BGD	Bangladesh	2015-07-06	2015	28	2015-07-05	2015	27	NOTDEFINED	146	146	52	0	4	0		0		0		56			0		0	0	0	56		3												BD	201528	201527
SEAR	YR	NH	FLU_STH_ASIA	NPL	Nepal	2015-07-06	2015	28	2015-07-05	2015	27	NOTDEFINED	37	37	3		0							3			0		0		0	3	34	0												NP	201528	201527
SEAR	YR	NH	FLU_SE_ASIA	THA	Thailand	2015-07-06	2015	28	2015-07-05	2015	27	NOTDEFINED	36	36	0	0	4	0		0		0		4			0		0	0	0	4		3									0			TH	201528	201527
SEAR	YR	NH	FLU_STH_ASIA	LKA	Sri Lanka	2015-07-06	2015	28	2015-07-05	2015	27	NOTDEFINED	246	259	23	0	0	0		23		0		46			0		0	6	6	52		5												LK	201528	201527
SEAR	YR	NH	FLU_STH_ASIA	IND	India	2015-07-06	2015	28	2015-07-05	2015	27	NOTDEFINED	59	59	1	0	2	0		0		0		3			0		0	0	0	3		3												IN	201528	201527
SEAR	YR	NH	FLU_STH_ASIA	BTN	Bhutan	2015-07-06	2015	28	2015-07-05	2015	27	NOTDEFINED	41	41	4	0	0	0		0		0		4			0		0	1	1	5		3												BT	201528	201527
SEAR	YR	NH	FLU_STH_ASIA	NPL	Nepal	2015-07-13	2015	29	2015-07-12	2015	28	NOTDEFINED	37	37	3		0							3			0		0		0	3	34	0												NP	201529	201528
SEAR	YR	NH	FLU_STH_ASIA	MDV	Maldives	2015-07-13	2015	29	2015-07-12	2015	28	NOTDEFINED	0	0																			0	1												MV	201529	201528
SEAR	YR	NH	FLU_SE_ASIA	THA	Thailand	2015-07-13	2015	29	2015-07-12	2015	28	NOTDEFINED	21	21	0	0	1	0		0		0		1			0		1	0	1	2		3									0			TH	201529	201528
SEAR	YR	NH	FLU_STH_ASIA	LKA	Sri Lanka	2015-07-13	2015	29	2015-07-12	2015	28	NOTDEFINED	148	155	9	0	0	0		9		0		18			0		0	5	5	23		5												LK	201529	201528
SEAR	YR	SH	FLU_SE_ASIA	IDN	Indonesia	2015-07-13	2015	29	2015-07-12	2015	28	NOTDEFINED	18	18	1	0	0	0		0		0		1			0		0	2	2	3		3												ID	201529	201528
SEAR	YR	NH	FLU_STH_ASIA	IND	India	2015-07-13	2015	29	2015-07-12	2015	28	NOTDEFINED	91	91	2	0	0	0		0		0		2			0		0	1	1	3		3												IN	201529	201528
SEAR	YR	NH	FLU_STH_ASIA	BTN	Bhutan	2015-07-13	2015	29	2015-07-12	2015	28	NOTDEFINED	44	44	5	0	1	0		0		0		6			0		0	2	2	8		3										0		BT	201529	201528
SEAR	YR	NH	FLU_STH_ASIA	BGD	Bangladesh	2015-07-13	2015	29	2015-07-12	2015	28	NOTDEFINED	66	66	23	0	2	0		0		0		25			0		0	0	0	25		3												BD	201529	201528
SEAR	YR	NH	FLU_STH_ASIA	BTN	Bhutan	2015-07-20	2015	30	2015-07-19	2015	29	NOTDEFINED	22	22	0	0	0	0		0		0		0			0		0	0	0			3										0		BT	201530	201529
SEAR	YR	NH	FLU_SE_ASIA	THA	Thailand	2015-07-20	2015	30	2015-07-19	2015	29	NOTDEFINED	31	31	1	0	6	0		0		0		7			0		0	0	0	7		3									Ad=1			TH	201530	201529
SEAR	YR	NH	FLU_STH_ASIA	MDV	Maldives	2015-07-20	2015	30	2015-07-19	2015	29	NOTDEFINED	24	24	3									3						1	1	4	20	3												MV	201530	201529
SEAR	YR	NH	FLU_STH_ASIA	LKA	Sri Lanka	2015-07-20	2015	30	2015-07-19	2015	29	NOTDEFINED	122	126	9	0	1	0		9		0		19			0		0	7	7	26		4												LK	201530	201529
SEAR	YR	NH	FLU_STH_ASIA	BGD	Bangladesh	2015-07-20	2015	30	2015-07-19	2015	29	NOTDEFINED	47	47	14	0	6	0		0		0		20			0		0	0	0	20		3												BD	201530	201529
SEAR	YR	NH	FLU_STH_ASIA	IND	India	2015-07-20	2015	30	2015-07-19	2015	29	NOTDEFINED	53	57	3	0	0	0		0		0		3			0		0	5	5	8		3												IN	201530	201529
SEAR	YR	NH	FLU_STH_ASIA	NPL	Nepal	2015-07-20	2015	30	2015-07-19	2015	29	NOTDEFINED	33	33	3		0							3			0		1		1	4	29	0												NP	201530	201529
SEAR	YR	SH	FLU_SE_ASIA	IDN	Indonesia	2015-07-20	2015	30	2015-07-19	2015	29	NOTDEFINED	38	38	1	0	2	0		0		0		3			0		0	2	2	5		3												ID	201530	201529
SEAR	YR	NH	FLU_STH_ASIA	LKA	Sri Lanka	2015-07-27	2015	31	2015-07-26	2015	30	NOTDEFINED	99	99	8	0	1	0		2		0		11			0		0	4	4	15		3												LK	201531	201530
SEAR	YR	NH	FLU_STH_ASIA	BTN	Bhutan	2015-07-27	2015	31	2015-07-26	2015	30	NOTDEFINED	34	34	1	0	2	0		0		0		3			0		0	0	0	3		3										0	0	BT	201531	201530
SEAR	YR	NH	FLU_STH_ASIA	IND	India	2015-07-27	2015	31	2015-07-26	2015	30	NOTDEFINED	80	83	1	0	0	0		0		0		1			0		0	7	7	8		3												IN	201531	201530
SEAR	YR	NH	FLU_SE_ASIA	THA	Thailand	2015-07-27	2015	31	2015-07-26	2015	30	NOTDEFINED	11	11	1	0	4	0		0		0		5			0		0	0	0	5		3									hMPV=1			TH	201531	201530
SEAR	YR	NH	FLU_STH_ASIA	BGD	Bangladesh	2015-07-27	2015	31	2015-07-26	2015	30	NOTDEFINED	54	54	19	0	7	0		0		0		26			0		0	0	0	26		3									0			BD	201531	201530
SEAR	YR	NH	FLU_STH_ASIA	MDV	Maldives	2015-07-27	2015	31	2015-07-26	2015	30	NOTDEFINED	3	3																1	1	1	2	3												MV	201531	201530
SEAR	YR	NH	FLU_STH_ASIA	NPL	Nepal	2015-07-27	2015	31	2015-07-26	2015	30	NOTDEFINED	17	17	3		0							3			0		0		0	3	14	0												NP	201531	201530
SEAR	YR	SH	FLU_SE_ASIA	IDN	Indonesia	2015-07-27	2015	31	2015-07-26	2015	30	NOTDEFINED	57	57	0	0	3	0		0		0		3			0		0	3	3	6		3												ID	201531	201530
SEAR	YR	NH	FLU_STH_ASIA	BGD	Bangladesh	2015-08-03	2015	32	2015-08-02	2015	31	NOTDEFINED	146	146	25	0	10	0		0		0		35			0		0	0	0	35		3									0			BD	201532	201531
SEAR	YR	NH	FLU_STH_ASIA	BTN	Bhutan	2015-08-03	2015	32	2015-08-02	2015	31	NOTDEFINED	40	40	5	0	0	0		0		0		5			0		0	2	2	7		3										0		BT	201532	201531
SEAR	YR	NH	FLU_STH_ASIA	NPL	Nepal	2015-08-03	2015	32	2015-08-02	2015	31	NOTDEFINED	12	12	2		0							2			0		0		0	2	10	0												NP	201532	201531
SEAR	YR	NH	FLU_STH_ASIA	NPL	Nepal	2014-12-29	2015	1	2014-12-28	2014	53	NOTDEFINED	19	19	0	0	0	0		0		0		0			0		0	0	0			1												NP	201501	201453
SEAR	YR	SH	FLU_SE_ASIA	IDN	Indonesia	2015-08-03	2015	32	2015-08-02	2015	31	NOTDEFINED	71	71	2	0	1	0		0		0		3			0		0	5	5	8		3												ID	201532	201531
SEAR	YR	NH	FLU_STH_ASIA	IND	India	2015-08-03	2015	32	2015-08-02	2015	31	NOTDEFINED	105	115	7	0	0	0		0		0		7			0		0	1	1	8		3												IN	201532	201531
SEAR	YR	NH	FLU_SE_ASIA	THA	Thailand	2015-08-03	2015	32	2015-08-02	2015	31	NOTDEFINED	37	37	0	0	2	0		0		0		2			0		0	0	0	2		3									RSV=1			TH	201532	201531
SEAR	YR	NH	FLU_STH_ASIA	LKA	Sri Lanka	2015-08-03	2015	32	2015-08-02	2015	31	NOTDEFINED	74	74	5	0	0	0		1		0		6			0		0	5	5	11		3												LK	201532	201531
SEAR	YR	NH	FLU_STH_ASIA	MDV	Maldives	2015-08-03	2015	32	2015-08-02	2015	31	NOTDEFINED	0	0																			0	1												MV	201532	201531
SEAR	YR	NH	FLU_STH_ASIA	NPL	Nepal	2015-08-10	2015	33	2015-08-09	2015	32	NOTDEFINED	15	15	1		0							1			0		0		0	1	14	0												NP	201533	201532
SEAR	YR	SH	FLU_SE_ASIA	IDN	Indonesia	2015-08-10	2015	33	2015-08-09	2015	32	NOTDEFINED	64	64	3	0	1	0		0		0		4			0		0	8	8	12		3												ID	201533	201532
SEAR	YR	NH	FLU_SE_ASIA	THA	Thailand	2015-08-10	2015	33	2015-08-09	2015	32	NOTDEFINED	20	20	0	0	4	0		0		0		4			0		2	0	2	6		3												TH	201533	201532
SEAR	YR	NH	FLU_STH_ASIA	BGD	Bangladesh	2015-08-10	2015	33	2015-08-09	2015	32	NOTDEFINED	132	132	19	0	9	0		1		0		29			0		0	0	0	29		3									0			BD	201533	201532
SEAR	YR	NH	FLU_STH_ASIA	MDV	Maldives	2015-08-10	2015	33	2015-08-09	2015	32	NOTDEFINED	4	4	1									1								1	3	3												MV	201533	201532
SEAR	YR	NH	FLU_STH_ASIA	LKA	Sri Lanka	2015-08-10	2015	33	2015-08-09	2015	32	NOTDEFINED	67	67	2	0	0	0		2		0		4			0		0	4	4	8		3												LK	201533	201532
SEAR	YR	NH	FLU_STH_ASIA	IND	India	2015-08-10	2015	33	2015-08-09	2015	32	NOTDEFINED	146	156	19	0	0	0		0		0		19			0		0	0	0	19		3												IN	201533	201532
SEAR	YR	NH	FLU_STH_ASIA	BTN	Bhutan	2015-08-10	2015	33	2015-08-09	2015	32	NOTDEFINED	43	43	0	0	0	0		0		0		0			0		0	0	0			3										0		BT	201533	201532
SEAR	YR	NH	FLU_STH_ASIA	IND	India	2015-08-17	2015	34	2015-08-16	2015	33	NOTDEFINED	159	159	34	0	0	0		0		0		34			0		0	3	3	37		3												IN	201534	201533
SEAR	YR	NH	FLU_STH_ASIA	MDV	Maldives	2015-08-17	2015	34	2015-08-16	2015	33	NOTDEFINED	1	1																			1	1												MV	201534	201533
SEAR	YR	NH	FLU_SE_ASIA	THA	Thailand	2015-08-17	2015	34	2015-08-16	2015	33	NOTDEFINED	45	45	0	0	8	0		0		0		8			0		1	0	1	9		3									hMPV=2,RSV=2			TH	201534	201533
SEAR	YR	NH	FLU_STH_ASIA	LKA	Sri Lanka	2015-08-17	2015	34	2015-08-16	2015	33	NOTDEFINED	36	36	1	0	0	0		0		0		1			0		0	1	1	2		3												LK	201534	201533
SEAR	YR	NH	FLU_STH_ASIA	NPL	Nepal	2015-08-17	2015	34	2015-08-16	2015	33	NOTDEFINED	13	13	1		0							1			0		0		0	1	12	0												NP	201534	201533
SEAR	YR	NH	FLU_STH_ASIA	BTN	Bhutan	2015-08-17	2015	34	2015-08-16	2015	33	NOTDEFINED	44	44	0	0	2	0		0		0		2			0		1	1	2	4		3												BT	201534	201533
SEAR	YR	SH	FLU_SE_ASIA	IDN	Indonesia	2015-08-17	2015	34	2015-08-16	2015	33	NOTDEFINED	81	81	6	0	1	0		0		0		7			0		0	6	6	13		3												ID	201534	201533
SEAR	YR	NH	FLU_STH_ASIA	BGD	Bangladesh	2015-08-17	2015	34	2015-08-16	2015	33	NOTDEFINED	101	101	12	0	7	0		0		0		19			0		0	0	0	19		3									0			BD	201534	201533
SEAR	YR	NH	FLU_STH_ASIA	MDV	Maldives	2015-08-24	2015	35	2015-08-23	2015	34	NOTDEFINED	4	4																1	1	1	3	3												MV	201535	201534
SEAR	YR	NH	FLU_STH_ASIA	LKA	Sri Lanka	2015-08-24	2015	35	2015-08-23	2015	34	NOTDEFINED	23	23	1	0	0	0		0		0		1			0		0	0	0	1		3												LK	201535	201534
SEAR	YR	NH	FLU_SE_ASIA	THA	Thailand	2015-08-24	2015	35	2015-08-23	2015	34	NOTDEFINED	36	36	1	0	3	0		0		0		4			0		2	0	2	6		3									PIV3=1			TH	201535	201534
SEAR	YR	NH	FLU_STH_ASIA	BGD	Bangladesh	2015-08-24	2015	35	2015-08-23	2015	34	NOTDEFINED	121	121	9	0	12	0		0		0		21			0		0	0	0	21		3									0			BD	201535	201534
SEAR	YR	NH	FLU_STH_ASIA	BTN	Bhutan	2015-08-24	2015	35	2015-08-23	2015	34	NOTDEFINED	23	23	0	0	0	0		0		0		0			0		0	1	1	1		3												BT	201535	201534
SEAR	YR	SH	FLU_SE_ASIA	IDN	Indonesia	2015-08-24	2015	35	2015-08-23	2015	34	NOTDEFINED	102	102	7	0	3	0		0		0		10			0		0	2	2	12		3												ID	201535	201534
SEAR	YR	NH	FLU_STH_ASIA	NPL	Nepal	2015-08-24	2015	35	2015-08-23	2015	34	NOTDEFINED	24	24	4		0							4					0		0	4	20	0												NP	201535	201534
SEAR	YR	NH	FLU_STH_ASIA	IND	India	2015-08-24	2015	35	2015-08-23	2015	34	NOTDEFINED	189	189	55	0	0	0		0		0		55			0		0	5	5	60		3												IN	201535	201534
SEAR	YR	NH	FLU_STH_ASIA	LKA	Sri Lanka	2015-08-31	2015	36	2015-08-30	2015	35	NOTDEFINED	30	30	0	0	0	0		0		0		0			0		0	0	0			2												LK	201536	201535
SEAR	YR	NH	FLU_STH_ASIA	BTN	Bhutan	2015-08-31	2015	36	2015-08-30	2015	35	NOTDEFINED	27	27	0	0	0	0		0		0		0			0		0	1	1	1		3												BT	201536	201535
SEAR	YR	NH	FLU_STH_ASIA	IND	India	2015-08-31	2015	36	2015-08-30	2015	35	NOTDEFINED	224	224	60	0	0	0		0		0		60			0		0	2	2	62		3												IN	201536	201535
SEAR	YR	NH	FLU_STH_ASIA	BGD	Bangladesh	2015-08-31	2015	36	2015-08-30	2015	35	NOTDEFINED	138	138	5	0	12	0		0		0		17			0		0	0	0	17		3												BD	201536	201535
SEAR	YR	NH	FLU_STH_ASIA	NPL	Nepal	2015-08-31	2015	36	2015-08-30	2015	35	NOTDEFINED	32	32	12		0							12					0		0	12	20	0												NP	201536	201535
SEAR	YR	NH	FLU_SE_ASIA	THA	Thailand	2015-08-31	2015	36	2015-08-30	2015	35	NOTDEFINED	39	39	1	0	3	0		0		0		4			0		1	0	1	5		3									RSV-1,hMPV=1,Adeno=1			TH	201536	201535
SEAR	YR	NH	FLU_STH_ASIA	MDV	Maldives	2015-08-31	2015	36	2015-08-30	2015	35	NOTDEFINED	7	7			1							1								1	6	3												MV	201536	201535
SEAR	YR	SH	FLU_SE_ASIA	IDN	Indonesia	2015-08-31	2015	36	2015-08-30	2015	35	NOTDEFINED	126	126	7	0	4	0		0		0		11			0		0	7	7	18		3												ID	201536	201535
SEAR	YR	NH	FLU_STH_ASIA	IND	India	2015-09-07	2015	37	2015-09-06	2015	36	NOTDEFINED	184	184	53	0	0	0		0		0		53			0		0	2	2	55		3												IN	201537	201536
SEAR	YR	SH	FLU_SE_ASIA	IDN	Indonesia	2015-09-07	2015	37	2015-09-06	2015	36	NOTDEFINED	109	109	5	0	8	0		0		0		13			0		0	5	5	18		3												ID	201537	201536
SEAR	YR	NH	FLU_STH_ASIA	BTN	Bhutan	2015-09-07	2015	37	2015-09-06	2015	36	NOTDEFINED	40	40	2	0	0	0		0		0		2			0		0	2	2	4		3									0			BT	201537	201536
SEAR	YR	NH	FLU_STH_ASIA	BGD	Bangladesh	2015-09-07	2015	37	2015-09-06	2015	36	NOTDEFINED	151	151	1	0	12	0		0		0		13			0		0	0	0	13		3												BD	201537	201536
SEAR	YR	NH	FLU_STH_ASIA	MDV	Maldives	2015-09-07	2015	37	2015-09-06	2015	36	NOTDEFINED	9	9	2									2								2	7	3												MV	201537	201536
SEAR	YR	NH	FLU_STH_ASIA	NPL	Nepal	2015-09-07	2015	37	2015-09-06	2015	36	NOTDEFINED	39	39	10		0							10					0		0	10	29	0												NP	201537	201536
SEAR	YR	NH	FLU_SE_ASIA	THA	Thailand	2015-09-07	2015	37	2015-09-06	2015	36	NOTDEFINED	38	38	1	0	4	0		0		0		5			0		2	0	2	7		3									Adeno=1,RSV=1			TH	201537	201536
SEAR	YR	NH	FLU_STH_ASIA	LKA	Sri Lanka	2015-09-07	2015	37	2015-09-06	2015	36	NOTDEFINED	34	34	0	0	0	0		0		0		0			0		0	0	0			2												LK	201537	201536
SEAR	YR	SH	FLU_SE_ASIA	IDN	Indonesia	2015-09-14	2015	38	2015-09-13	2015	37	NOTDEFINED	105	105	10	0	8	0		0		0		18			0		0	4	4	22		3												ID	201538	201537
SEAR	YR	NH	FLU_STH_ASIA	BGD	Bangladesh	2015-09-14	2015	38	2015-09-13	2015	37	NOTDEFINED	115	115	1	0	13	0		0		0		14			0		0	0	0	14		3												BD	201538	201537
SEAR	YR	NH	FLU_STH_ASIA	MDV	Maldives	2015-09-14	2015	38	2015-09-13	2015	37	NOTDEFINED	2	2																1	1	1	1	3												MV	201538	201537
SEAR	YR	NH	FLU_STH_ASIA	NPL	Nepal	2015-09-14	2015	38	2015-09-13	2015	37	NOTDEFINED	43	43	12		0							12					1		1	13	30	0												NP	201538	201537
SEAR	YR	NH	FLU_STH_ASIA	LKA	Sri Lanka	2015-09-14	2015	38	2015-09-13	2015	37	NOTDEFINED	32	32	0	0	1	0		0		0		1			0		0	1	1	2		3												LK	201538	201537
SEAR	YR	NH	FLU_SE_ASIA	THA	Thailand	2015-09-14	2015	38	2015-09-13	2015	37	NOTDEFINED	27	27	1	0	6	0		0		0		7			0		1	0	1	8		3									RSV=5,hMPV=1			TH	201538	201537
SEAR	YR	NH	FLU_STH_ASIA	IND	India	2015-09-14	2015	38	2015-09-13	2015	37	NOTDEFINED	227	227	49	0	0	0		0		0		49			0		0	4	4	53		3												IN	201538	201537
SEAR	YR	NH	FLU_STH_ASIA	BTN	Bhutan	2015-09-14	2015	38	2015-09-13	2015	37	NOTDEFINED	29	29	0	0	0	0		0		0		0			0		0	1	1	1		3												BT	201538	201537
SEAR	YR	NH	FLU_SE_ASIA	THA	Thailand	2015-09-21	2015	39	2015-09-20	2015	38	NOTDEFINED	65	65	0	0	10	0		0		0		10			0		3	0	3	13		3									RSV=4,PIV3=1			TH	201539	201538
SEAR	YR	NH	FLU_STH_ASIA	LKA	Sri Lanka	2015-09-21	2015	39	2015-09-20	2015	38	NOTDEFINED	38	38	1	0	1	0		0		0		2			0		0	0	0	2		3												LK	201539	201538
SEAR	YR	NH	FLU_STH_ASIA	NPL	Nepal	2015-09-21	2015	39	2015-09-20	2015	38	NOTDEFINED	40	40	7		0							7					4		4	11	29	0												NP	201539	201538
SEAR	YR	NH	FLU_STH_ASIA	MDV	Maldives	2015-09-21	2015	39	2015-09-20	2015	38	NOTDEFINED	3	3																			3	2												MV	201539	201538
SEAR	YR	SH	FLU_SE_ASIA	IDN	Indonesia	2015-09-21	2015	39	2015-09-20	2015	38	NOTDEFINED	70	70	9	0	2	0		0		0		11			0		0	2	2	13		3												ID	201539	201538
SEAR	YR	NH	FLU_STH_ASIA	IND	India	2015-09-21	2015	39	2015-09-20	2015	38	NOTDEFINED	221	221	60	0	0	0		0		0		60			0		0	5	5	65		3												IN	201539	201538
SEAR	YR	NH	FLU_STH_ASIA	BGD	Bangladesh	2015-09-21	2015	39	2015-09-20	2015	38	NOTDEFINED	109	109	1	0	8	0		0		0		9			0		0	1	1	10		3												BD	201539	201538
SEAR	YR	NH	FLU_STH_ASIA	BTN	Bhutan	2015-09-21	2015	39	2015-09-20	2015	38	NOTDEFINED	33	33	2	0	0	0		0		0		2			0		0	1	1	3		3												BT	201539	201538
SEAR	YR	NH	FLU_STH_ASIA	LKA	Sri Lanka	2015-09-28	2015	40	2015-09-27	2015	39	NOTDEFINED	43	43	0	0	0	0		0		0		0			0		0	1	1	1		3												LK	201540	201539
SEAR	YR	NH	FLU_STH_ASIA	BGD	Bangladesh	2015-09-28	2015	40	2015-09-27	2015	39	NOTDEFINED	94	94	1	0	4	0		0		0		5			0		0	1	1	6		3												BD	201540	201539
SEAR	YR	NH	FLU_STH_ASIA	MDV	Maldives	2015-09-28	2015	40	2015-09-27	2015	39	NOTDEFINED	36	36	3		4							7						1	1	8		3												MV	201540	201539
SEAR	YR	NH	FLU_SE_ASIA	THA	Thailand	2015-09-28	2015	40	2015-09-27	2015	39	NOTDEFINED	42	42	0	0	3	0		0		0		3			0		6	0	6	9		3									hMPV=2,PIV1=1			TH	201540	201539
SEAR	YR	NH	FLU_STH_ASIA	BTN	Bhutan	2015-09-28	2015	40	2015-09-27	2015	39	NOTDEFINED	28	28	3	0	0	0		0		0		3			0		0	0	0	3		3												BT	201540	201539
SEAR	YR	SH	FLU_SE_ASIA	IDN	Indonesia	2015-09-28	2015	40	2015-09-27	2015	39	NOTDEFINED	103	103	10	0	4	0		0		0		14			0		0	3	3	17		3												ID	201540	201539
SEAR	YR	NH	FLU_STH_ASIA	IND	India	2015-09-28	2015	40	2015-09-27	2015	39	NOTDEFINED	204	204	48	0	0	0		0		0		48			0		0	5	5	53		3									0			IN	201540	201539
SEAR	YR	NH	FLU_STH_ASIA	NPL	Nepal	2015-09-28	2015	40	2015-09-27	2015	39	NOTDEFINED	13	13	1		0							1					1		1	2	11	0												NP	201540	201539
SEAR	YR	NH	FLU_STH_ASIA	IND	India	2015-10-05	2015	41	2015-10-04	2015	40	NOTDEFINED	272	272	63	0	0	0		0		0		63			0		0	13	13	76		3												IN	201541	201540
SEAR	YR	NH	FLU_STH_ASIA	BTN	Bhutan	2015-10-05	2015	41	2015-10-04	2015	40	NOTDEFINED	32	32	4	0	3	0		0		0		7			0		0	1	1	8		3										0		BT	201541	201540
SEAR	YR	NH	FLU_STH_ASIA	LKA	Sri Lanka	2015-10-05	2015	41	2015-10-04	2015	40	NOTDEFINED	29	30	0	0	3	0		0		0		3			0		0	4	4	7		3												LK	201541	201540
SEAR	YR	NH	FLU_STH_ASIA	BGD	Bangladesh	2015-10-05	2015	41	2015-10-04	2015	40	NOTDEFINED	178	178	1	0	8	0		0		0		9			0		0	0	0	9		3												BD	201541	201540
SEAR	YR	NH	FLU_SE_ASIA	THA	Thailand	2015-10-05	2015	41	2015-10-04	2015	40	NOTDEFINED	40	40	1	0	6	0		0		0		7			0		2	0	2	9		3									RSV=5,PIV3=1			TH	201541	201540
SEAR	YR	NH	FLU_STH_ASIA	NPL	Nepal	2015-10-05	2015	41	2015-10-04	2015	40	NOTDEFINED	10	10	1		0							1					1		1	2	8	0												NP	201541	201540
SEAR	YR	NH	FLU_STH_ASIA	MDV	Maldives	2015-10-05	2015	41	2015-10-04	2015	40	NOTDEFINED	16	16	1		2							3								3		3												MV	201541	201540
SEAR	YR	SH	FLU_SE_ASIA	IDN	Indonesia	2015-10-05	2015	41	2015-10-04	2015	40	NOTDEFINED	85	85	10	0	1	0		0		0		11			0		0	6	6	17		3												ID	201541	201540
SEAR	YR	NH	FLU_STH_ASIA	BTN	Bhutan	2015-10-12	2015	42	2015-10-11	2015	41	NOTDEFINED	34	34	0	0	1	0		0		0		1			0		0	0	0	1		3												BT	201542	201541
SEAR	YR	NH	FLU_STH_ASIA	MDV	Maldives	2015-10-12	2015	42	2015-10-11	2015	41	NOTDEFINED	9	9			1							1						5	5	6		3												MV	201542	201541
SEAR	YR	SH	FLU_SE_ASIA	IDN	Indonesia	2015-10-12	2015	42	2015-10-11	2015	41	NOTDEFINED	128	128	10	0	2	0		0		0		12			0		0	1	1	13		3												ID	201542	201541
SEAR	YR	NH	FLU_STH_ASIA	BGD	Bangladesh	2015-10-12	2015	42	2015-10-11	2015	41	NOTDEFINED	132	132	2	0	6	1		0		0		9			0		0	2	2	11		3												BD	201542	201541
SEAR	YR	NH	FLU_STH_ASIA	IND	India	2015-10-12	2015	42	2015-10-11	2015	41	NOTDEFINED	183	183	34	0	0	0		0		0		34			0		0	7	7	41		3												IN	201542	201541
SEAR	YR	NH	FLU_STH_ASIA	LKA	Sri Lanka	2015-10-12	2015	42	2015-10-11	2015	41	NOTDEFINED	44	44	0	0	11	0		4		0		15			0		0	0	0	15		3												LK	201542	201541
SEAR	YR	NH	FLU_STH_ASIA	NPL	Nepal	2015-10-12	2015	42	2015-10-11	2015	41	NOTDEFINED	6	6	1		0							1					0		0	1	5	0												NP	201542	201541
SEAR	YR	NH	FLU_SE_ASIA	THA	Thailand	2015-10-12	2015	42	2015-10-11	2015	41	NOTDEFINED	38	38	0	0	9	0		0		0		9			0		2	0	2	11		3									RSV=2			TH	201542	201541
SEAR	YR	NH	FLU_STH_ASIA	MDV	Maldives	2015-10-19	2015	43	2015-10-18	2015	42	NOTDEFINED	6	6	1									1						4	4	5		3												MV	201543	201542
SEAR	YR	NH	FLU_STH_ASIA	BGD	Bangladesh	2015-10-19	2015	43	2015-10-18	2015	42	NOTDEFINED	118	118	0	0	2	0		0		0		2			0		0	0	0	2		3												BD	201543	201542
SEAR	YR	NH	FLU_STH_ASIA	LKA	Sri Lanka	2015-10-19	2015	43	2015-10-18	2015	42	NOTDEFINED	54	54	0	0	1	0		9		0		10			0		0	1	1	11		3												LK	201543	201542
SEAR	YR	SH	FLU_SE_ASIA	IDN	Indonesia	2015-10-19	2015	43	2015-10-18	2015	42	NOTDEFINED	123	123	19	0	5	0		0		0		24			0		0	4	4	28		3												ID	201543	201542
SEAR	YR	NH	FLU_STH_ASIA	NPL	Nepal	2015-10-19	2015	43	2015-10-18	2015	42	NOTDEFINED	4	4	0		0							0					1		1	1	3	0												NP	201543	201542
SEAR	YR	NH	FLU_STH_ASIA	IND	India	2015-10-19	2015	43	2015-10-18	2015	42	NOTDEFINED	132	132	21	0	2	0		0		0		23			0		0	3	3	26		3												IN	201543	201542
SEAR	YR	NH	FLU_SE_ASIA	THA	Thailand	2015-10-19	2015	43	2015-10-18	2015	42	NOTDEFINED	21	21	0	0	2	0		0		0		2			0		1	0	1	3		3									hMPV=3,RSV=1			TH	201543	201542
SEAR	YR	NH	FLU_STH_ASIA	BTN	Bhutan	2015-10-19	2015	43	2015-10-18	2015	42	NOTDEFINED	27	27	1	0	0	0		0		0		1			0		0	0	0	1		3												BT	201543	201542
SEAR	YR	NH	FLU_STH_ASIA	NPL	Nepal	2015-10-26	2015	44	2015-10-25	2015	43	NOTDEFINED	8	8	0		0							0					0		0		8	0												NP	201544	201543
SEAR	YR	NH	FLU_STH_ASIA	LKA	Sri Lanka	2015-10-26	2015	44	2015-10-25	2015	43	NOTDEFINED	55	55	21	0	17	0		4		0		42			0		0	0	0	42		3												LK	201544	201543
SEAR	YR	NH	FLU_SE_ASIA	THA	Thailand	2015-10-26	2015	44	2015-10-25	2015	43	NOTDEFINED	29	29	0	0	2	0		0		0		2			0		1	0	1	3		3									hMPV=2,RSV=1			TH	201544	201543
SEAR	YR	SH	FLU_SE_ASIA	IDN	Indonesia	2015-10-26	2015	44	2015-10-25	2015	43	NOTDEFINED	140	140	21	0	4	0		0		0		25			0		0	2	2	27		3												ID	201544	201543
SEAR	YR	NH	FLU_STH_ASIA	IND	India	2015-10-26	2015	44	2015-10-25	2015	43	NOTDEFINED	146	146	16	0	1	0		0		0		17			0		0	6	6	23		3												IN	201544	201543
SEAR	YR	NH	FLU_STH_ASIA	BTN	Bhutan	2015-10-26	2015	44	2015-10-25	2015	43	NOTDEFINED	20	20	0	0	0	0		0		0		0			0		0	2	2	2		3												BT	201544	201543
SEAR	YR	NH	FLU_STH_ASIA	MDV	Maldives	2015-10-26	2015	44	2015-10-25	2015	43	NOTDEFINED	5	5																1	1	1		2												MV	201544	201543
SEAR	YR	NH	FLU_STH_ASIA	BGD	Bangladesh	2015-10-26	2015	44	2015-10-25	2015	43	NOTDEFINED	118	118	0	0	0	0		0		0		0			0		0	0	0			2												BD	201544	201543
SEAR	YR	NH	FLU_SE_ASIA	THA	Thailand	2015-11-02	2015	45	2015-11-01	2015	44	NOTDEFINED	27	27	0	0	1	0		0		0		1			1		2	1	4	5		3									hMPV=1,RSV=2			TH	201545	201544
SEAR	YR	NH	FLU_STH_ASIA	BTN	Bhutan	2015-11-02	2015	45	2015-11-01	2015	44	NOTDEFINED	17	17	0	0	0	0		0		0		0			0		0	0	0			3												BT	201545	201544
SEAR	YR	NH	FLU_STH_ASIA	BGD	Bangladesh	2015-11-02	2015	45	2015-11-01	2015	44	NOTDEFINED	182	182	0	0	4	0		0		0		4			0		1	5	6	10		3												BD	201545	201544
SEAR	YR	NH	FLU_STH_ASIA	LKA	Sri Lanka	2015-11-02	2015	45	2015-11-01	2015	44	NOTDEFINED	86	86	0	0	19	0		1		0		20			0		0	0	0	20		3												LK	201545	201544
SEAR	YR	NH	FLU_STH_ASIA	IND	India	2015-11-02	2015	45	2015-11-01	2015	44	NOTDEFINED	116	116	11	0	0	0		0		0		11			0		0	0	0	11		3												IN	201545	201544
SEAR	YR	NH	FLU_STH_ASIA	NPL	Nepal	2015-11-02	2015	45	2015-11-01	2015	44	NOTDEFINED	6	6	0		1							1					0		0	1	5	0												NP	201545	201544
SEAR	YR	NH	FLU_STH_ASIA	MDV	Maldives	2015-11-02	2015	45	2015-11-01	2015	44	NOTDEFINED	3	3																				2												MV	201545	201544
SEAR	YR	SH	FLU_SE_ASIA	IDN	Indonesia	2015-11-02	2015	45	2015-11-01	2015	44	NOTDEFINED	90	90	6	0	0	0		0		0		6			0		0	4	4	10		3												ID	201545	201544
SEAR	YR	NH	FLU_STH_ASIA	LKA	Sri Lanka	2015-11-09	2015	46	2015-11-08	2015	45	NOTDEFINED	62	62	0	0	18	0		2		0		20			0		0	1	1	21		3												LK	201546	201545
SEAR	YR	NH	FLU_STH_ASIA	BTN	Bhutan	2015-11-09	2015	46	2015-11-08	2015	45	NOTDEFINED	10	10	1	0	1	0		0		0		2			0		0	0	0	2		3												BT	201546	201545
SEAR	YR	NH	FLU_STH_ASIA	IND	India	2015-11-09	2015	46	2015-11-08	2015	45	NOTDEFINED	58	58	10	0	0	0		0		0		10			0		0	0	0	10		3												IN	201546	201545
SEAR	YR	NH	FLU_STH_ASIA	NPL	Nepal	2015-11-09	2015	46	2015-11-08	2015	45	NOTDEFINED	8	8	1		0							1					0		0	1	7	0												NP	201546	201545
SEAR	YR	NH	FLU_STH_ASIA	MDV	Maldives	2015-11-09	2015	46	2015-11-08	2015	45	NOTDEFINED	2	2																				2												MV	201546	201545
SEAR	YR	NH	FLU_SE_ASIA	THA	Thailand	2015-11-09	2015	46	2015-11-08	2015	45	NOTDEFINED	37	37	0	0	15	0		0		0		15			0		4	2	6	21		4									RSV=4,PIV-1=1			TH	201546	201545
SEAR	YR	NH	FLU_STH_ASIA	BGD	Bangladesh	2015-11-09	2015	46	2015-11-08	2015	45	NOTDEFINED	122	122	0	0	4	0		0		0		4			0		0	3	3	7		3												BD	201546	201545
SEAR	YR	SH	FLU_SE_ASIA	IDN	Indonesia	2015-11-09	2015	46	2015-11-08	2015	45	NOTDEFINED	81	81	9	0	0	0		0		0		9			0		0	2	2	11		3												ID	201546	201545
SEAR	YR	NH	FLU_STH_ASIA	BGD	Bangladesh	2015-11-16	2015	47	2015-11-15	2015	46	NOTDEFINED	139	139	1	0	0	0		0		0		1			0		1	5	6	7		3												BD	201547	201546
SEAR	YR	NH	FLU_STH_ASIA	MDV	Maldives	2015-11-16	2015	47	2015-11-15	2015	46	NOTDEFINED	2	2																				2												MV	201547	201546
SEAR	YR	NH	FLU_STH_ASIA	BTN	Bhutan	2015-11-16	2015	47	2015-11-15	2015	46	NOTDEFINED	11	11	0	0	1	0		0		0		1			0		0	0	0	1		3												BT	201547	201546
SEAR	YR	SH	FLU_SE_ASIA	IDN	Indonesia	2015-11-16	2015	47	2015-11-15	2015	46	NOTDEFINED	78	78	14	0	0	0		0		0		14			0		0	2	2	16		3												ID	201547	201546
SEAR	YR	NH	FLU_STH_ASIA	IND	India	2015-11-16	2015	47	2015-11-15	2015	46	NOTDEFINED	74	74	7	0	1	0		0		0		8			0		0	1	1	9		3												IN	201547	201546
SEAR	YR	NH	FLU_STH_ASIA	LKA	Sri Lanka	2015-11-16	2015	47	2015-11-15	2015	46	NOTDEFINED	84	84	0	0	20	0		4		0		24			0		0	1	1	25		3												LK	201547	201546
SEAR	YR	NH	FLU_SE_ASIA	THA	Thailand	2015-11-16	2015	47	2015-11-15	2015	46	NOTDEFINED	31	31	0	0	3	0		0		0		3			0		4	2	6	9		3									RSV=3,PIV1=1,hMPV=1			TH	201547	201546
SEAR	YR	NH	FLU_STH_ASIA	NPL	Nepal	2015-11-16	2015	47	2015-11-15	2015	46	NOTDEFINED	8	8	1		1							2					0		0	2	6	0												NP	201547	201546
SEAR	YR	SH	FLU_SE_ASIA	IDN	Indonesia	2015-11-23	2015	48	2015-11-22	2015	47	NOTDEFINED	66	66	20	0	2	0		0		0		22			0		0	2	2	24		3												ID	201548	201547
SEAR	YR	NH	FLU_STH_ASIA	MDV	Maldives	2015-11-23	2015	48	2015-11-22	2015	47	NOTDEFINED	0	0																				1												MV	201548	201547
SEAR	YR	NH	FLU_STH_ASIA	NPL	Nepal	2015-11-23	2015	48	2015-11-22	2015	47	NOTDEFINED	8	8	0		0							0					0		0		8	0												NP	201548	201547
SEAR	YR	NH	FLU_STH_ASIA	BGD	Bangladesh	2015-11-23	2015	48	2015-11-22	2015	47	NOTDEFINED	123	123	0	0	0	0		0		0		0			0		0	0	0			2												BD	201548	201547
SEAR	YR	NH	FLU_STH_ASIA	LKA	Sri Lanka	2015-11-23	2015	48	2015-11-22	2015	47	NOTDEFINED	75	75	0	0	18	0		5		0		23			0		0	1	1	24		3												LK	201548	201547
SEAR	YR	NH	FLU_SE_ASIA	THA	Thailand	2015-11-23	2015	48	2015-11-22	2015	47	NOTDEFINED	39	39	0	0	2	0		0		0		2			4		3	0	7	9		3									PIV1=1,Adeno=2,RSV=1			TH	201548	201547
SEAR	YR	NH	FLU_STH_ASIA	IND	India	2015-11-23	2015	48	2015-11-22	2015	47	NOTDEFINED	28	28	2	0	0	0		0		0		2			0		0	0	0	2		3												IN	201548	201547
SEAR	YR	NH	FLU_STH_ASIA	BTN	Bhutan	2015-11-23	2015	48	2015-11-22	2015	47	NOTDEFINED	17	17	0	0	0	0		0		0		0			0		0	1	1	1		3												BT	201548	201547
SEAR	YR	NH	FLU_SE_ASIA	THA	Thailand	2015-11-30	2015	49	2015-11-29	2015	48	NOTDEFINED	23	23	0	0	2	0		0		0		2			0		1	1	2	4		3									Adeno=1,hMPV=1			TH	201549	201548
SEAR	YR	SH	FLU_SE_ASIA	IDN	Indonesia	2015-11-30	2015	49	2015-11-29	2015	48	NOTDEFINED	47	47	18	0	0	0		0		0		18			0		0	0	0	18		3												ID	201549	201548
SEAR	YR	NH	FLU_STH_ASIA	LKA	Sri Lanka	2015-11-30	2015	49	2015-11-29	2015	48	NOTDEFINED	57	57	0	0	19	0		0		0		19			0		0	1	1	20		3												LK	201549	201548
SEAR	YR	NH	FLU_STH_ASIA	NPL	Nepal	2015-11-30	2015	49	2015-11-29	2015	48	NOTDEFINED	7	7	0		0							0					0		0		7	0												NP	201549	201548
SEAR	YR	NH	FLU_STH_ASIA	BTN	Bhutan	2015-11-30	2015	49	2015-11-29	2015	48	NOTDEFINED	28	28	0	0	1	0		0		0		1			0		0	1	1	2		3												BT	201549	201548
SEAR	YR	NH	FLU_STH_ASIA	BGD	Bangladesh	2015-11-30	2015	49	2015-11-29	2015	48	NOTDEFINED	162	162	0	0	3	0		0		0		3			0		0	1	1	4		3												BD	201549	201548
SEAR	YR	NH	FLU_STH_ASIA	MDV	Maldives	2015-11-30	2015	49	2015-11-29	2015	48	NOTDEFINED	3	3																				1												MV	201549	201548
SEAR	YR	NH	FLU_STH_ASIA	IND	India	2015-11-30	2015	49	2015-11-29	2015	48	NOTDEFINED	51	51	4	0	0	0		0		0		4			0		0	1	1	5		3												IN	201549	201548
SEAR	YR	NH	FLU_STH_ASIA	LKA	Sri Lanka	2015-12-07	2015	50	2015-12-06	2015	49	NOTDEFINED	57	57	0	0	12	0		2		0		14			0		0	0	0	14		3												LK	201550	201549
SEAR	YR	NH	FLU_SE_ASIA	THA	Thailand	2015-12-07	2015	50	2015-12-06	2015	49	NOTDEFINED	8	8	0	0	3	0		0		0		3			0		1	0	1	4		3									RSV=1,hMPV=1			TH	201550	201549
SEAR	YR	NH	FLU_STH_ASIA	BTN	Bhutan	2015-12-07	2015	50	2015-12-06	2015	49	NOTDEFINED	17	17	0	0	1	0		0		0		1			0		0	3	3	4		3										0		BT	201550	201549
SEAR	YR	NH	FLU_STH_ASIA	BGD	Bangladesh	2015-12-07	2015	50	2015-12-06	2015	49	NOTDEFINED	160	160	0	0	0	0		0		0		0			0		0	2	2	2		3												BD	201550	201549
SEAR	YR	SH	FLU_SE_ASIA	IDN	Indonesia	2015-12-07	2015	50	2015-12-06	2015	49	NOTDEFINED	42	42	6	0	1	0		0		0		7			0		0	0	0	7		3												ID	201550	201549
SEAR	YR	NH	FLU_STH_ASIA	MDV	Maldives	2015-12-07	2015	50	2015-12-06	2015	49	NOTDEFINED	2	2																				1												MV	201550	201549
SEAR	YR	NH	FLU_STH_ASIA	IND	India	2015-12-07	2015	50	2015-12-06	2015	49	NOTDEFINED	57	57	3	0	1	0		0		0		4			0		0	0	0	4		3												IN	201550	201549
SEAR	YR	NH	FLU_STH_ASIA	NPL	Nepal	2015-12-07	2015	50	2015-12-06	2015	49	NOTDEFINED	16	16	4		0							4					0		0	4	12	0												NP	201550	201549
SEAR	YR	NH	FLU_STH_ASIA	LKA	Sri Lanka	2015-12-14	2015	51	2015-12-13	2015	50	NOTDEFINED	78	78	0	0	18	0		1		0		19			0		0	2	2	21		3												LK	201551	201550
SEAR	YR	NH	FLU_STH_ASIA	BTN	Bhutan	2015-12-14	2015	51	2015-12-13	2015	50	NOTDEFINED	9	9	0	0	0	0		0		0		0			0		0	1	1	1		3										0		BT	201551	201550
SEAR	YR	NH	FLU_SE_ASIA	THA	Thailand	2015-12-14	2015	51	2015-12-13	2015	50	NOTDEFINED	21	21	0	0	0	0		0		0		0			0		0	0	0			3									RSV=2			TH	201551	201550
SEAR	YR	NH	FLU_STH_ASIA	IND	India	2015-12-14	2015	51	2015-12-13	2015	50	NOTDEFINED	53	53	1	0	0	0		0		0		1			0		0	0	0	1		3												IN	201551	201550
SEAR	YR	NH	FLU_STH_ASIA	NPL	Nepal	2015-12-14	2015	51	2015-12-13	2015	50	NOTDEFINED	17	17	3		2							5					4		4	9	8	0												NP	201551	201550
SEAR	YR	NH	FLU_STH_ASIA	MDV	Maldives	2015-12-14	2015	51	2015-12-13	2015	50	NOTDEFINED	6	6																				2												MV	201551	201550
SEAR	YR	NH	FLU_STH_ASIA	BGD	Bangladesh	2015-12-14	2015	51	2015-12-13	2015	50	NOTDEFINED	110	110	0	0	0	0		0		0		0			0		0	2	2	2		3												BD	201551	201550
SEAR	YR	SH	FLU_SE_ASIA	IDN	Indonesia	2015-12-14	2015	51	2015-12-13	2015	50	NOTDEFINED	51	51	8	0	5	0		0		0		13			0		0	1	1	14		3												ID	201551	201550
SEAR	YR	NH	FLU_STH_ASIA	BGD	Bangladesh	2015-12-21	2015	52	2015-12-20	2015	51	NOTDEFINED	102	102	0	0	0	0		0		0		0			0		0	6	6	6		3												BD	201552	201551
SEAR	YR	SH	FLU_SE_ASIA	IDN	Indonesia	2015-12-21	2015	52	2015-12-20	2015	51	NOTDEFINED	96	96	11	0	1	0		0		0		12			0		0	0	0	12		3												ID	201552	201551
SEAR	YR	NH	FLU_STH_ASIA	IND	India	2015-12-21	2015	52	2015-12-20	2015	51	NOTDEFINED	38	38	1	0	0	0		0		0		1			0		0	0	0	1		3												IN	201552	201551
SEAR	YR	NH	FLU_STH_ASIA	BTN	Bhutan	2015-12-21	2015	52	2015-12-20	2015	51	NOTDEFINED	8	8	0	0	0	0		0		0		0			0		0	2	2	2		3										0		BT	201552	201551
SEAR	YR	NH	FLU_STH_ASIA	NPL	Nepal	2015-12-21	2015	52	2015-12-20	2015	51	NOTDEFINED	12	12	1		5							6					2		2	8	4	0												NP	201552	201551
SEAR	YR	NH	FLU_STH_ASIA	MDV	Maldives	2015-12-21	2015	52	2015-12-20	2015	51	NOTDEFINED	4	4																				2												MV	201552	201551
SEAR	YR	NH	FLU_SE_ASIA	THA	Thailand	2015-12-21	2015	52	2015-12-20	2015	51	NOTDEFINED	13	13	0	0	0	0		0		0		0			0		2	1	3	3		3									RSV=1			TH	201552	201551
SEAR	YR	NH	FLU_STH_ASIA	LKA	Sri Lanka	2015-12-21	2015	52	2015-12-20	2015	51	NOTDEFINED	56	56	0	0	0	0		22		0		22			0		0	0	0	22		3												LK	201552	201551
SEAR	YR	NH	FLU_STH_ASIA	MDV	Maldives	2015-12-28	2015	53	2015-12-27	2015	52	NOTDEFINED	4	4			2							2								2		3												MV	201553	201552
SEAR	YR	SH	FLU_SE_ASIA	IDN	Indonesia	2015-12-28	2015	53	2015-12-27	2015	52	NOTDEFINED	74	74	13	0	0	0		0		0		13			0		0	7	7	20		3												ID	201553	201552
SEAR	YR	NH	FLU_STH_ASIA	NPL	Nepal	2015-12-28	2015	53	2015-12-27	2015	52	NOTDEFINED	30	30	2		3							5					2		2	7	23	0												NP	201553	201552
SEAR	YR	NH	FLU_STH_ASIA	BGD	Bangladesh	2015-12-28	2015	53	2015-12-27	2015	52	NOTDEFINED	103	103	0	0	0	0		0		0		0			0		0	4	4	4		3												BD	201553	201552
SEAR	YR	NH	FLU_STH_ASIA	IND	India	2015-12-28	2015	53	2015-12-27	2015	52	NOTDEFINED	25	25	3	0	0	0		0		0		3			0		0	0	0	3		3												IN	201553	201552
SEAR	YR	NH	FLU_STH_ASIA	LKA	Sri Lanka	2015-12-28	2015	53	2015-12-27	2015	52	NOTDEFINED	65	65	0	0	0	0		11		0		11			0		0	2	2	13		3												LK	201553	201552
SEAR	YR	NH	FLU_SE_ASIA	THA	Thailand	2015-12-28	2015	53	2015-12-27	2015	52	NOTDEFINED	5	5	0	0	0	0		0		0		0			0		0	0	0			3									hMPV=2			TH	201553	201552
SEAR	YR	NH	FLU_STH_ASIA	BTN	Bhutan	2015-12-28	2015	53	2015-12-27	2015	52	NOTDEFINED	4	4	0	0	0	0		0		0		0			0		0	1	1	1		3												BT	201553	201552
SEAR	YR	NH	FLU_SE_ASIA	THA	Thailand	2014-12-29	2015	1	2014-12-28	2014	53	NOTDEFINED	2	2	0	0	1	0		0		0		1			0		0	0	0	1		3									0			TH	201501	201453
SEAR	YR	NH	FLU_STH_ASIA	LKA	Sri Lanka	2014-12-29	2015	1	2014-12-28	2014	53	NOTDEFINED	21	21	0	0	0	0		5		0		5			0		0	4	4	9		3												LK	201501	201453
SEAR	YR	NH	FLU_STH_ASIA	BTN	Bhutan	2014-12-29	2015	1	2014-12-28	2014	53	NOTDEFINED	2	2	0	0	0	0		0		0		0			0		0	0	0			3												BT	201501	201453
SEAR	YR	SH	FLU_SE_ASIA	IDN	Indonesia	2014-12-29	2015	1	2014-12-28	2014	53	NOTDEFINED	30	30	0	0	2	0		0		0		2			0		0	0	0	2		3												ID	201501	201453
SEAR	YR	NH	FLU_STH_ASIA	IND	India	2014-12-29	2015	1	2014-12-28	2014	53	NOTDEFINED	24	25	1	0	0	0		0		0		1			0		0	0	0	1		3												IN	201501	201453
SEAR	YR	NH	FLU_STH_ASIA	BGD	Bangladesh	2014-12-29	2015	1	2014-12-28	2014	53	NOTDEFINED	47	47	0	0	0	0		0		0		0			0		0	0	0			2												BD	201501	201453
SEAR	YR	NH	FLU_STH_ASIA	BTN	Bhutan	2016-01-04	2016	1	2016-01-03	2016	1	NOTDEFINED	6	6	1	0	0	0		0		0		1			0		3	0	3	4		3												BT	201601	201601
SEAR	YR	NH	FLU_SE_ASIA	MMR	Myanmar	2016-01-04	2016	1	2016-01-03	2016	1	NOTDEFINED	4	4	0	0	0	0	0					0						0	0		4													MM	201601	201601
SEAR	YR	NH	FLU_STH_ASIA	LKA	Sri Lanka	2016-01-04	2016	1	2016-01-03	2016	1	NOTDEFINED	47	47			11	0				4		15			0		0	2	2	17		3												LK	201601	201601
SEAR	YR	NH	FLU_SE_ASIA	THA	Thailand	2016-01-04	2016	1	2016-01-03	2016	1	NOTDEFINED	31	31	0	0	0	0	0	0		0	0	0			0		1	0	1	1	30	0												TH	201601	201601
SEAR	YR	NH	FLU_STH_ASIA	MDV	Maldives	2016-01-04	2016	1	2016-01-03	2016	1	NOTDEFINED	4	4																				1												MV	201601	201601
SEAR	YR	NH	FLU_STH_ASIA	IND	India	2016-01-04	2016	1	2016-01-03	2016	1	NOTDEFINED	45	45	0	0	3	0		0		0		3			0		0	0	0	3		3												IN	201601	201601
SEAR	YR	NH	FLU_STH_ASIA	BGD	Bangladesh	2016-01-04	2016	1	2016-01-03	2016	1	NOTDEFINED	155	155	1	0	1	0		0		0		2			1		2	0	3	5		3												BD	201601	201601
SEAR	YR	NH	FLU_STH_ASIA	NPL	Nepal	2016-01-04	2016	1	2016-01-03	2016	1	NOTDEFINED	78	78	5		24							29					6	12	18	47	31	3												NP	201601	201601
SEAR	YR	SH	FLU_SE_ASIA	IDN	Indonesia	2016-01-04	2016	1	2016-01-03	2016	1	NOTDEFINED	135	135	21	0	6	0		0		0		27			0		0	4	4	31	104	3												ID	201601	201601
SEAR	YR	NH	FLU_SE_ASIA	MMR	Myanmar	2016-01-11	2016	2	2016-01-10	2016	2	NOTDEFINED	1	1	0	0	0	0	0					0						0	0		1													MM	201602	201602
SEAR	YR	NH	FLU_STH_ASIA	BTN	Bhutan	2016-01-11	2016	2	2016-01-10	2016	2	NOTDEFINED	2	2	0	0	0	0		0		0		0			0		0	0	0			3												BT	201602	201602
SEAR	YR	NH	FLU_STH_ASIA	IND	India	2016-01-11	2016	2	2016-01-10	2016	2	NOTDEFINED	44	44	1	0	1	0		0		0		2			0		0	1	1	3		3												IN	201602	201602
SEAR	YR	SH	FLU_SE_ASIA	IDN	Indonesia	2016-01-11	2016	2	2016-01-10	2016	2	NOTDEFINED	165	165	19	0	9	0		0		0		28			0		0	12	12	40	125	3												ID	201602	201602
SEAR	YR	NH	FLU_STH_ASIA	MDV	Maldives	2016-01-11	2016	2	2016-01-10	2016	2	NOTDEFINED	1	1																				1												MV	201602	201602
SEAR	YR	NH	FLU_STH_ASIA	LKA	Sri Lanka	2016-01-11	2016	2	2016-01-10	2016	2	NOTDEFINED	75	75	1		15	0						16			0		0	1	1	17		3	1											LK	201602	201602
SEAR	YR	NH	FLU_STH_ASIA	BGD	Bangladesh	2016-01-11	2016	2	2016-01-10	2016	2	NOTDEFINED	97	97	1	0	0	0		0		0		1			0		4	0	4	5		3												BD	201602	201602
SEAR	YR	NH	FLU_SE_ASIA	THA	Thailand	2016-01-11	2016	2	2016-01-10	2016	2	NOTDEFINED	10	10	0	0	0	0	0	0		0	0	0			0		0	1	1	1	9	0												TH	201602	201602
SEAR	YR	NH	FLU_STH_ASIA	NPL	Nepal	2016-01-11	2016	2	2016-01-10	2016	2	NOTDEFINED	89	89	5		34							39					4	11	15	54	34	3												NP	201602	201602
SEAR	YR	NH	FLU_STH_ASIA	MDV	Maldives	2016-01-18	2016	3	2016-01-17	2016	3	NOTDEFINED	3	3																				1												MV	201603	201603
SEAR	YR	NH	FLU_STH_ASIA	BTN	Bhutan	2016-01-18	2016	3	2016-01-17	2016	3	NOTDEFINED	46	46	0	0	2	0		0		0		2			0		16	0	16	18		3												BT	201603	201603
SEAR	YR	NH	FLU_STH_ASIA	BGD	Bangladesh	2016-01-18	2016	3	2016-01-17	2016	3	NOTDEFINED	128	128	1	0	0	0		0		0		1			0		6	0	6	7		3												BD	201603	201603
SEAR	YR	NH	FLU_STH_ASIA	IND	India	2016-01-18	2016	3	2016-01-17	2016	3	NOTDEFINED	29	29	0	0	0	0		0		0		0			0		0	0	0			3												IN	201603	201603
SEAR	YR	NH	FLU_STH_ASIA	NPL	Nepal	2016-01-18	2016	3	2016-01-17	2016	3	NOTDEFINED	134	134	12		49							61					3	15	18	79	55	4												NP	201603	201603
SEAR	YR	SH	FLU_SE_ASIA	IDN	Indonesia	2016-01-18	2016	3	2016-01-17	2016	3	NOTDEFINED	174	174	29	0	10	0		0		0		39			0		0	11	11	50	124	3												ID	201603	201603
SEAR	YR	NH	FLU_SE_ASIA	THA	Thailand	2016-01-18	2016	3	2016-01-17	2016	3	NOTDEFINED	21	21	1	0	1	0	0	0		0	0	2			1		1	4	6	8	13	0												TH	201603	201603
SEAR	YR	NH	FLU_STH_ASIA	LKA	Sri Lanka	2016-01-18	2016	3	2016-01-17	2016	3	NOTDEFINED	46	46			4	0						4			0		0	1	1	5		3	1								ADENO 1			LK	201603	201603
SEAR	YR	NH	FLU_SE_ASIA	MMR	Myanmar	2016-01-18	2016	3	2016-01-17	2016	3	NOTDEFINED	2	2	0	0	0	0	0					0						0	0		2													MM	201603	201603
SEAR	YR	NH	FLU_STH_ASIA	BTN	Bhutan	2016-01-25	2016	4	2016-01-24	2016	4	NOTDEFINED	34	34	0	0	2	0		0		0		2			0		13	0	13	15		3												BT	201604	201604
SEAR	YR	NH	FLU_STH_ASIA	BGD	Bangladesh	2016-01-25	2016	4	2016-01-24	2016	4	NOTDEFINED	88	88	0	0	0	0		0		0		0			0		6	0	6	6		3												BD	201604	201604
SEAR	YR	NH	FLU_SE_ASIA	THA	Thailand	2016-01-25	2016	4	2016-01-24	2016	4	NOTDEFINED	82	82	1	0	1	0	0	0		0	0	2			5		3	0	8	10	72	0												TH	201604	201604
SEAR	YR	NH	FLU_STH_ASIA	MDV	Maldives	2016-01-25	2016	4	2016-01-24	2016	4	NOTDEFINED	4	4																				2												MV	201604	201604
SEAR	YR	NH	FLU_STH_ASIA	NPL	Nepal	2016-01-25	2016	4	2016-01-24	2016	4	NOTDEFINED	133	133	16		39							55						15	15	70	63	4												NP	201604	201604
SEAR	YR	SH	FLU_SE_ASIA	IDN	Indonesia	2016-01-25	2016	4	2016-01-24	2016	4	NOTDEFINED	161	161	30	0	13	0		0		0		43			0		0	18	18	61	100	3												ID	201604	201604
SEAR	YR	NH	FLU_STH_ASIA	IND	India	2016-01-25	2016	4	2016-01-24	2016	4	NOTDEFINED	43	43	1	0	3	0		0		0		4			0		0	0	0	4		3												IN	201604	201604
SEAR	YR	NH	FLU_STH_ASIA	LKA	Sri Lanka	2016-01-25	2016	4	2016-01-24	2016	4	NOTDEFINED	63	63	0		1	0						1			0		0	2	2	3		3												LK	201604	201604
SEAR	YR	NH	FLU_SE_ASIA	MMR	Myanmar	2016-01-25	2016	4	2016-01-24	2016	4	NOTDEFINED	13	13	0	0	6	0	0					6						0	0	6	7													MM	201604	201604
SEAR	YR	NH	FLU_SE_ASIA	THA	Thailand	2016-02-01	2016	5	2016-01-31	2016	5	NOTDEFINED	82	82	2	0	2	0	0	0		0	0	4			7		8	1	16	20	62	0												TH	201605	201605
SEAR	YR	NH	FLU_STH_ASIA	LKA	Sri Lanka	2016-02-01	2016	5	2016-01-31	2016	5	NOTDEFINED	41	41				0						0			0		0	1	1	1		3					1		2		RSV 2,PIV 1			LK	201605	201605
SEAR	YR	NH	FLU_STH_ASIA	NPL	Nepal	2016-02-01	2016	5	2016-01-31	2016	5	NOTDEFINED	145	145	13		67							80			1		3	14	18	98	46	4												NP	201605	201605
SEAR	YR	NH	FLU_STH_ASIA	BTN	Bhutan	2016-02-01	2016	5	2016-01-31	2016	5	NOTDEFINED	30	30	4	0	0	0		0		0		4			0		10	0	10	14		3												BT	201605	201605
SEAR	YR	NH	FLU_SE_ASIA	MMR	Myanmar	2016-02-01	2016	5	2016-01-31	2016	5	NOTDEFINED	8	8	0	0	0	0	0					0						0	0		8													MM	201605	201605
SEAR	YR	NH	FLU_STH_ASIA	IND	India	2016-02-01	2016	5	2016-01-31	2016	5	NOTDEFINED	58	58	4	0	2	0		0		0		6			0		0	0	0	6		3												IN	201605	201605
SEAR	YR	SH	FLU_SE_ASIA	IDN	Indonesia	2016-02-01	2016	5	2016-01-31	2016	5	NOTDEFINED	137	137	12	0	5	0		0		0		17			0		0	9	9	26	111	3												ID	201605	201605
SEAR	YR	NH	FLU_STH_ASIA	MDV	Maldives	2016-02-01	2016	5	2016-01-31	2016	5	NOTDEFINED	5	5																				2												MV	201605	201605
SEAR	YR	NH	FLU_STH_ASIA	BGD	Bangladesh	2016-02-01	2016	5	2016-01-31	2016	5	NOTDEFINED	171	171	0	0	0	0		0		0		0			2		10	0	12	12		3												BD	201605	201605
SEAR	YR	NH	FLU_SE_ASIA	MMR	Myanmar	2016-02-08	2016	6	2016-02-07	2016	6	NOTDEFINED	7	7	0	0	0	0	0					0						0	0		7													MM	201606	201606
SEAR	YR	NH	FLU_STH_ASIA	LKA	Sri Lanka	2016-02-08	2016	6	2016-02-07	2016	6	NOTDEFINED	64	64			1	0						1			0		0	3	3	4		3	1								ADENO 1			LK	201606	201606
SEAR	YR	NH	FLU_STH_ASIA	MDV	Maldives	2016-02-08	2016	6	2016-02-07	2016	6	NOTDEFINED	2	2																				1												MV	201606	201606
SEAR	YR	NH	FLU_SE_ASIA	THA	Thailand	2016-02-08	2016	6	2016-02-07	2016	6	NOTDEFINED	75	75	3	0	6	0	0	0		0	0	9			12		0	2	14	23	46	0												TH	201606	201606
SEAR	YR	NH	FLU_STH_ASIA	BTN	Bhutan	2016-02-08	2016	6	2016-02-07	2016	6	NOTDEFINED	2	2	0	0	1	0		0		0		1			0		0	0	0	1		3												BT	201606	201606
SEAR	YR	NH	FLU_STH_ASIA	BGD	Bangladesh	2016-02-08	2016	6	2016-02-07	2016	6	NOTDEFINED	155	155	0	0	0	0		0		0		0			1		5	0	6	6		3												BD	201606	201606
SEAR	YR	NH	FLU_STH_ASIA	IND	India	2016-02-08	2016	6	2016-02-07	2016	6	NOTDEFINED	58	58	5	0	8	0		0		0		13			0		3	0	3	16		3												IN	201606	201606
SEAR	YR	NH	FLU_STH_ASIA	NPL	Nepal	2016-02-08	2016	6	2016-02-07	2016	6	NOTDEFINED	114	114	9		50							59					3	11	14	73	41	4												NP	201606	201606
SEAR	YR	SH	FLU_SE_ASIA	IDN	Indonesia	2016-02-08	2016	6	2016-02-07	2016	6	NOTDEFINED	122	122	7	0	11	0		0		0		18			0		0	15	15	33	89	3												ID	201606	201606
SEAR	YR	NH	FLU_STH_ASIA	BTN	Bhutan	2016-02-15	2016	7	2016-02-14	2016	7	NOTDEFINED	20	20	3	0	1	0		0		0		4			0		3	0	3	7		3												BT	201607	201607
SEAR	YR	NH	FLU_STH_ASIA	MDV	Maldives	2016-02-15	2016	7	2016-02-14	2016	7	NOTDEFINED	4	4																				1												MV	201607	201607
SEAR	YR	NH	FLU_STH_ASIA	LKA	Sri Lanka	2016-02-15	2016	7	2016-02-14	2016	7	NOTDEFINED	55	55				0						0			0		0	3	3	3		3	1								PIV 1,ADENO 1			LK	201607	201607
SEAR	YR	NH	FLU_SE_ASIA	MMR	Myanmar	2016-02-15	2016	7	2016-02-14	2016	7	NOTDEFINED	4	4	0	0	0	0	0					0						0	0		4													MM	201607	201607
SEAR	YR	SH	FLU_SE_ASIA	IDN	Indonesia	2016-02-15	2016	7	2016-02-14	2016	7	NOTDEFINED	161	161	15	0	13	0		0		0		28			0		0	15	15	43	118	3												ID	201607	201607
SEAR	YR	NH	FLU_STH_ASIA	BGD	Bangladesh	2016-02-15	2016	7	2016-02-14	2016	7	NOTDEFINED	135	135	0	0	0	0		0		0		0			0		6	0	6	6		3												BD	201607	201607
SEAR	YR	NH	FLU_STH_ASIA	IND	India	2016-02-15	2016	7	2016-02-14	2016	7	NOTDEFINED	49	49	4	0	3	0		0		0		7			0		0	0	0	7		3												IN	201607	201607
SEAR	YR	NH	FLU_SE_ASIA	THA	Thailand	2016-02-15	2016	7	2016-02-14	2016	7	NOTDEFINED	75	75	9	0	9	0	0	0		0	0	18			24		3	3	30	48	27	0												TH	201607	201607
SEAR	YR	NH	FLU_STH_ASIA	NPL	Nepal	2016-02-15	2016	7	2016-02-14	2016	7	NOTDEFINED	136	136	7		32							39			1		10	24	35	74	62	4												NP	201607	201607
SEAR	YR	SH	FLU_SE_ASIA	IDN	Indonesia	2016-02-22	2016	8	2016-02-21	2016	8	NOTDEFINED	153	153	6	0	12	0		0		0		18			0		0	31	31	49	104	3												ID	201608	201608
SEAR	YR	NH	FLU_STH_ASIA	MDV	Maldives	2016-02-22	2016	8	2016-02-21	2016	8	NOTDEFINED	4	4																				1												MV	201608	201608
SEAR	YR	NH	FLU_STH_ASIA	IND	India	2016-02-22	2016	8	2016-02-21	2016	8	NOTDEFINED	42	42	1	0	3	0		0		0		4			0		0	1	1	5		3												IN	201608	201608
SEAR	YR	NH	FLU_STH_ASIA	BGD	Bangladesh	2016-02-22	2016	8	2016-02-21	2016	8	NOTDEFINED	120	120	0	0	0	0		0		0		0			0		5	0	5	5		3												BD	201608	201608
SEAR	YR	NH	FLU_STH_ASIA	NPL	Nepal	2016-02-22	2016	8	2016-02-21	2016	8	NOTDEFINED	94	94	8		26							34			1		5	9	15	49	45	4												NP	201608	201608
SEAR	YR	NH	FLU_STH_ASIA	BTN	Bhutan	2016-02-22	2016	8	2016-02-21	2016	8	NOTDEFINED	8	8	1	0	0	0		0		0		1			0		3	0	3	4		3												BT	201608	201608
SEAR	YR	NH	FLU_STH_ASIA	LKA	Sri Lanka	2016-02-22	2016	8	2016-02-21	2016	8	NOTDEFINED	56	56	1		1	0						2			0		0	3	3	5		3	2						1		RSV A 1,ADENO 2			LK	201608	201608
SEAR	YR	NH	FLU_SE_ASIA	MMR	Myanmar	2016-02-22	2016	8	2016-02-21	2016	8	NOTDEFINED	3	3	0	0	0	0	0					0						0	0		3													MM	201608	201608
SEAR	YR	NH	FLU_SE_ASIA	THA	Thailand	2016-02-22	2016	8	2016-02-21	2016	8	NOTDEFINED	45	45	3	0	3	0	0	0		0	0	6			5		0	13	18	24	21	0												TH	201608	201608
SEAR	YR	NH	FLU_STH_ASIA	LKA	Sri Lanka	2016-02-29	2016	9	2016-02-28	2016	9	NOTDEFINED	41	41	2			0						2			0		0	2	2	4		3	1						1		RSV B 1,ADENO 1			LK	201609	201609
SEAR	YR	NH	FLU_STH_ASIA	NPL	Nepal	2016-02-29	2016	9	2016-02-28	2016	9	NOTDEFINED	108	108	11		32							43					5	11	16	59	48	4												NP	201609	201609
SEAR	YR	SH	FLU_SE_ASIA	IDN	Indonesia	2016-02-29	2016	9	2016-02-28	2016	9	NOTDEFINED	160	160	8	0	10	0		0		0		18			0		0	25	25	43	117	3												ID	201609	201609
SEAR	YR	NH	FLU_STH_ASIA	BGD	Bangladesh	2016-02-29	2016	9	2016-02-28	2016	9	NOTDEFINED	176	176	0	0	0	0		0		0		0			3		6	0	9	9		3												BD	201609	201609
SEAR	YR	NH	FLU_STH_ASIA	MDV	Maldives	2016-02-29	2016	9	2016-02-28	2016	9	NOTDEFINED	16	16																				1												MV	201609	201609
SEAR	YR	NH	FLU_SE_ASIA	THA	Thailand	2016-02-29	2016	9	2016-02-28	2016	9	NOTDEFINED	122	122	15	0	4	0	0	0		0	0	19			21		6	14	41	60	62	0												TH	201609	201609
SEAR	YR	NH	FLU_STH_ASIA	BTN	Bhutan	2016-02-29	2016	9	2016-02-28	2016	9	NOTDEFINED	36	36	5	0	5	0		0		0		10			0		8	0	8	18		3												BT	201609	201609
SEAR	YR	NH	FLU_STH_ASIA	IND	India	2016-02-29	2016	9	2016-02-28	2016	9	NOTDEFINED	31	31	1	0	0	0		0		0		1			0		0	0	0	1		3												IN	201609	201609
SEAR	YR	NH	FLU_SE_ASIA	MMR	Myanmar	2016-02-29	2016	9	2016-02-28	2016	9	NOTDEFINED	4	4	0	0	0	0	0					0						0	0		4													MM	201609	201609
SEAR	YR	NH	FLU_STH_ASIA	NPL	Nepal	2016-03-07	2016	10	2016-03-06	2016	10	NOTDEFINED	48	48	1		8							9			2		1	4	7	16	32	3												NP	201610	201610
SEAR	YR	NH	FLU_SE_ASIA	THA	Thailand	2016-03-07	2016	10	2016-03-06	2016	10	NOTDEFINED	102	102	8	0	0	0	0	0		0	0	8			30		5	1	36	44	58	0												TH	201610	201610
SEAR	YR	NH	FLU_STH_ASIA	LKA	Sri Lanka	2016-03-07	2016	10	2016-03-06	2016	10	NOTDEFINED	48	48	2			0				1		3			0		0	2	2	5		3												LK	201610	201610
SEAR	YR	NH	FLU_STH_ASIA	IND	India	2016-03-07	2016	10	2016-03-06	2016	10	NOTDEFINED	33	33	1	0	0	0		0		0		1			0		0	0	0	1		3												IN	201610	201610
SEAR	YR	NH	FLU_STH_ASIA	MDV	Maldives	2016-03-07	2016	10	2016-03-06	2016	10	NOTDEFINED	13	13	1									1								1	12	1												MV	201610	201610
SEAR	YR	NH	FLU_SE_ASIA	MMR	Myanmar	2016-03-07	2016	10	2016-03-06	2016	10	NOTDEFINED	2	2	0	0	0	0	0					0						0	0		2													MM	201610	201610
SEAR	YR	NH	FLU_STH_ASIA	BTN	Bhutan	2016-03-07	2016	10	2016-03-06	2016	10	NOTDEFINED	36	36	11	0	3	0		0		0		14			0		3	0	3	17		3												BT	201610	201610
SEAR	YR	SH	FLU_SE_ASIA	IDN	Indonesia	2016-03-07	2016	10	2016-03-06	2016	10	NOTDEFINED	139	139	11	0	15	0		0		0		26			0		0	20	20	46	93	3												ID	201610	201610
SEAR	YR	NH	FLU_STH_ASIA	BGD	Bangladesh	2016-03-07	2016	10	2016-03-06	2016	10	NOTDEFINED	172	172	1	0	0	0		0		0		1			2		11	0	13	14		3												BD	201610	201610
SEAR	YR	NH	FLU_STH_ASIA	LKA	Sri Lanka	2016-03-14	2016	11	2016-03-13	2016	11	NOTDEFINED	63	63	1			0						1			0		0	1	1	2		3												LK	201611	201611
SEAR	YR	NH	FLU_SE_ASIA	THA	Thailand	2016-03-14	2016	11	2016-03-13	2016	11	NOTDEFINED	77	77	8	0	1	0	0	0		0	0	9			12		2	10	24	33	44	0												TH	201611	201611
SEAR	YR	NH	FLU_SE_ASIA	MMR	Myanmar	2016-03-14	2016	11	2016-03-13	2016	11	NOTDEFINED	3	3	0	0	0	0	0					0						0	0		3													MM	201611	201611
SEAR	YR	NH	FLU_STH_ASIA	BTN	Bhutan	2016-03-14	2016	11	2016-03-13	2016	11	NOTDEFINED	25	25	2	0	7	0		0		0		9			0		4	0	4	13		3												BT	201611	201611
SEAR	YR	NH	FLU_STH_ASIA	BGD	Bangladesh	2016-03-14	2016	11	2016-03-13	2016	11	NOTDEFINED	132	132	0	0	0	0		0		0		0			3		7	0	10	10		3												BD	201611	201611
SEAR	YR	NH	FLU_STH_ASIA	MDV	Maldives	2016-03-14	2016	11	2016-03-13	2016	11	NOTDEFINED	9	9	1									1								1	8	1												MV	201611	201611
SEAR	YR	NH	FLU_STH_ASIA	IND	India	2016-03-14	2016	11	2016-03-13	2016	11	NOTDEFINED	52	52	2	0	0	0		0		0		2			0		0	0	0	2		3												IN	201611	201611
SEAR	YR	SH	FLU_SE_ASIA	IDN	Indonesia	2016-03-14	2016	11	2016-03-13	2016	11	NOTDEFINED	173	173	4	0	30	0		0		0		34			0		0	43	43	77	96	3												ID	201611	201611
SEAR	YR	NH	FLU_STH_ASIA	NPL	Nepal	2016-03-14	2016	11	2016-03-13	2016	11	NOTDEFINED	86	86	1		12							13					7	14	21	34	52	4												NP	201611	201611
SEAR	YR	NH	FLU_STH_ASIA	BGD	Bangladesh	2016-03-21	2016	12	2016-03-20	2016	12	NOTDEFINED	122	122	2	0	0	0		0		0		2			4		2	0	6	8		3												BD	201612	201612
SEAR	YR	NH	FLU_STH_ASIA	IND	India	2016-03-21	2016	12	2016-03-20	2016	12	NOTDEFINED	22	22	1	0	0	0		0		0		1			0		0	0	0	1		3												IN	201612	201612
SEAR	YR	NH	FLU_STH_ASIA	LKA	Sri Lanka	2016-03-21	2016	12	2016-03-20	2016	12	NOTDEFINED	29	29	1			0						1			0		0	3	3	4		3										3		LK	201612	201612
SEAR	YR	NH	FLU_SE_ASIA	MMR	Myanmar	2016-03-21	2016	12	2016-03-20	2016	12	NOTDEFINED	0	0	0	0	0	0	0					0						0	0		0													MM	201612	201612
SEAR	YR	NH	FLU_STH_ASIA	BTN	Bhutan	2016-03-21	2016	12	2016-03-20	2016	12	NOTDEFINED	19	19	3	0	2	0		0		0		5			0		3	1	4	9		3												BT	201612	201612
SEAR	YR	NH	FLU_SE_ASIA	THA	Thailand	2016-03-21	2016	12	2016-03-20	2016	12	NOTDEFINED	65	65	12	0	0	0	0	0		0	0	12			10		1	5	16	28	37	0												TH	201612	201612
SEAR	YR	NH	FLU_STH_ASIA	NPL	Nepal	2016-03-21	2016	12	2016-03-20	2016	12	NOTDEFINED	69	69	2		7							9			2		3	9	14	23	46	3												NP	201612	201612
SEAR	YR	SH	FLU_SE_ASIA	IDN	Indonesia	2016-03-21	2016	12	2016-03-20	2016	12	NOTDEFINED	144	144	3	0	20	0		0		0		23			0		0	26	26	49	95	3												ID	201612	201612
SEAR	YR	NH	FLU_STH_ASIA	MDV	Maldives	2016-03-21	2016	12	2016-03-20	2016	12	NOTDEFINED	2	2																			2	1												MV	201612	201612
SEAR	YR	SH	FLU_SE_ASIA	IDN	Indonesia	2016-03-28	2016	13	2016-03-27	2016	13	NOTDEFINED	118	118	1	0	18	0		0		0		19			0		0	34	34	53	65	3												ID	201613	201613
SEAR	YR	NH	FLU_STH_ASIA	MDV	Maldives	2016-03-28	2016	13	2016-03-27	2016	13	NOTDEFINED	7	7																			7	1												MV	201613	201613
SEAR	YR	NH	FLU_STH_ASIA	LKA	Sri Lanka	2016-03-28	2016	13	2016-03-27	2016	13	NOTDEFINED	36	39	1			0						1			0		0	3	3	4		3												LK	201613	201613
SEAR	YR	NH	FLU_STH_ASIA	BTN	Bhutan	2016-03-28	2016	13	2016-03-27	2016	13	NOTDEFINED	19	19	1	0	1	0		0		0		2			0		3	1	4	6		3												BT	201613	201613
SEAR	YR	NH	FLU_STH_ASIA	IND	India	2016-03-28	2016	13	2016-03-27	2016	13	NOTDEFINED	26	26	0	0	0	0		0		0		0			0		0	0	0			3												IN	201613	201613
SEAR	YR	NH	FLU_STH_ASIA	BGD	Bangladesh	2016-03-28	2016	13	2016-03-27	2016	13	NOTDEFINED	109	109	0	0	1	0		0		0		1			6		7	0	13	14		3									0			BD	201613	201613
SEAR	YR	NH	FLU_SE_ASIA	THA	Thailand	2016-03-28	2016	13	2016-03-27	2016	13	NOTDEFINED	66	66	5	0	0	0	0	0		0	0	5			11		4	3	18	23	43	0												TH	201613	201613
SEAR	YR	NH	FLU_STH_ASIA	NPL	Nepal	2016-03-28	2016	13	2016-03-27	2016	13	NOTDEFINED	47	47	1		2							3			1		3	9	13	16	31	3												NP	201613	201613
SEAR	YR	NH	FLU_SE_ASIA	MMR	Myanmar	2016-03-28	2016	13	2016-03-27	2016	13	NOTDEFINED	1	1	0	0	0	0	0					0						0	0		1													MM	201613	201613
SEAR	YR	NH	FLU_STH_ASIA	BGD	Bangladesh	2016-04-04	2016	14	2016-04-03	2016	14	NOTDEFINED	181	181	3	0	2	0		0		0		5			15		11	0	26	31		3												BD	201614	201614
SEAR	YR	NH	FLU_SE_ASIA	THA	Thailand	2016-04-04	2016	14	2016-04-03	2016	14	NOTDEFINED	53	53	2	0	0	0	0	0		0	0	2			4		1	3	8	10	43	0												TH	201614	201614
SEAR	YR	SH	FLU_SE_ASIA	IDN	Indonesia	2016-04-04	2016	14	2016-04-03	2016	14	NOTDEFINED	171	171	0	0	25	0		0		0		25			0		0	53	53	78	93	3												ID	201614	201614
SEAR	YR	NH	FLU_STH_ASIA	MDV	Maldives	2016-04-04	2016	14	2016-04-03	2016	14	NOTDEFINED	3	3																			3	1												MV	201614	201614
SEAR	YR	NH	FLU_STH_ASIA	NPL	Nepal	2016-04-04	2016	14	2016-04-03	2016	14	NOTDEFINED	41	41													1		5	5	11	11	30	3												NP	201614	201614
SEAR	YR	NH	FLU_SE_ASIA	MMR	Myanmar	2016-04-04	2016	14	2016-04-03	2016	14	NOTDEFINED	1	1	0	0	0	0	0					0						0	0		1													MM	201614	201614
SEAR	YR	NH	FLU_STH_ASIA	IND	India	2016-04-04	2016	14	2016-04-03	2016	14	NOTDEFINED	20	20	1	0	2	0		0		0		3			0		0	0	0	3		3												IN	201614	201614
SEAR	YR	NH	FLU_STH_ASIA	LKA	Sri Lanka	2016-04-04	2016	14	2016-04-03	2016	14	NOTDEFINED	38	38				0				1		1			0		0	4	4	5		3	2						1		RSV 1,Adeno 2			LK	201614	201614
SEAR	YR	NH	FLU_STH_ASIA	BTN	Bhutan	2016-04-04	2016	14	2016-04-03	2016	14	NOTDEFINED	36	36	2	0	7	0		0		0		9			0		0	0	0	9		3												BT	201614	201614
SEAR	YR	NH	FLU_STH_ASIA	LKA	Sri Lanka	2016-04-11	2016	15	2016-04-10	2016	15	NOTDEFINED	42	42				0		1				1			0		0	1	1	2		3							2		RSV 2			LK	201615	201615
SEAR	YR	NH	FLU_SE_ASIA	THA	Thailand	2016-04-11	2016	15	2016-04-10	2016	15	NOTDEFINED	12	12	0	0	0	0	0	0		0	0	0			2		0	1	3	3	9	0												TH	201615	201615
SEAR	YR	NH	FLU_SE_ASIA	MMR	Myanmar	2016-04-11	2016	15	2016-04-10	2016	15	NOTDEFINED	0	0	0	0	0	0	0					0						0	0		0													MM	201615	201615
SEAR	YR	NH	FLU_STH_ASIA	NPL	Nepal	2016-04-11	2016	15	2016-04-10	2016	15	NOTDEFINED	35	35															3	2	5	5	30	3												NP	201615	201615
SEAR	YR	NH	FLU_STH_ASIA	BTN	Bhutan	2016-04-11	2016	15	2016-04-10	2016	15	NOTDEFINED	60	60	2	0	10	0		0		0		12			0		0	8	8	20		3												BT	201615	201615
SEAR	YR	NH	FLU_STH_ASIA	IND	India	2016-04-11	2016	15	2016-04-10	2016	15	NOTDEFINED	33	33	1	0	0	0		0		0		1			0		0	0	0	1		3									0			IN	201615	201615
SEAR	YR	NH	FLU_STH_ASIA	BGD	Bangladesh	2016-04-11	2016	15	2016-04-10	2016	15	NOTDEFINED	103	103	1	0	1	0		0		0		2			6		6	0	12	14		3												BD	201615	201615
SEAR	YR	SH	FLU_SE_ASIA	IDN	Indonesia	2016-04-11	2016	15	2016-04-10	2016	15	NOTDEFINED	207	207	1	0	34	0		0		0		35			0		0	68	68	103	104	3												ID	201615	201615
SEAR	YR	NH	FLU_STH_ASIA	MDV	Maldives	2016-04-11	2016	15	2016-04-10	2016	15	NOTDEFINED	11	11																			11	1												MV	201615	201615
SEAR	YR	NH	FLU_SE_ASIA	MMR	Myanmar	2016-04-18	2016	16	2016-04-17	2016	16	NOTDEFINED	0	0	0	0	0	0	0					0						0	0		0													MM	201616	201616
SEAR	YR	NH	FLU_STH_ASIA	LKA	Sri Lanka	2016-04-18	2016	16	2016-04-17	2016	16	NOTDEFINED	41	41	1			0						1			0		0	2	2	3		3	2								adeno 2			LK	201616	201616
SEAR	YR	NH	FLU_STH_ASIA	BTN	Bhutan	2016-04-18	2016	16	2016-04-17	2016	16	NOTDEFINED	20	20	0	0	4	0		0		0		4			0		0	2	2	6		3												BT	201616	201616
SEAR	YR	NH	FLU_SE_ASIA	THA	Thailand	2016-04-18	2016	16	2016-04-17	2016	16	NOTDEFINED	44	44	4	0	0	0	0	0		0	0	4			6		1	2	9	13	31	0												TH	201616	201616
SEAR	YR	NH	FLU_STH_ASIA	BGD	Bangladesh	2016-04-18	2016	16	2016-04-17	2016	16	NOTDEFINED	134	134	1	0	11	0		0		0		12			11		13	0	24	36		3												BD	201616	201616
SEAR	YR	NH	FLU_STH_ASIA	NPL	Nepal	2016-04-18	2016	16	2016-04-17	2016	16	NOTDEFINED	27	27			3							3					3	3	6	9	18	3												NP	201616	201616
SEAR	YR	NH	FLU_STH_ASIA	IND	India	2016-04-18	2016	16	2016-04-17	2016	16	NOTDEFINED	23	23	0	0	1	0		0		0		1			0		0	1	1	2		3												IN	201616	201616
SEAR	YR	SH	FLU_SE_ASIA	IDN	Indonesia	2016-04-18	2016	16	2016-04-17	2016	16	NOTDEFINED	143	143	1	0	22	0		0		0		23			0		0	29	29	52	91	3												ID	201616	201616
SEAR	YR	NH	FLU_STH_ASIA	MDV	Maldives	2016-04-18	2016	16	2016-04-17	2016	16	NOTDEFINED	7	7																			7	1												MV	201616	201616
SEAR	YR	NH	FLU_STH_ASIA	BTN	Bhutan	2016-04-25	2016	17	2016-04-24	2016	17	NOTDEFINED	39	39	2	0	4	0		0		0		6			0		0	0	0	6		3												BT	201617	201617
SEAR	YR	NH	FLU_STH_ASIA	LKA	Sri Lanka	2016-04-25	2016	17	2016-04-24	2016	17	NOTDEFINED	40	40	1			0						1			0		0	3	3	4		3							2		RSV 2(A-1,B-1)			LK	201617	201617
SEAR	YR	NH	FLU_SE_ASIA	MMR	Myanmar	2016-04-25	2016	17	2016-04-24	2016	17	NOTDEFINED	0	0	0	0	0	0	0					0						0	0		0													MM	201617	201617
SEAR	YR	NH	FLU_STH_ASIA	IND	India	2016-04-25	2016	17	2016-04-24	2016	17	NOTDEFINED	18	18	0	0	0	0		0		0		0			0		0	0	0			3												IN	201617	201617
SEAR	YR	NH	FLU_STH_ASIA	BGD	Bangladesh	2016-04-25	2016	17	2016-04-24	2016	17	NOTDEFINED	131	131	1	0	31	0	0	0		0		32			14		10	0	24	56		3	0	0		0	0	0	0	0				BD	201617	201617
SEAR	YR	NH	FLU_SE_ASIA	THA	Thailand	2016-04-25	2016	17	2016-04-24	2016	17	NOTDEFINED	54	54	2	0	0	0	0	0		0	0	2			7		0	4	11	13	41	0												TH	201617	201617
SEAR	YR	SH	FLU_SE_ASIA	IDN	Indonesia	2016-04-25	2016	17	2016-04-24	2016	17	NOTDEFINED	160	160	0	0	22	0		0		0		22			0		0	35	35	57	103	0												ID	201617	201617
SEAR	YR	NH	FLU_STH_ASIA	MDV	Maldives	2016-04-25	2016	17	2016-04-24	2016	17	NOTDEFINED	4	4																			4	1												MV	201617	201617
SEAR	YR	NH	FLU_STH_ASIA	NPL	Nepal	2016-04-25	2016	17	2016-04-24	2016	17	NOTDEFINED	11	20																1	1	1	19	3												NP	201617	201617
SEAR	YR	SH	FLU_SE_ASIA	IDN	Indonesia	2016-05-02	2016	18	2016-05-01	2016	18	NOTDEFINED	91	91	1	0	8	0		0		0		9			0		0	24	24	33	58	0												ID	201618	201618
SEAR	YR	NH	FLU_STH_ASIA	BTN	Bhutan	2016-05-02	2016	18	2016-05-01	2016	18	NOTDEFINED	35	35	0	0	4	0		0		0		4			0		0	0	0	4		3												BT	201618	201618
SEAR	YR	NH	FLU_STH_ASIA	MDV	Maldives	2016-05-02	2016	18	2016-05-01	2016	18	NOTDEFINED	5	5																			5	2												MV	201618	201618
SEAR	YR	NH	FLU_STH_ASIA	NPL	Nepal	2016-05-02	2016	18	2016-05-01	2016	18	NOTDEFINED	24	24																4	4	4	20	3												NP	201618	201618
SEAR	YR	NH	FLU_STH_ASIA	IND	India	2016-05-02	2016	18	2016-05-01	2016	18	NOTDEFINED	21	21	0	0	1	0		0		0		1			0		0	0	0	1		3												IN	201618	201618
SEAR	YR	NH	FLU_STH_ASIA	BGD	Bangladesh	2016-05-02	2016	18	2016-05-01	2016	18	NOTDEFINED	163	163	1	0	40	0	0	0		0		41			18		9	0	27	68		3	0	0		0	0	0	0	0				BD	201618	201618
SEAR	YR	NH	FLU_STH_ASIA	LKA	Sri Lanka	2016-05-02	2016	18	2016-05-01	2016	18	NOTDEFINED	42	42	1			0						1			0		0	2	2	3		3												LK	201618	201618
SEAR	YR	NH	FLU_SE_ASIA	THA	Thailand	2016-05-02	2016	18	2016-05-01	2016	18	NOTDEFINED	14	14	0	0	0	0	0	0		0	0	0			1		0	0	1	1	13	0												TH	201618	201618
SEAR	YR	NH	FLU_SE_ASIA	MMR	Myanmar	2016-05-02	2016	18	2016-05-01	2016	18	NOTDEFINED	3	3	0	0	0	0	0					0						1	1	1	2													MM	201618	201618
SEAR	YR	NH	FLU_STH_ASIA	NPL	Nepal	2016-05-09	2016	19	2016-05-08	2016	19	NOTDEFINED	45	45	1									1						2	2	3	42	3												NP	201619	201619
SEAR	YR	NH	FLU_STH_ASIA	BGD	Bangladesh	2016-05-09	2016	19	2016-05-08	2016	19	NOTDEFINED	203	203	1	0	65	0	0	0		0		66			18		11	0	29	95		3	0	0		0	0	0	0	0				BD	201619	201619
SEAR	YR	SH	FLU_SE_ASIA	IDN	Indonesia	2016-05-09	2016	19	2016-05-08	2016	19	NOTDEFINED	133	133	0	0	17	0		0		0		17			0		0	28	28	45	88	0												ID	201619	201619
SEAR	YR	NH	FLU_SE_ASIA	THA	Thailand	2016-05-09	2016	19	2016-05-08	2016	19	NOTDEFINED	48	48	1	0	0	0	0	0		0	0	1			5		0	4	9	10	38	0												TH	201619	201619
SEAR	YR	NH	FLU_STH_ASIA	MDV	Maldives	2016-05-09	2016	19	2016-05-08	2016	19	NOTDEFINED	12	12																			12	1												MV	201619	201619
SEAR	YR	NH	FLU_STH_ASIA	LKA	Sri Lanka	2016-05-09	2016	19	2016-05-08	2016	19	NOTDEFINED	53	53	1			0						1			0		0	9	9	10		3												LK	201619	201619
SEAR	YR	NH	FLU_STH_ASIA	BTN	Bhutan	2016-05-09	2016	19	2016-05-08	2016	19	NOTDEFINED	33	33	0	0	5	0		0		0		5			0		0	0	0	5		3												BT	201619	201619
SEAR	YR	NH	FLU_SE_ASIA	MMR	Myanmar	2016-05-09	2016	19	2016-05-08	2016	19	NOTDEFINED	1	1	0	0	0	0	0					0						0	0		1													MM	201619	201619
SEAR	YR	NH	FLU_STH_ASIA	IND	India	2016-05-09	2016	19	2016-05-08	2016	19	NOTDEFINED	18	18	1	0	0	0		0		0		1			0		0	0	0	1		3												IN	201619	201619
SEAR	YR	NH	FLU_STH_ASIA	LKA	Sri Lanka	2016-05-16	2016	20	2016-05-15	2016	20	NOTDEFINED	33	33	4			0						4			0		0	4	4	8		3												LK	201620	201620
SEAR	YR	NH	FLU_STH_ASIA	NPL	Nepal	2016-05-16	2016	20	2016-05-15	2016	20	NOTDEFINED	29	29																9	9	9	20	3												NP	201620	201620
SEAR	YR	NH	FLU_STH_ASIA	BTN	Bhutan	2016-05-16	2016	20	2016-05-15	2016	20	NOTDEFINED	19	19	0	0	1	0	0	0		0		1			0		0	0	0	1	0	1	0			0	0		0	0				BT	201620	201620
SEAR	YR	NH	FLU_SE_ASIA	THA	Thailand	2016-05-16	2016	20	2016-05-15	2016	20	NOTDEFINED	18	18	5	0	0	0	0	0		0	0	5			0		0	0	0	5	13	0												TH	201620	201620
SEAR	YR	NH	FLU_SE_ASIA	MMR	Myanmar	2016-05-16	2016	20	2016-05-15	2016	20	NOTDEFINED	1	1	0	0	0	0	0					0						0	0		1													MM	201620	201620
SEAR	YR	NH	FLU_STH_ASIA	IND	India	2016-05-16	2016	20	2016-05-15	2016	20	NOTDEFINED	20	20	0	0	0	0		0		0		0			0		0	0	0			3												IN	201620	201620
SEAR	YR	NH	FLU_STH_ASIA	MDV	Maldives	2016-05-16	2016	20	2016-05-15	2016	20	NOTDEFINED	8	8			3							3								3	5	1												MV	201620	201620
SEAR	YR	SH	FLU_SE_ASIA	IDN	Indonesia	2016-05-16	2016	20	2016-05-15	2016	20	NOTDEFINED	128	128	0	0	17	0		0		0		17			0		0	26	26	43	85	0												ID	201620	201620
SEAR	YR	NH	FLU_STH_ASIA	BGD	Bangladesh	2016-05-16	2016	20	2016-05-15	2016	20	NOTDEFINED	140	140	0	0	40	0	0	0		0		40			12		13	0	25	65		3	0	0		0	0	0	0	0				BD	201620	201620
SEAR	YR	NH	FLU_STH_ASIA	LKA	Sri Lanka	2016-05-23	2016	21	2016-05-22	2016	21	NOTDEFINED	49	49	2		1	0				1		4			0		0	9	9	13		3												LK	201621	201621
SEAR	YR	NH	FLU_SE_ASIA	MMR	Myanmar	2016-05-23	2016	21	2016-05-22	2016	21	NOTDEFINED	0	0	0	0	0	0	0					0						0	0		0													MM	201621	201621
SEAR	YR	NH	FLU_STH_ASIA	BTN	Bhutan	2016-05-23	2016	21	2016-05-22	2016	21	NOTDEFINED	38	38	0	0	4	0	0	0		0		4			0		0	0	0	4	0	1	0			0	0			0				BT	201621	201621
SEAR	YR	NH	FLU_SE_ASIA	THA	Thailand	2016-05-23	2016	21	2016-05-22	2016	21	NOTDEFINED	39	39	6	0	0	0	0	0		0	0	6			1		0	2	3	9	30	0												TH	201621	201621
SEAR	YR	NH	FLU_STH_ASIA	BGD	Bangladesh	2016-05-23	2016	21	2016-05-22	2016	21	NOTDEFINED	128	128	0	0	33	0	0	0		0		33			14		10	0	24	57		3	0	0		0	0	0	0	0				BD	201621	201621
SEAR	YR	SH	FLU_SE_ASIA	IDN	Indonesia	2016-05-23	2016	21	2016-05-22	2016	21	NOTDEFINED	71	71	0	0	9	0		0		0		9			0		0	12	12	21	50	0												ID	201621	201621
SEAR	YR	NH	FLU_STH_ASIA	MDV	Maldives	2016-05-23	2016	21	2016-05-22	2016	21	NOTDEFINED	12	12			8							8								8	4	1												MV	201621	201621
SEAR	YR	NH	FLU_STH_ASIA	IND	India	2016-05-23	2016	21	2016-05-22	2016	21	NOTDEFINED	14	14	0	0	0	0		0		0		0			0		0	0	0			3												IN	201621	201621
SEAR	YR	NH	FLU_STH_ASIA	NPL	Nepal	2016-05-23	2016	21	2016-05-22	2016	21	NOTDEFINED	33	33																9	9	9	24	3												NP	201621	201621
SEAR	YR	NH	FLU_STH_ASIA	BTN	Bhutan	2016-05-30	2016	22	2016-05-29	2016	22	NOTDEFINED	22	22	0	0	1	0	0	0		0		1			0		0	0	0	1	0	1	0			0	0		0	0				BT	201622	201622
SEAR	YR	NH	FLU_STH_ASIA	IND	India	2016-05-30	2016	22	2016-05-29	2016	22	NOTDEFINED	15	15	0	0	1	0		0		0		1			0		0	0	0	1		3												IN	201622	201622
SEAR	YR	NH	FLU_STH_ASIA	BGD	Bangladesh	2016-05-30	2016	22	2016-05-29	2016	22	NOTDEFINED	111	111	0	0	31	0	0	0		0		31			5		6	0	11	42		3	0	0		0	0	0	0	0				BD	201622	201622
SEAR	YR	NH	FLU_SE_ASIA	MMR	Myanmar	2016-05-30	2016	22	2016-05-29	2016	22	NOTDEFINED	0	0	0	0	0	0	0					0						0	0		0													MM	201622	201622
SEAR	YR	NH	FLU_STH_ASIA	LKA	Sri Lanka	2016-05-30	2016	22	2016-05-29	2016	22	NOTDEFINED	65	65				0				2		2			0		0	19	19	21		3												LK	201622	201622
SEAR	YR	NH	FLU_SE_ASIA	THA	Thailand	2016-05-30	2016	22	2016-05-29	2016	22	NOTDEFINED	52	52	3	0	0	0	0	0		0	0	3			1		0	1	2	5	47	0												TH	201622	201622
SEAR	YR	SH	FLU_SE_ASIA	IDN	Indonesia	2016-05-30	2016	22	2016-05-29	2016	22	NOTDEFINED	88	88	0	0	4	0		0		0		4			0		0	17	17	21	67	0												ID	201622	201622
SEAR	YR	NH	FLU_STH_ASIA	MDV	Maldives	2016-05-30	2016	22	2016-05-29	2016	22	NOTDEFINED	5	5			1							1						1	1	2	3	1												MV	201622	201622
SEAR	YR	NH	FLU_STH_ASIA	NPL	Nepal	2016-05-30	2016	22	2016-05-29	2016	22	NOTDEFINED	41	41																14	14	14	27	3												NP	201622	201622
SEAR	YR	NH	FLU_STH_ASIA	IND	India	2016-06-06	2016	23	2016-06-05	2016	23	NOTDEFINED	15	15	0	0	1	0		0		0		1			0		0	0	0	1		3												IN	201623	201623
SEAR	YR	NH	FLU_SE_ASIA	MMR	Myanmar	2016-06-06	2016	23	2016-06-05	2016	23	NOTDEFINED	11	11	0	0	0	0	0					0						1	1	1	10													MM	201623	201623
SEAR	YR	NH	FLU_STH_ASIA	MDV	Maldives	2016-06-06	2016	23	2016-06-05	2016	23	NOTDEFINED	8	8			3							3								3	5	1												MV	201623	201623
SEAR	YR	SH	FLU_SE_ASIA	IDN	Indonesia	2016-06-06	2016	23	2016-06-05	2016	23	NOTDEFINED	94	94	0		16	0		0		0		16			0		0	25	25	41	53	0												ID	201623	201623
SEAR	YR	NH	FLU_STH_ASIA	BGD	Bangladesh	2016-06-06	2016	23	2016-06-05	2016	23	NOTDEFINED	166	166	0	0	40	0	0	0		0		40			10		7	0	17	57		3	0	0		0	0	0	0	0				BD	201623	201623
SEAR	YR	NH	FLU_STH_ASIA	BTN	Bhutan	2016-06-06	2016	23	2016-06-05	2016	23	NOTDEFINED	6	6	0	0	0	0	0	0		0		0			0		0	0	0		0	1	0			0	0		0	0				BT	201623	201623
SEAR	YR	NH	FLU_STH_ASIA	NPL	Nepal	2016-06-06	2016	23	2016-06-05	2016	23	NOTDEFINED	56	56																13	13	13	43	3												NP	201623	201623
SEAR	YR	NH	FLU_STH_ASIA	LKA	Sri Lanka	2016-06-06	2016	23	2016-06-05	2016	23	NOTDEFINED	49	49	4			0						4			0		0	8	8	12		3												LK	201623	201623
SEAR	YR	NH	FLU_SE_ASIA	THA	Thailand	2016-06-06	2016	23	2016-06-05	2016	23	NOTDEFINED	51	51	6	0	0	0	0	0		0	0	6			1		0	1	2	8	43	0												TH	201623	201623
SEAR	YR	NH	FLU_STH_ASIA	NPL	Nepal	2016-06-13	2016	24	2016-06-12	2016	24	NOTDEFINED	65	65			1							1						23	23	24	41	3												NP	201624	201624
SEAR	YR	NH	FLU_STH_ASIA	BGD	Bangladesh	2016-06-13	2016	24	2016-06-12	2016	24	NOTDEFINED	95	95	0	0	19	0	0	0		0		19			5		6	0	11	30		3	0	0		0	0	0	0	0				BD	201624	201624
SEAR	YR	NH	FLU_STH_ASIA	MDV	Maldives	2016-06-13	2016	24	2016-06-12	2016	24	NOTDEFINED	9	9			4							4						2	2	6	3	1												MV	201624	201624
SEAR	YR	SH	FLU_SE_ASIA	IDN	Indonesia	2016-06-13	2016	24	2016-06-12	2016	24	NOTDEFINED	86	86	1		11	0		0		0		12			0		0	17	17	29	57	0												ID	201624	201624
SEAR	YR	NH	FLU_SE_ASIA	MMR	Myanmar	2016-06-13	2016	24	2016-06-12	2016	24	NOTDEFINED	6	6	0	0	0	0	0					0						5	5	5	1													MM	201624	201624
SEAR	YR	NH	FLU_STH_ASIA	LKA	Sri Lanka	2016-06-13	2016	24	2016-06-12	2016	24	NOTDEFINED	49		2									2						8	8	10														LK	201624	201624
SEAR	YR	NH	FLU_STH_ASIA	IND	India	2016-06-13	2016	24	2016-06-12	2016	24	NOTDEFINED	16	16	0	0	3	0		0		0		3			1		0	0	1	4		3												IN	201624	201624
SEAR	YR	NH	FLU_STH_ASIA	BTN	Bhutan	2016-06-13	2016	24	2016-06-12	2016	24	NOTDEFINED	6	6	0	0	0	0	0	0		0		0			0		0	0	0		0	1	0			0	0		0	0				BT	201624	201624
SEAR	YR	NH	FLU_SE_ASIA	THA	Thailand	2016-06-13	2016	24	2016-06-12	2016	24	NOTDEFINED	88	88	10	0	0	0	0	0		0	0	10			3		1	2	6	16	72	0												TH	201624	201624
SEAR	YR	SH	FLU_SE_ASIA	IDN	Indonesia	2016-06-20	2016	25	2016-06-19	2016	25	NOTDEFINED	77	77	0		7	0		0		0		7			0		0	12	12	19	58	0												ID	201625	201625
SEAR	YR	NH	FLU_SE_ASIA	MMR	Myanmar	2016-06-20	2016	25	2016-06-19	2016	25	NOTDEFINED	29	29	0	0	0	0	0					0						23	23	23	6													MM	201625	201625
SEAR	YR	NH	FLU_STH_ASIA	LKA	Sri Lanka	2016-06-20	2016	25	2016-06-19	2016	25	NOTDEFINED	69		3							1		4						13	13	17														LK	201625	201625
SEAR	YR	NH	FLU_STH_ASIA	NPL	Nepal	2016-06-20	2016	25	2016-06-19	2016	25	NOTDEFINED	56	56			2							2						27	27	29	27	3												NP	201625	201625
SEAR	YR	NH	FLU_SE_ASIA	THA	Thailand	2016-06-20	2016	25	2016-06-19	2016	25	NOTDEFINED	106	106	6	0	1	0	0	5		0	0	12			0		0	0	0	12	99	0												TH	201625	201625
SEAR	YR	NH	FLU_STH_ASIA	BTN	Bhutan	2016-06-20	2016	25	2016-06-19	2016	25	NOTDEFINED	3	3	0	0	0	0	0	0		0		0			0		0	0	0		0	1	0			0	0		0	0				BT	201625	201625
SEAR	YR	NH	FLU_STH_ASIA	IND	India	2016-06-20	2016	25	2016-06-19	2016	25	NOTDEFINED	26	26	0	0	1	0		0		0		1			0		0	0	0	1		3												IN	201625	201625
SEAR	YR	NH	FLU_STH_ASIA	MDV	Maldives	2016-06-20	2016	25	2016-06-19	2016	25	NOTDEFINED	3	3			1							1								1	2	1												MV	201625	201625
SEAR	YR	NH	FLU_STH_ASIA	BGD	Bangladesh	2016-06-20	2016	25	2016-06-19	2016	25	NOTDEFINED	138	138	0	0	29	0	0	0		0		29			12		7	0	19	48		3	0	0		0	0	0	0	0				BD	201625	201625
SEAR	YR	NH	FLU_STH_ASIA	BGD	Bangladesh	2016-06-27	2016	26	2016-06-26	2016	26	NOTDEFINED	46	46	0	0	7	0	0	0		0		7			4		4	0	8	15		3	0	0		0	0	0	0	0				BD	201626	201626
SEAR	YR	NH	FLU_SE_ASIA	THA	Thailand	2016-06-27	2016	26	2016-06-26	2016	26	NOTDEFINED	51	51	13		1							14			3			1	4	18	36	0												TH	201626	201626
SEAR	YR	NH	FLU_STH_ASIA	LKA	Sri Lanka	2016-06-27	2016	26	2016-06-26	2016	26	NOTDEFINED	88				1							1						23	23	24														LK	201626	201626
SEAR	YR	NH	FLU_STH_ASIA	BTN	Bhutan	2016-06-27	2016	26	2016-06-26	2016	26	NOTDEFINED	12	12	0	0	3	0	0	0		0		3			0		0	0	0	3	0	1	0			0	0		0	0				BT	201626	201626
SEAR	YR	NH	FLU_SE_ASIA	MMR	Myanmar	2016-06-27	2016	26	2016-06-26	2016	26	NOTDEFINED	41	41	0	0	0	0	0					0						39	39	39	2													MM	201626	201626
SEAR	YR	NH	FLU_STH_ASIA	IND	India	2016-06-27	2016	26	2016-06-26	2016	26	NOTDEFINED	20	20	0	0	0	0		0		0		0			0		0	0	0			3												IN	201626	201626
SEAR	YR	NH	FLU_STH_ASIA	NPL	Nepal	2016-06-27	2016	26	2016-06-26	2016	26	NOTDEFINED	103	103			5							5			13		1	42	56	61	42	4												NP	201626	201626
SEAR	YR	NH	FLU_STH_ASIA	MDV	Maldives	2016-06-27	2016	26	2016-06-26	2016	26	NOTDEFINED	3	3																			3	1												MV	201626	201626
SEAR	YR	SH	FLU_SE_ASIA	IDN	Indonesia	2016-06-27	2016	26	2016-06-26	2016	26	NOTDEFINED	47	47	0		3	0		0		0		3			0		0	3	3	6	41	0												ID	201626	201626
SEAR	YR	NH	FLU_STH_ASIA	IND	India	2016-07-04	2016	27	2016-07-03	2016	27	NOTDEFINED	26	26	0	0	2	0		0		0		2			0		0	0	0	2		3												IN	201627	201627
SEAR	YR	NH	FLU_STH_ASIA	BTN	Bhutan	2016-07-04	2016	27	2016-07-03	2016	27	NOTDEFINED	11	11	0	0	4	0	0	0		0		4			0		0	1	1	5	6	1	0			0	0		0	0				BT	201627	201627
SEAR	YR	NH	FLU_STH_ASIA	LKA	Sri Lanka	2016-07-04	2016	27	2016-07-03	2016	27	NOTDEFINED	47																	8	8	8														LK	201627	201627
SEAR	YR	NH	FLU_SE_ASIA	MMR	Myanmar	2016-07-04	2016	27	2016-07-03	2016	27	NOTDEFINED	47	47	0	0	0	0	0					0						34	34	34	13													MM	201627	201627
SEAR	YR	NH	FLU_SE_ASIA	THA	Thailand	2016-07-04	2016	27	2016-07-03	2016	27	NOTDEFINED	49	49	10		1			2				13			1			0	1	14	35	0												TH	201627	201627
SEAR	YR	SH	FLU_SE_ASIA	IDN	Indonesia	2016-07-04	2016	27	2016-07-03	2016	27	NOTDEFINED	6	6	0		2	0		0		0		2			0		0	1	1	3	3	0												ID	201627	201627
SEAR	YR	NH	FLU_STH_ASIA	BGD	Bangladesh	2016-07-04	2016	27	2016-07-03	2016	27	NOTDEFINED	189	189	0	0	11	0	0	0		0		11			15		10	0	25	36		3	0	0		0	0	0	0	0				BD	201627	201627
SEAR	YR	NH	FLU_STH_ASIA	MDV	Maldives	2016-07-04	2016	27	2016-07-03	2016	27	NOTDEFINED	0	0																			0	1												MV	201627	201627
SEAR	YR	NH	FLU_STH_ASIA	NPL	Nepal	2016-07-04	2016	27	2016-07-03	2016	27	NOTDEFINED	104	104	0		16							16					1	54	55	71	33	3												NP	201627	201627
SEAR	YR	SH	FLU_SE_ASIA	IDN	Indonesia	2016-07-11	2016	28	2016-07-10	2016	28	NOTDEFINED	51	51	0		6	0		0		0		6			0		0	5	5	11	40	0												ID	201628	201628
SEAR	YR	NH	FLU_STH_ASIA	BGD	Bangladesh	2016-07-11	2016	28	2016-07-10	2016	28	NOTDEFINED	70	70	0	0	0	0	0	0		0		0			2		2	0	4	4		3	0	0		0	0	0	0	0				BD	201628	201628
SEAR	YR	NH	FLU_STH_ASIA	BTN	Bhutan	2016-07-11	2016	28	2016-07-10	2016	28	NOTDEFINED	17	17	0	0	3	0	0	0		0		3			0		0	1	1	4	13	1	0			0	0		0	0				BT	201628	201628
SEAR	YR	NH	FLU_SE_ASIA	MMR	Myanmar	2016-07-11	2016	28	2016-07-10	2016	28	NOTDEFINED	58	58	1	0	0	0	0					1						53	53	54	4													MM	201628	201628
SEAR	YR	NH	FLU_STH_ASIA	MDV	Maldives	2016-07-11	2016	28	2016-07-10	2016	28	NOTDEFINED	2	2																			2	1												MV	201628	201628
SEAR	YR	NH	FLU_STH_ASIA	IND	India	2016-07-11	2016	28	2016-07-10	2016	28	NOTDEFINED	37	37	1	0	7	0		0		0		8			1		0	0	1	9		3												IN	201628	201628
SEAR	YR	NH	FLU_STH_ASIA	LKA	Sri Lanka	2016-07-11	2016	28	2016-07-10	2016	28	NOTDEFINED	54		1									1						13	13	14														LK	201628	201628
SEAR	YR	NH	FLU_STH_ASIA	NPL	Nepal	2016-07-11	2016	28	2016-07-10	2016	28	NOTDEFINED	97	97	0		30							30			1		1	39	41	71	25	3												NP	201628	201628
SEAR	YR	NH	FLU_SE_ASIA	THA	Thailand	2016-07-11	2016	28	2016-07-10	2016	28	NOTDEFINED	92	92	19		3			4				26			3			3	6	32	60	0												TH	201628	201628
SEAR	YR	SH	FLU_SE_ASIA	IDN	Indonesia	2016-07-18	2016	29	2016-07-17	2016	29	NOTDEFINED	36	36	0		0	0		0		0		0			0		0	3	3	3	33	0												ID	201629	201629
SEAR	YR	NH	FLU_STH_ASIA	BGD	Bangladesh	2016-07-18	2016	29	2016-07-17	2016	29	NOTDEFINED	153	153	0	0	7	0	0	0		0		7			9		11	0	20	27		3	0	0		0	0	0	0	0				BD	201629	201629
SEAR	YR	NH	FLU_STH_ASIA	NPL	Nepal	2016-07-18	2016	29	2016-07-17	2016	29	NOTDEFINED	74	74			25							25			8			22	30	55	17	4												NP	201629	201629
SEAR	YR	NH	FLU_STH_ASIA	MDV	Maldives	2016-07-18	2016	29	2016-07-17	2016	29	NOTDEFINED	1	1																			1	1												MV	201629	201629
SEAR	YR	NH	FLU_STH_ASIA	IND	India	2016-07-18	2016	29	2016-07-17	2016	29	NOTDEFINED	46	46	0	0	2	0		0		0		2			1		0	0	1	3		3												IN	201629	201629
SEAR	YR	NH	FLU_STH_ASIA	LKA	Sri Lanka	2016-07-18	2016	29	2016-07-17	2016	29	NOTDEFINED	70		2		1							3						12	12	15														LK	201629	201629
SEAR	YR	NH	FLU_SE_ASIA	MMR	Myanmar	2016-07-18	2016	29	2016-07-17	2016	29	NOTDEFINED	53	53	0	0	16	0	0					16						18	18	34	19													MM	201629	201629
SEAR	YR	NH	FLU_SE_ASIA	THA	Thailand	2016-07-18	2016	29	2016-07-17	2016	29	NOTDEFINED	22	22	1		1							2								2	20	0												TH	201629	201629
SEAR	YR	NH	FLU_STH_ASIA	BTN	Bhutan	2016-07-18	2016	29	2016-07-17	2016	29	NOTDEFINED	18	18	0	0	6	0	0	0		0		6			0		0	4	4	10	10	1	0			0	0		0	0				BT	201629	201629
SEAR	YR	NH	FLU_STH_ASIA	MDV	Maldives	2016-07-25	2016	30	2016-07-24	2016	30	NOTDEFINED	1	1																			1	1												MV	201630	201630
SEAR	YR	NH	FLU_STH_ASIA	LKA	Sri Lanka	2016-07-25	2016	30	2016-07-24	2016	30	NOTDEFINED	49		1		1							2						10	10	12														LK	201630	201630
SEAR	YR	NH	FLU_STH_ASIA	NPL	Nepal	2016-07-25	2016	30	2016-07-24	2016	30	NOTDEFINED	149	149			56							56			4		1	49	54	110	36	4												NP	201630	201630
SEAR	YR	NH	FLU_SE_ASIA	THA	Thailand	2016-07-25	2016	30	2016-07-24	2016	30	NOTDEFINED	91	91	18		4			1				23			4			5	9	32	59	0												TH	201630	201630
SEAR	YR	NH	FLU_SE_ASIA	MMR	Myanmar	2016-07-25	2016	30	2016-07-24	2016	30	NOTDEFINED	44	44	0	0	9	0	0					9						24	24	33	11													MM	201630	201630
SEAR	YR	NH	FLU_STH_ASIA	BTN	Bhutan	2016-07-25	2016	30	2016-07-24	2016	30	NOTDEFINED	18	18	0	0	8	0	0	0		0		8			0		0	5	5	13	5	1	0			0	0		0	0				BT	201630	201630
SEAR	YR	NH	FLU_STH_ASIA	BGD	Bangladesh	2016-07-25	2016	30	2016-07-24	2016	30	NOTDEFINED	148	148	0	0	7	0	0	0		0		7			4		10	0	14	21		3	0	0		0	0	0	0	0				BD	201630	201630
SEAR	YR	SH	FLU_SE_ASIA	IDN	Indonesia	2016-07-25	2016	30	2016-07-24	2016	30	NOTDEFINED	66	66	0		6	0		0		0		6			0		0	4	4	10	56	0												ID	201630	201630
SEAR	YR	NH	FLU_STH_ASIA	IND	India	2016-07-25	2016	30	2016-07-24	2016	30	NOTDEFINED	56	56	0	0	0	0		0		0		0			0		0	3	3	3		3												IN	201630	201630
SEAR	YR	NH	FLU_SE_ASIA	MMR	Myanmar	2016-08-01	2016	31	2016-07-31	2016	31	NOTDEFINED	62	62	0	0	16	0	0					16						19	19	35	27													MM	201631	201631
SEAR	YR	NH	FLU_STH_ASIA	LKA	Sri Lanka	2016-08-01	2016	31	2016-07-31	2016	31	NOTDEFINED	69				1							1						11	11	12														LK	201631	201631
SEAR	YR	NH	FLU_SE_ASIA	THA	Thailand	2016-08-01	2016	31	2016-07-31	2016	31	NOTDEFINED	91	91	17		3							20			5			2	7	27	64	0												TH	201631	201631
SEAR	YR	NH	FLU_STH_ASIA	BTN	Bhutan	2016-08-01	2016	31	2016-07-31	2016	31	NOTDEFINED	32	32	0	0	6	0	0	0		0		6			0		0	8	8	14	18	1	0			0	0		0	0				BT	201631	201631
SEAR	YR	NH	FLU_STH_ASIA	BGD	Bangladesh	2016-08-01	2016	31	2016-07-31	2016	31	NOTDEFINED	190	190	0	0	0	0	0	0		0		0			9		5	2	16	16		3	0	0		0	0	0	0	0				BD	201631	201631
SEAR	YR	NH	FLU_STH_ASIA	IND	India	2016-08-01	2016	31	2016-07-31	2016	31	NOTDEFINED	51	51	0	0	1	0		0		0		1			0		0	2	2	3		3												IN	201631	201631
SEAR	YR	SH	FLU_SE_ASIA	IDN	Indonesia	2016-08-01	2016	31	2016-07-31	2016	31	NOTDEFINED	65	65	0		2	0		0		0		2			0		0	5	5	7	58	0												ID	201631	201631
SEAR	YR	NH	FLU_STH_ASIA	MDV	Maldives	2016-08-01	2016	31	2016-07-31	2016	31	NOTDEFINED	0	0																			0	1												MV	201631	201631
SEAR	YR	NH	FLU_STH_ASIA	NPL	Nepal	2016-08-01	2016	31	2016-07-31	2016	31	NOTDEFINED	152	152			59							59						58	58	117	34	4												NP	201631	201631
SEAR	YR	NH	FLU_STH_ASIA	IND	India	2016-08-08	2016	32	2016-08-07	2016	32	NOTDEFINED	53	53	0	0	0	0		0		0		0			0		0	0	0			3												IN	201632	201632
SEAR	YR	NH	FLU_SE_ASIA	MMR	Myanmar	2016-08-08	2016	32	2016-08-07	2016	32	NOTDEFINED	107	107	2	0	18	0	0					20						32	32	52	55													MM	201632	201632
SEAR	YR	NH	FLU_STH_ASIA	LKA	Sri Lanka	2016-08-08	2016	32	2016-08-07	2016	32	NOTDEFINED	52																	9	9	9														LK	201632	201632
SEAR	YR	NH	FLU_STH_ASIA	BTN	Bhutan	2016-08-08	2016	32	2016-08-07	2016	32	NOTDEFINED	24	24	0	0	1	0	0	0		0		1			0		0	15	15	16	9	1	0			0	0		0	0				BT	201632	201632
SEAR	YR	NH	FLU_SE_ASIA	THA	Thailand	2016-08-08	2016	32	2016-08-07	2016	32	NOTDEFINED	48	48	5		4							9			4			2	6	15	33	0												TH	201632	201632
SEAR	YR	NH	FLU_STH_ASIA	NPL	Nepal	2016-08-08	2016	32	2016-08-07	2016	32	NOTDEFINED	196	196			42							42						96	96	138	57	4												NP	201632	201632
SEAR	YR	NH	FLU_STH_ASIA	MDV	Maldives	2016-08-08	2016	32	2016-08-07	2016	32	NOTDEFINED	2	2						1				1								1	1	1												MV	201632	201632
SEAR	YR	NH	FLU_STH_ASIA	BGD	Bangladesh	2016-08-08	2016	32	2016-08-07	2016	32	NOTDEFINED	166	166	0	0	2	0	0	0		0		2			9		6	2	17	19		3	0	0		0	0	0	0	0				BD	201632	201632
SEAR	YR	SH	FLU_SE_ASIA	IDN	Indonesia	2016-08-08	2016	32	2016-08-07	2016	32	NOTDEFINED	78	78	0		2	0		0		0		2			0		0	9	9	11	67	0												ID	201632	201632
SEAR	YR	NH	FLU_STH_ASIA	BTN	Bhutan	2016-08-15	2016	33	2016-08-14	2016	33	NOTDEFINED	13	13	0	0	1	0	0	0		0		1			0		3	0	3	4	9	1	0			0	0		0	0				BT	201633	201633
SEAR	YR	NH	FLU_STH_ASIA	MDV	Maldives	2016-08-15	2016	33	2016-08-14	2016	33	NOTDEFINED	0	0																			0	1												MV	201633	201633
SEAR	YR	NH	FLU_SE_ASIA	MMR	Myanmar	2016-08-15	2016	33	2016-08-14	2016	33	NOTDEFINED	56	56	0	0	13	0	0					13						11	11	24	32													MM	201633	201633
SEAR	YR	NH	FLU_STH_ASIA	NPL	Nepal	2016-08-15	2016	33	2016-08-14	2016	33	NOTDEFINED	121	121			25							25						43	43	68	53	4												NP	201633	201633
SEAR	YR	NH	FLU_STH_ASIA	BGD	Bangladesh	2016-08-15	2016	33	2016-08-14	2016	33	NOTDEFINED	123	123	0	0	3	0	0	0		0		3			3		5	1	9	12		3	0	0		0	0	0	0	0				BD	201633	201633
SEAR	YR	NH	FLU_STH_ASIA	IND	India	2016-08-15	2016	33	2016-08-14	2016	33	NOTDEFINED	40	40	1	0	2	0		0		0		3			0		0	0	0	3		3												IN	201633	201633
SEAR	YR	SH	FLU_SE_ASIA	IDN	Indonesia	2016-08-15	2016	33	2016-08-14	2016	33	NOTDEFINED	65	65	0		0	0		0		0		0			0		0	6	6	6	59	0												ID	201633	201633
SEAR	YR	NH	FLU_STH_ASIA	LKA	Sri Lanka	2016-08-15	2016	33	2016-08-14	2016	33	NOTDEFINED	58				1							1						9	9	10														LK	201633	201633
SEAR	YR	NH	FLU_SE_ASIA	THA	Thailand	2016-08-15	2016	33	2016-08-14	2016	33	NOTDEFINED	124	124	13		13							26			9			5	14	40	94	0												TH	201633	201633
SEAR	YR	NH	FLU_STH_ASIA	MDV	Maldives	2016-08-22	2016	34	2016-08-21	2016	34	NOTDEFINED	1	1																			1	1												MV	201634	201634
SEAR	YR	SH	FLU_SE_ASIA	IDN	Indonesia	2016-08-22	2016	34	2016-08-21	2016	34	NOTDEFINED	74	74	0		1	0		0		0		1			0		0	8	8	9	65	0												ID	201634	201634
SEAR	YR	NH	FLU_STH_ASIA	NPL	Nepal	2016-08-22	2016	34	2016-08-21	2016	34	NOTDEFINED	85	85			17							17						33	33	50	35	4												NP	201634	201634
SEAR	YR	NH	FLU_STH_ASIA	LKA	Sri Lanka	2016-08-22	2016	34	2016-08-21	2016	34	NOTDEFINED	42																	4	4	4														LK	201634	201634
SEAR	YR	NH	FLU_SE_ASIA	MMR	Myanmar	2016-08-22	2016	34	2016-08-21	2016	34	NOTDEFINED	44	44	1	0	13	0	0					14						9	9	23	21													MM	201634	201634
SEAR	YR	NH	FLU_STH_ASIA	IND	India	2016-08-22	2016	34	2016-08-21	2016	34	NOTDEFINED	93	93	1	0	1	0		0		0		2			4		0	2	6	8		3												IN	201634	201634
SEAR	YR	NH	FLU_STH_ASIA	BTN	Bhutan	2016-08-22	2016	34	2016-08-21	2016	34	NOTDEFINED	24	24	0	0	1	0	0	0		0		1			3		8	0	11	12	12	1	0			0	0		0	0				BT	201634	201634
SEAR	YR	NH	FLU_SE_ASIA	THA	Thailand	2016-08-22	2016	34	2016-08-21	2016	34	NOTDEFINED	71	71	11		10							21			4			2	6	27	44	0												TH	201634	201634
SEAR	YR	NH	FLU_STH_ASIA	LKA	Sri Lanka	2016-08-29	2016	35	2016-08-28	2016	35	NOTDEFINED	49				2							2						7	7	9														LK	201635	201635
SEAR	YR	NH	FLU_STH_ASIA	NPL	Nepal	2016-08-29	2016	35	2016-08-28	2016	35	NOTDEFINED	104	104			6							6						19	19	25	79	4												NP	201635	201635
SEAR	YR	NH	FLU_SE_ASIA	THA	Thailand	2016-08-29	2016	35	2016-08-28	2016	35	NOTDEFINED	47	47	7		2							9			3			1	4	13	34	0												TH	201635	201635
SEAR	YR	NH	FLU_STH_ASIA	BTN	Bhutan	2016-08-29	2016	35	2016-08-28	2016	35	NOTDEFINED	13	13	0	0	0	0	0	0		0		0			0		0	2	2	2	11	1	0			0	0		0	0				BT	201635	201635
SEAR	YR	NH	FLU_STH_ASIA	IND	India	2016-08-29	2016	35	2016-08-28	2016	35	NOTDEFINED	28	28	0	0	0	0		0		0		0			0		0		0			3												IN	201635	201635
SEAR	YR	SH	FLU_SE_ASIA	IDN	Indonesia	2016-08-29	2016	35	2016-08-28	2016	35	NOTDEFINED	56	56	0		1	0		0		0		1			0		0	2	2	3	53	0												ID	201635	201635
SEAR	YR	NH	FLU_SE_ASIA	MMR	Myanmar	2016-08-29	2016	35	2016-08-28	2016	35	NOTDEFINED	31	31	1	0	11	0	0					12						1	1	13	18													MM	201635	201635
SEAR	YR	NH	FLU_STH_ASIA	MDV	Maldives	2016-08-29	2016	35	2016-08-28	2016	35	NOTDEFINED	0	0																			0	1												MV	201635	201635
SEAR	YR	NH	FLU_STH_ASIA	BGD	Bangladesh	2016-08-29	2016	35	2016-08-28	2016	35	NOTDEFINED	153	153	0		2	0	0	0		0		2			6		3	0	9	11	142	3	0	0		0	0	0	0	0				BD	201635	201635
SEAR	YR	NH	FLU_SE_ASIA	MMR	Myanmar	2016-09-05	2016	36	2016-09-04	2016	36	NOTDEFINED	16	16	0	0	5	0	0					5						1	1	6	10													MM	201636	201636
SEAR	YR	NH	FLU_STH_ASIA	BGD	Bangladesh	2016-09-05	2016	36	2016-09-04	2016	36	NOTDEFINED	173	173	0	0	1	0	0	0		0		1			5		3	1	9	10	163	3	0	0		0	0	0	0	0				BD	201636	201636
SEAR	YR	NH	FLU_STH_ASIA	LKA	Sri Lanka	2016-09-05	2016	36	2016-09-04	2016	36	NOTDEFINED	30				2					1		3						2	2	5														LK	201636	201636
SEAR	YR	NH	FLU_SE_ASIA	THA	Thailand	2016-09-05	2016	36	2016-09-04	2016	36	NOTDEFINED	37	37	8		4							12			1			3	4	16	21	0												TH	201636	201636
SEAR	YR	NH	FLU_STH_ASIA	BTN	Bhutan	2016-09-05	2016	36	2016-09-04	2016	36	NOTDEFINED	9	9	0	0	0	0	0	0		0		0			2		0	0	2	2	7	1	0			0	0		0	0				BT	201636	201636
SEAR	YR	NH	FLU_STH_ASIA	NPL	Nepal	2016-09-05	2016	36	2016-09-04	2016	36	NOTDEFINED	45	45			4							4						12	12	16	29	3												NP	201636	201636
SEAR	YR	NH	FLU_STH_ASIA	IND	India	2016-09-05	2016	36	2016-09-04	2016	36	NOTDEFINED	29	29	0	0	0	0		0		0		0			0		0	0	0			3									0			IN	201636	201636
SEAR	YR	NH	FLU_STH_ASIA	MDV	Maldives	2016-09-05	2016	36	2016-09-04	2016	36	NOTDEFINED	1	1																			1	1												MV	201636	201636
SEAR	YR	SH	FLU_SE_ASIA	IDN	Indonesia	2016-09-05	2016	36	2016-09-04	2016	36	NOTDEFINED	51	51	0		1	0		0		0		1			0		0	1	1	2	49	0												ID	201636	201636
SEAR	YR	NH	FLU_STH_ASIA	LKA	Sri Lanka	2016-09-12	2016	37	2016-09-11	2016	37	NOTDEFINED	32				5			1		2		8						4	4	12														LK	201637	201637
SEAR	YR	NH	FLU_SE_ASIA	MMR	Myanmar	2016-09-12	2016	37	2016-09-11	2016	37	NOTDEFINED	23	23	2	0	5	0	0					7						0	0	7	16													MM	201637	201637
SEAR	YR	NH	FLU_STH_ASIA	IND	India	2016-09-12	2016	37	2016-09-11	2016	37	NOTDEFINED	46	46	0	0	0	0		0		0		0			0		0	0	0			3												IN	201637	201637
SEAR	YR	NH	FLU_SE_ASIA	THA	Thailand	2016-09-12	2016	37	2016-09-11	2016	37	NOTDEFINED	70	70	12		11							23			1			1	2	25	45	0												TH	201637	201637
SEAR	YR	NH	FLU_STH_ASIA	BTN	Bhutan	2016-09-12	2016	37	2016-09-11	2016	37	NOTDEFINED	8	8	0	0	0	0	0	0		0		0			0		0	2	2	2	6	1	0			0	0		0	0				BT	201637	201637
SEAR	YR	NH	FLU_STH_ASIA	BGD	Bangladesh	2016-09-12	2016	37	2016-09-11	2016	37	NOTDEFINED	79	79	0		1	0	0	0		0		1			0		1	0	1	2	77	3	0	0		0	0	0	0	0				BD	201637	201637
SEAR	YR	NH	FLU_STH_ASIA	MDV	Maldives	2016-09-12	2016	37	2016-09-11	2016	37	NOTDEFINED	0	0																			0	1												MV	201637	201637
SEAR	YR	SH	FLU_SE_ASIA	IDN	Indonesia	2016-09-12	2016	37	2016-09-11	2016	37	NOTDEFINED	28	28	0		0	0		0		0		0			0		0	1	1	1	27	0												ID	201637	201637
SEAR	YR	NH	FLU_STH_ASIA	NPL	Nepal	2016-09-12	2016	37	2016-09-11	2016	37	NOTDEFINED	53	53			1							1						8	8	9	44	3												NP	201637	201637
SEAR	YR	NH	FLU_STH_ASIA	BGD	Bangladesh	2016-09-19	2016	38	2016-09-18	2016	38	NOTDEFINED	130	130	0		1	0	0	0		0		1			0		1	0	1	2	128	3	0	0		0	0	0	0	0				BD	201638	201638
SEAR	YR	SH	FLU_SE_ASIA	IDN	Indonesia	2016-09-19	2016	38	2016-09-18	2016	38	NOTDEFINED	51	51	0		1	0		0		0		1			0		0	2	2	3	48	0												ID	201638	201638
SEAR	YR	NH	FLU_STH_ASIA	MDV	Maldives	2016-09-19	2016	38	2016-09-18	2016	38	NOTDEFINED	2	2																			2	1												MV	201638	201638
SEAR	YR	NH	FLU_STH_ASIA	IND	India	2016-09-19	2016	38	2016-09-18	2016	38	NOTDEFINED	27	27	0	0	0	0		0		0		0			0		0	1	1	1		3												IN	201638	201638
SEAR	YR	NH	FLU_SE_ASIA	MMR	Myanmar	2016-09-19	2016	38	2016-09-18	2016	38	NOTDEFINED	14	14	1	0	2	0	0					3						1	1	4	10													MM	201638	201638
SEAR	YR	NH	FLU_STH_ASIA	BTN	Bhutan	2016-09-19	2016	38	2016-09-18	2016	38	NOTDEFINED	2	2	0	0	0	0	0	0		0		0			0		0	0	0		2	3	0	0	0	0	0	0	0	0				BT	201638	201638
SEAR	YR	NH	FLU_STH_ASIA	NPL	Nepal	2016-09-19	2016	38	2016-09-18	2016	38	NOTDEFINED	62	62			0							0						14	14	14	48	3												NP	201638	201638
SEAR	YR	NH	FLU_SE_ASIA	THA	Thailand	2016-09-19	2016	38	2016-09-18	2016	38	NOTDEFINED	59	59	11		11							22			1		1	2	4	26	33	0												TH	201638	201638
SEAR	YR	NH	FLU_STH_ASIA	LKA	Sri Lanka	2016-09-19	2016	38	2016-09-18	2016	38	NOTDEFINED	75				8							8						5	5	13														LK	201638	201638
SEAR	YR	SH	FLU_SE_ASIA	IDN	Indonesia	2016-09-26	2016	39	2016-09-25	2016	39	NOTDEFINED	71	71	0		2	0		0		0		2			0		0	8	8	10	61	0												ID	201639	201639
SEAR	YR	NH	FLU_STH_ASIA	BGD	Bangladesh	2016-09-26	2016	39	2016-09-25	2016	39	NOTDEFINED	64	64	0		0	0	0	0		0		0			1		2	0	3	3	63	3	0	0		0	0	0	0	0				BD	201639	201639
SEAR	YR	NH	FLU_STH_ASIA	MDV	Maldives	2016-09-26	2016	39	2016-09-25	2016	39	NOTDEFINED	2	2																			2	1												MV	201639	201639
SEAR	YR	NH	FLU_STH_ASIA	IND	India	2016-09-26	2016	39	2016-09-25	2016	39	NOTDEFINED	36	36	0	0	0	0		0		0		0			0		0	3	3	3		3												IN	201639	201639
SEAR	YR	NH	FLU_STH_ASIA	NPL	Nepal	2016-09-26	2016	39	2016-09-25	2016	39	NOTDEFINED	36	36			0							0						1	1	1	35	3												NP	201639	201639
SEAR	YR	NH	FLU_STH_ASIA	LKA	Sri Lanka	2016-09-26	2016	39	2016-09-25	2016	39	NOTDEFINED	93		1		5					0		6						7	7	13														LK	201639	201639
SEAR	YR	NH	FLU_SE_ASIA	MMR	Myanmar	2016-09-26	2016	39	2016-09-25	2016	39	NOTDEFINED	3	3	0	0	1	0	0					1						0	0	1	2													MM	201639	201639
SEAR	YR	NH	FLU_SE_ASIA	THA	Thailand	2016-09-26	2016	39	2016-09-25	2016	39	NOTDEFINED	57	57	9		12							21			1			2	3	24	33	0												TH	201639	201639
SEAR	YR	NH	FLU_STH_ASIA	BTN	Bhutan	2016-09-26	2016	39	2016-09-25	2016	39	NOTDEFINED	1	1	0	0	0	0	0	0		0		0			0		0	0	0		1	3	0	0	0	0	0	0	0	0				BT	201639	201639
SEAR	YR	NH	FLU_SE_ASIA	THA	Thailand	2016-10-03	2016	40	2016-10-02	2016	40	NOTDEFINED	89	89	16		19							35			4		1	4	9	44	45	0												TH	201640	201640
SEAR	YR	NH	FLU_SE_ASIA	MMR	Myanmar	2016-10-03	2016	40	2016-10-02	2016	40	NOTDEFINED	12	12	0	0	3	0	0					3						0	0	3	9													MM	201640	201640
SEAR	YR	NH	FLU_STH_ASIA	LKA	Sri Lanka	2016-10-03	2016	40	2016-10-02	2016	40	NOTDEFINED	44		1		1			0		0		2						2	2	4														LK	201640	201640
SEAR	YR	NH	FLU_STH_ASIA	NPL	Nepal	2016-10-03	2016	40	2016-10-02	2016	40	NOTDEFINED	41	41			0							0						4	4	4	37	3												NP	201640	201640
SEAR	YR	NH	FLU_STH_ASIA	IND	India	2016-10-03	2016	40	2016-10-02	2016	40	NOTDEFINED	19	19	0	0	0	0		0		0		0			0		0	2	2	2		3												IN	201640	201640
SEAR	YR	NH	FLU_STH_ASIA	BTN	Bhutan	2016-10-03	2016	40	2016-10-02	2016	40	NOTDEFINED	9	9	0	0	0	0	0	0		0		0			3		2	0	5	5	4	3	0	0	0	0	0	0	0	0				BT	201640	201640
SEAR	YR	SH	FLU_SE_ASIA	IDN	Indonesia	2016-10-03	2016	40	2016-10-02	2016	40	NOTDEFINED	55	55	0		1	0		0		0		1			0		0	2	2	3	52	0												ID	201640	201640
SEAR	YR	NH	FLU_STH_ASIA	MDV	Maldives	2016-10-03	2016	40	2016-10-02	2016	40	NOTDEFINED	0	0																			0	1												MV	201640	201640
SEAR	YR	NH	FLU_STH_ASIA	BGD	Bangladesh	2016-10-03	2016	40	2016-10-02	2016	40	NOTDEFINED	182	182	0		1	0	0	0		0		1			2		3	0	5	6	0	3	0	0		0	0	0	0	0				BD	201640	201640
SEAR	YR	NH	FLU_STH_ASIA	LKA	Sri Lanka	2016-10-10	2016	41	2016-10-09	2016	41	NOTDEFINED	40		1		1			1		0		3						3	3	6														LK	201641	201641
SEAR	YR	NH	FLU_SE_ASIA	MMR	Myanmar	2016-10-10	2016	41	2016-10-09	2016	41	NOTDEFINED	0	0	0	0	0	0	0					0						0	0		0													MM	201641	201641
SEAR	YR	NH	FLU_SE_ASIA	THA	Thailand	2016-10-10	2016	41	2016-10-09	2016	41	NOTDEFINED	97	97	22		24							46			4			4	8	54	43	0												TH	201641	201641
SEAR	YR	NH	FLU_STH_ASIA	BTN	Bhutan	2016-10-10	2016	41	2016-10-09	2016	41	NOTDEFINED	10	10	0	0	0	0	0	0		0		0			1		4	0	5	5	5	3	0	0	0	0	0	0	0	0				BT	201641	201641
SEAR	YR	NH	FLU_STH_ASIA	IND	India	2016-10-10	2016	41	2016-10-09	2016	41	NOTDEFINED	28	29																			28	3												IN	201641	201641
SEAR	YR	NH	FLU_STH_ASIA	BGD	Bangladesh	2016-10-10	2016	41	2016-10-09	2016	41	NOTDEFINED	93	93	0		0	0	0	0		0		0			0		0	0	0		0	2	0	0		0	0	0	0	0				BD	201641	201641
SEAR	YR	NH	FLU_STH_ASIA	MDV	Maldives	2016-10-10	2016	41	2016-10-09	2016	41	NOTDEFINED	0	0																			0	1												MV	201641	201641
SEAR	YR	NH	FLU_STH_ASIA	NPL	Nepal	2016-10-10	2016	41	2016-10-09	2016	41	NOTDEFINED	5	5			0							0						0	0		5	2												NP	201641	201641
SEAR	YR	SH	FLU_SE_ASIA	IDN	Indonesia	2016-10-10	2016	41	2016-10-09	2016	41	NOTDEFINED	92	92	0		0	0		0		0		0			0		0	7	7	7	85	0												ID	201641	201641
SEAR	YR	NH	FLU_STH_ASIA	LKA	Sri Lanka	2016-10-17	2016	42	2016-10-16	2016	42	NOTDEFINED	63		0		4			0		0		4						0	0	4														LK	201642	201642
SEAR	YR	NH	FLU_STH_ASIA	BTN	Bhutan	2016-10-17	2016	42	2016-10-16	2016	42	NOTDEFINED	4	4	0	0	0	0	0	0		0		0			3		0	0	3	3	1	3	0	0	0	0	0	0	0	0				BT	201642	201642
SEAR	YR	NH	FLU_SE_ASIA	MMR	Myanmar	2016-10-17	2016	42	2016-10-16	2016	42	NOTDEFINED	0	0	0	0	0	0	0					0						0	0		0													MM	201642	201642
SEAR	YR	NH	FLU_SE_ASIA	THA	Thailand	2016-10-17	2016	42	2016-10-16	2016	42	NOTDEFINED	45	45	5		18							23			3			2	5	28	17	0												TH	201642	201642
SEAR	YR	NH	FLU_STH_ASIA	IND	India	2016-10-17	2016	42	2016-10-16	2016	42	NOTDEFINED	21	21																			21	3												IN	201642	201642
SEAR	YR	NH	FLU_STH_ASIA	MDV	Maldives	2016-10-17	2016	42	2016-10-16	2016	42	NOTDEFINED	8	8																1	1	1	7	1												MV	201642	201642
SEAR	YR	SH	FLU_SE_ASIA	IDN	Indonesia	2016-10-17	2016	42	2016-10-16	2016	42	NOTDEFINED	83	83	1		1	0		0		0		2			0		0	6	6	8	75	0												ID	201642	201642
SEAR	YR	NH	FLU_STH_ASIA	BGD	Bangladesh	2016-10-17	2016	42	2016-10-16	2016	42	NOTDEFINED	126	126	0		1	0	0	0		0		1			2		0	0	2	3	123	3	0	0		0	0	0	0	0				BD	201642	201642
SEAR	YR	NH	FLU_STH_ASIA	NPL	Nepal	2016-10-17	2016	42	2016-10-16	2016	42	NOTDEFINED	35	35			1							1						1	1	2	33	3												NP	201642	201642
SEAR	YR	NH	FLU_STH_ASIA	MDV	Maldives	2016-10-24	2016	43	2016-10-23	2016	43	NOTDEFINED	6	6						1				1						1	1	2	4	1												MV	201643	201643
SEAR	YR	NH	FLU_SE_ASIA	MMR	Myanmar	2016-10-24	2016	43	2016-10-23	2016	43	NOTDEFINED	0	0	0	0	0	0	0					0						0	0		0													MM	201643	201643
SEAR	YR	NH	FLU_STH_ASIA	BGD	Bangladesh	2016-10-24	2016	43	2016-10-23	2016	43	NOTDEFINED	125	125	0		0	0	0	0		0		0			2		3	0	5	5	120	3	0	0		0	0	0	0	0				BD	201643	201643
SEAR	YR	NH	FLU_STH_ASIA	IND	India	2016-10-24	2016	43	2016-10-23	2016	43	NOTDEFINED	33	33	0		0	0	0	0		0		0						1	1	1	32	3									Out of 33, 30 samples tested for other respiratory pathogens._x000D_ Referred samples tested only for Influenza.			IN	201643	201643
SEAR	YR	NH	FLU_STH_ASIA	BTN	Bhutan	2016-10-24	2016	43	2016-10-23	2016	43	NOTDEFINED	1	1	0	0	0	0	0	0		0		0			0		1	0	1	1	0	3	0	0	0	0	0	0	0	0				BT	201643	201643
SEAR	YR	SH	FLU_SE_ASIA	IDN	Indonesia	2016-10-24	2016	43	2016-10-23	2016	43	NOTDEFINED	61	61	0		0	0		0		0		0			0		0	4	4	4	57	0												ID	201643	201643
SEAR	YR	NH	FLU_STH_ASIA	NPL	Nepal	2016-10-24	2016	43	2016-10-23	2016	43	NOTDEFINED	42	42	3		0							3						2	2	5	37	3												NP	201643	201643
SEAR	YR	NH	FLU_SE_ASIA	THA	Thailand	2016-10-24	2016	43	2016-10-23	2016	43	NOTDEFINED	73	73	7		17							24			2			1	3	27	46	0												TH	201643	201643
SEAR	YR	NH	FLU_STH_ASIA	LKA	Sri Lanka	2016-10-24	2016	43	2016-10-23	2016	43	NOTDEFINED	49		0		4			0		0		4						2	2	6														LK	201643	201643
SEAR	YR	NH	FLU_STH_ASIA	LKA	Sri Lanka	2016-10-31	2016	44	2016-10-30	2016	44	NOTDEFINED	51		1		4			0		0		5						1	1	6														LK	201644	201644
SEAR	YR	NH	FLU_STH_ASIA	BGD	Bangladesh	2016-10-31	2016	44	2016-10-30	2016	44	NOTDEFINED	140	140	0		0	0	0	0		0		0			1		0	0	1	1	139	3	0	0		0	0	0	0	0				BD	201644	201644
SEAR	YR	NH	FLU_STH_ASIA	IND	India	2016-10-31	2016	44	2016-10-30	2016	44	NOTDEFINED	42	42			1							1						3	3	4	38	3	0	0		5	0	2	1	0				IN	201644	201644
SEAR	YR	SH	FLU_SE_ASIA	IDN	Indonesia	2016-10-31	2016	44	2016-10-30	2016	44	NOTDEFINED	55	55	0		1	0		0		0		1			0		0	2	2	3	52	0												ID	201644	201644
SEAR	YR	NH	FLU_STH_ASIA	NPL	Nepal	2016-10-31	2016	44	2016-10-30	2016	44	NOTDEFINED	10	10	0		0							0						0	0		10	2												NP	201644	201644
SEAR	YR	NH	FLU_STH_ASIA	MDV	Maldives	2016-10-31	2016	44	2016-10-30	2016	44	NOTDEFINED	3	3																			3	1												MV	201644	201644
SEAR	YR	NH	FLU_SE_ASIA	THA	Thailand	2016-10-31	2016	44	2016-10-30	2016	44	NOTDEFINED	62	62	2		10							12			1			4	5	17	45	0												TH	201644	201644
SEAR	YR	NH	FLU_STH_ASIA	BTN	Bhutan	2016-10-31	2016	44	2016-10-30	2016	44	NOTDEFINED	11	11	0	0	0	0	0	0		0		0			3		0	0	3	3	8	3	0	0	0	0	0	0	0	0				BT	201644	201644
SEAR	YR	NH	FLU_SE_ASIA	MMR	Myanmar	2016-10-31	2016	44	2016-10-30	2016	44	NOTDEFINED	5	5	0	0	0	0	0					0						0	0		5													MM	201644	201644
SEAR	YR	NH	FLU_STH_ASIA	NPL	Nepal	2016-11-07	2016	45	2016-11-06	2016	45	NOTDEFINED	26	26	0		0							0						2	2	2	24	3												NP	201645	201645
SEAR	YR	NH	FLU_SE_ASIA	THA	Thailand	2016-11-07	2016	45	2016-11-06	2016	45	NOTDEFINED	91	91	3		16							19			3			3	6	25	66	0												TH	201645	201645
SEAR	YR	NH	FLU_STH_ASIA	IND	India	2016-11-07	2016	45	2016-11-06	2016	45	NOTDEFINED	84	84	0		0	0	0	0		0		0						1	1	1	83	3	2	0		12	0	7	1	0	from 84 samples 67 samples tested for other respiratory viruses._x000D_ 17 referred samples not tested for other respiratory viruses.			IN	201645	201645
SEAR	YR	NH	FLU_STH_ASIA	LKA	Sri Lanka	2016-11-07	2016	45	2016-11-06	2016	45	NOTDEFINED	54		1		0			0		0		1						0	0	1														LK	201645	201645
SEAR	YR	SH	FLU_SE_ASIA	TLS	Timor-Leste	2016-11-07	2016	45	2016-11-06	2016	45	NOTDEFINED	1	1	0		0	0	0			0		0			0		0	0	0		1													TL	201645	201645
SEAR	YR	NH	FLU_SE_ASIA	MMR	Myanmar	2016-11-07	2016	45	2016-11-06	2016	45	NOTDEFINED	0	0	0	0	0	0	0					0						0	0		0													MM	201645	201645
SEAR	YR	NH	FLU_STH_ASIA	MDV	Maldives	2016-11-07	2016	45	2016-11-06	2016	45	NOTDEFINED	12	12																1	1	1	11	1												MV	201645	201645
SEAR	YR	NH	FLU_STH_ASIA	BGD	Bangladesh	2016-11-07	2016	45	2016-11-06	2016	45	NOTDEFINED	165	165	0		0	0	0	0		0		0			1		0	0	1	1	0	3	0	0		0	0	0	0	0				BD	201645	201645
SEAR	YR	SH	FLU_SE_ASIA	IDN	Indonesia	2016-11-07	2016	45	2016-11-06	2016	45	NOTDEFINED	52	52	0		4	0		0		0		4			0		0	0	0	4	48	0												ID	201645	201645
SEAR	YR	NH	FLU_STH_ASIA	BTN	Bhutan	2016-11-07	2016	45	2016-11-06	2016	45	NOTDEFINED	11	11	0	0	0	0	0	0		0		0			0		0	1	1	1	10	3	0	0	0	0	0	0	0	0				BT	201645	201645
SEAR	YR	NH	FLU_STH_ASIA	BGD	Bangladesh	2016-11-14	2016	46	2016-11-13	2016	46	NOTDEFINED	148	148	0		0	0	0	0		0		0			1		0	0	1	1	147	3	0	0		0	0	0	0	0				BD	201646	201646
SEAR	YR	NH	FLU_SE_ASIA	THA	Thailand	2016-11-14	2016	46	2016-11-13	2016	46	NOTDEFINED	98	98	9		12							21			3		2	4	9	30	68	0												TH	201646	201646
SEAR	YR	SH	FLU_SE_ASIA	TLS	Timor-Leste	2016-11-14	2016	46	2016-11-13	2016	46	NOTDEFINED	2	2	0		0	0	0			0		0			0		0	0	0		2													TL	201646	201646
SEAR	YR	NH	FLU_STH_ASIA	BTN	Bhutan	2016-11-14	2016	46	2016-11-13	2016	46	NOTDEFINED	8	8	0	0	0	0	0	0		0		0			1		0	2	3	3	5	3	0	0	0	0	0	0	0	0				BT	201646	201646
SEAR	YR	NH	FLU_SE_ASIA	MMR	Myanmar	2016-11-14	2016	46	2016-11-13	2016	46	NOTDEFINED	1	1	0	0	1	0	0					1						0	0	1	0													MM	201646	201646
SEAR	YR	NH	FLU_STH_ASIA	LKA	Sri Lanka	2016-11-14	2016	46	2016-11-13	2016	46	NOTDEFINED	26		0		3			0		0		3						1	1	4														LK	201646	201646
SEAR	YR	NH	FLU_STH_ASIA	IND	India	2016-11-14	2016	46	2016-11-13	2016	46	NOTDEFINED	68	68																			68	1	7	0		3	1	8	3	0	out of 68 samples, 62 samples tested for other respiratory viruses._x000D_ 6 referred samples not tested for other respiratory viruses.			IN	201646	201646
SEAR	YR	NH	FLU_STH_ASIA	NPL	Nepal	2016-11-14	2016	46	2016-11-13	2016	46	NOTDEFINED	26	26	0		0							0						0	0		26	3												NP	201646	201646
SEAR	YR	NH	FLU_STH_ASIA	MDV	Maldives	2016-11-14	2016	46	2016-11-13	2016	46	NOTDEFINED	6	6																			6	1												MV	201646	201646
SEAR	YR	SH	FLU_SE_ASIA	IDN	Indonesia	2016-11-14	2016	46	2016-11-13	2016	46	NOTDEFINED	30	30	0		1	0		0		0		1			0		0	0	0	1	29	0												ID	201646	201646
SEAR	YR	NH	FLU_STH_ASIA	BTN	Bhutan	2016-11-21	2016	47	2016-11-20	2016	47	NOTDEFINED	14	14	0	0	0	0	0	0		0		0			2		2	0	4	4	10	3	0	0	0	0	0	0	0	0				BT	201647	201647
SEAR	YR	NH	FLU_STH_ASIA	BGD	Bangladesh	2016-11-21	2016	47	2016-11-20	2016	47	NOTDEFINED	131	131	0		0	0	0	0		0		0			1		0	0	1	1	130	3	0	0		0	0	0	0	0				BD	201647	201647
SEAR	YR	NH	FLU_STH_ASIA	IND	India	2016-11-21	2016	47	2016-11-20	2016	47	NOTDEFINED	49	49	0		0	0	0	0		0		0						1	1	1	48	3	0	0		0	1	2	1	0	out of 49, 9 referred samples not tested for other respiratory viruses.			IN	201647	201647
SEAR	YR	NH	FLU_SE_ASIA	THA	Thailand	2016-11-21	2016	47	2016-11-20	2016	47	NOTDEFINED	70	70	1		12							13			4		1	1	6	19	52	0												TH	201647	201647
SEAR	YR	NH	FLU_SE_ASIA	MMR	Myanmar	2016-11-21	2016	47	2016-11-20	2016	47	NOTDEFINED	0	0	0	0	0	0	0					0						0	0		0													MM	201647	201647
SEAR	YR	NH	FLU_STH_ASIA	LKA	Sri Lanka	2016-11-21	2016	47	2016-11-20	2016	47	NOTDEFINED	71		3		8			0		0		11						1	1	12														LK	201647	201647
SEAR	YR	SH	FLU_SE_ASIA	IDN	Indonesia	2016-11-21	2016	47	2016-11-20	2016	47	NOTDEFINED	48	48	1		3	0		0		0		4			0		0	3	3	7	41	0												ID	201647	201647
SEAR	YR	NH	FLU_STH_ASIA	NPL	Nepal	2016-11-21	2016	47	2016-11-20	2016	47	NOTDEFINED	24	24	0		0							0						3	3	3	21	3												NP	201647	201647
SEAR	YR	SH	FLU_SE_ASIA	TLS	Timor-Leste	2016-11-21	2016	47	2016-11-20	2016	47	NOTDEFINED	1	1	0		0	0	0			0		0			0		0	0	0		1													TL	201647	201647
SEAR	YR	NH	FLU_STH_ASIA	MDV	Maldives	2016-11-21	2016	47	2016-11-20	2016	47	NOTDEFINED	11	11																1	1	1	10	1												MV	201647	201647
SEAR	YR	NH	FLU_STH_ASIA	BGD	Bangladesh	2016-11-28	2016	48	2016-11-27	2016	48	NOTDEFINED	106	106	0		1	0	0	0		0		1			0		0	0	0	1	105	3	0	0		0	0	0	0	0				BD	201648	201648
SEAR	YR	NH	FLU_STH_ASIA	IND	India	2016-11-28	2016	48	2016-11-27	2016	48	NOTDEFINED	75	82	0		0	0	0	0		0		0			0		0	0	0		75	3	5	0		1	1	12	0	0	Out of 75, 71 samples processed for other respiratory viruses._x000D_ _x000D_ 4 referred samples tested only for Influenza			IN	201648	201648
SEAR	YR	NH	FLU_STH_ASIA	MDV	Maldives	2016-11-28	2016	48	2016-11-27	2016	48	NOTDEFINED	17	17						1				1						1	1	2	15	1												MV	201648	201648
SEAR	YR	SH	FLU_SE_ASIA	IDN	Indonesia	2016-11-28	2016	48	2016-11-27	2016	48	NOTDEFINED	55	55	0		3	0		0		0		3			0		0	2	2	5	50	0												ID	201648	201648
SEAR	YR	NH	FLU_STH_ASIA	BTN	Bhutan	2016-11-28	2016	48	2016-11-27	2016	48	NOTDEFINED	8	8	0	0	0	0	0	0		0		0			0		0	0	0		8	2	0	0	0	0	0	0	0	0				BT	201648	201648
SEAR	YR	NH	FLU_SE_ASIA	MMR	Myanmar	2016-11-28	2016	48	2016-11-27	2016	48	NOTDEFINED	1	1	1	0	0	0	0					1						0	0	1	0													MM	201648	201648
SEAR	YR	NH	FLU_STH_ASIA	NPL	Nepal	2016-11-28	2016	48	2016-11-27	2016	48	NOTDEFINED	18	18	0		0							0						0	0		18	2												NP	201648	201648
SEAR	YR	SH	FLU_SE_ASIA	TLS	Timor-Leste	2016-11-28	2016	48	2016-11-27	2016	48	NOTDEFINED	2	2	0		0	0	0			0		0			0		0	0	0		2													TL	201648	201648
SEAR	YR	NH	FLU_STH_ASIA	LKA	Sri Lanka	2016-11-28	2016	48	2016-11-27	2016	48	NOTDEFINED	66		0		12			0		1		13						0	0	13														LK	201648	201648
SEAR	YR	NH	FLU_SE_ASIA	THA	Thailand	2016-11-28	2016	48	2016-11-27	2016	48	NOTDEFINED	62	62	0		10							10			2		2	1	5	15	47	0												TH	201648	201648
SEAR	YR	SH	FLU_SE_ASIA	TLS	Timor-Leste	2016-12-05	2016	49	2016-12-04	2016	49	NOTDEFINED	1	1	0		0	0	0			0		0			0		0	0	0		1													TL	201649	201649
SEAR	YR	NH	FLU_STH_ASIA	MDV	Maldives	2016-12-05	2016	49	2016-12-04	2016	49	NOTDEFINED	16	16																1	1	1	14	1												MV	201649	201649
SEAR	YR	SH	FLU_SE_ASIA	IDN	Indonesia	2016-12-05	2016	49	2016-12-04	2016	49	NOTDEFINED	48	48	2		7	0		0		0		9			0		0	2	2	11	37	0												ID	201649	201649
SEAR	YR	NH	FLU_STH_ASIA	BGD	Bangladesh	2016-12-05	2016	49	2016-12-04	2016	49	NOTDEFINED	151	151	0		0	0	0	0		0		0			1		0	0	1	1	150	3	0	0		0	0	0	0	0				BD	201649	201649
SEAR	YR	NH	FLU_STH_ASIA	NPL	Nepal	2016-12-05	2016	49	2016-12-04	2016	49	NOTDEFINED	31	31	0		0							0						1	1	1	30	3												NP	201649	201649
SEAR	YR	NH	FLU_STH_ASIA	LKA	Sri Lanka	2016-12-05	2016	49	2016-12-04	2016	49	NOTDEFINED	81		1		19			0		1		21						0	0	21														LK	201649	201649
SEAR	YR	NH	FLU_STH_ASIA	BTN	Bhutan	2016-12-05	2016	49	2016-12-04	2016	49	NOTDEFINED	11	11	0	0	0	0	0	0		0		0			1		0	0	1	1	10	2	0	0	0	0	0	0	0	0				BT	201649	201649
SEAR	YR	NH	FLU_SE_ASIA	THA	Thailand	2016-12-05	2016	49	2016-12-04	2016	49	NOTDEFINED	57	57	0		8							8			3		1	1	5	13	44	0												TH	201649	201649
SEAR	YR	NH	FLU_STH_ASIA	IND	India	2016-12-05	2016	49	2016-12-04	2016	49	NOTDEFINED	84	84																			84	3						9			out of 84, 3 referred samples not tested for other respiratory viruses.			IN	201649	201649
SEAR	YR	NH	FLU_SE_ASIA	MMR	Myanmar	2016-12-05	2016	49	2016-12-04	2016	49	NOTDEFINED	0	0	0	0	0	0	0					0						0	0		0													MM	201649	201649
SEAR	YR	NH	FLU_SE_ASIA	THA	Thailand	2016-12-12	2016	50	2016-12-11	2016	50	NOTDEFINED	80	80	1		7							8			2		1	1	4	12	68	0												TH	201650	201650
SEAR	YR	NH	FLU_STH_ASIA	NPL	Nepal	2016-12-12	2016	50	2016-12-11	2016	50	NOTDEFINED	15	15	0		0							0						0	0		15	2												NP	201650	201650
SEAR	YR	NH	FLU_STH_ASIA	LKA	Sri Lanka	2016-12-12	2016	50	2016-12-11	2016	50	NOTDEFINED	42		3		9			0		0		12						1	1	13														LK	201650	201650
SEAR	YR	NH	FLU_STH_ASIA	IND	India	2016-12-12	2016	50	2016-12-11	2016	50	NOTDEFINED	85	85	2		1							3								3	82	3	8			6	1	7	1		out of 85, 6 referred samples were not tested for other respiratory viruses			IN	201650	201650
SEAR	YR	SH	FLU_SE_ASIA	TLS	Timor-Leste	2016-12-12	2016	50	2016-12-11	2016	50	NOTDEFINED	2	2	0		0	0	0			0		0			0		0	0	0		2													TL	201650	201650
SEAR	YR	NH	FLU_SE_ASIA	MMR	Myanmar	2016-12-12	2016	50	2016-12-11	2016	50	NOTDEFINED	3	3	0	0	0	0	0					0						0	0		3													MM	201650	201650
SEAR	YR	SH	FLU_SE_ASIA	IDN	Indonesia	2016-12-12	2016	50	2016-12-11	2016	50	NOTDEFINED	24	24	0		4	0		0		0		4			0		0	0	0	4	20	0												ID	201650	201650
SEAR	YR	NH	FLU_STH_ASIA	MDV	Maldives	2016-12-12	2016	50	2016-12-11	2016	50	NOTDEFINED	8	8																				1												MV	201650	201650
SEAR	YR	NH	FLU_STH_ASIA	BTN	Bhutan	2016-12-12	2016	50	2016-12-11	2016	50	NOTDEFINED	5	5	0	0	0	0	0	0		0		0			0		0	0	0		5	2	0	0	0	0	0	0	0	0				BT	201650	201650
SEAR	YR	NH	FLU_STH_ASIA	BGD	Bangladesh	2016-12-12	2016	50	2016-12-11	2016	50	NOTDEFINED	124	124	0		0	0	0	0		0		0			0		1	0	1	1	123	3	0	0		0	0	0	0	0				BD	201650	201650
SEAR	YR	NH	FLU_SE_ASIA	MMR	Myanmar	2016-12-19	2016	51	2016-12-18	2016	51	NOTDEFINED	0	0	0	0	0	0	0					0						0	0		0													MM	201651	201651
SEAR	YR	NH	FLU_STH_ASIA	BTN	Bhutan	2016-12-19	2016	51	2016-12-18	2016	51	NOTDEFINED	9	9	0	0	0	0	0	0		0		0			4		0	0	4	4	5	2	0	0	0	0	0	0	0	0				BT	201651	201651
SEAR	YR	NH	FLU_STH_ASIA	LKA	Sri Lanka	2016-12-19	2016	51	2016-12-18	2016	51	NOTDEFINED	56		1		8			0		0		9						0	0	9														LK	201651	201651
SEAR	YR	NH	FLU_SE_ASIA	THA	Thailand	2016-12-19	2016	51	2016-12-18	2016	51	NOTDEFINED	45	45	1		4							5			2		2	0	4	9	36	0												TH	201651	201651
SEAR	YR	SH	FLU_SE_ASIA	IDN	Indonesia	2016-12-19	2016	51	2016-12-18	2016	51	NOTDEFINED	26	26	0		3	0		0		0		3			0		0	0	0	3	23	0												ID	201651	201651
SEAR	YR	NH	FLU_STH_ASIA	BGD	Bangladesh	2016-12-19	2016	51	2016-12-18	2016	51	NOTDEFINED	121	121	0		0	0	0	0		0		0			2		0	0	2	2	119	3	0	0		0	0	0	0	0				BD	201651	201651
SEAR	YR	NH	FLU_STH_ASIA	MDV	Maldives	2016-12-19	2016	51	2016-12-18	2016	51	NOTDEFINED	13	13																				1												MV	201651	201651
SEAR	YR	NH	FLU_STH_ASIA	IND	India	2016-12-19	2016	51	2016-12-18	2016	51	NOTDEFINED	100	100	1		0	0	0	0		0		1						1	1	2	98	3	7	0		8	0	16	0	0	out of 100, 5 referred sample were not tested for other respiratory viruses.			IN	201651	201651
SEAR	YR	NH	FLU_STH_ASIA	NPL	Nepal	2016-12-19	2016	51	2016-12-18	2016	51	NOTDEFINED	14	14	0		0							0						0	0		14	2												NP	201651	201651
SEAR	YR	NH	FLU_STH_ASIA	LKA	Sri Lanka	2016-12-26	2016	52	2016-12-25	2016	52	NOTDEFINED	77		6		10			0		0		16						1	1	17														LK	201652	201652
SEAR	YR	NH	FLU_SE_ASIA	MMR	Myanmar	2016-12-26	2016	52	2016-12-25	2016	52	NOTDEFINED	0	0	0	0	0	0	0					0						0	0		0													MM	201652	201652
SEAR	YR	NH	FLU_STH_ASIA	BTN	Bhutan	2016-12-26	2016	52	2016-12-25	2016	52	NOTDEFINED	3	3	0	0	0	0	0	0		0		0			0		0	0	0		3	2	0	0	0	0	0	0	0	0				BT	201652	201652
SEAR	YR	NH	FLU_STH_ASIA	IND	India	2016-12-26	2016	52	2016-12-25	2016	52	NOTDEFINED	104	104																2	2	2	102	3	7	0		8	0	18	1	0	out of 104, 5 referred samples were not tested for other respiratory viruses.			IN	201652	201652
SEAR	YR	NH	FLU_STH_ASIA	BGD	Bangladesh	2016-12-26	2016	52	2016-12-25	2016	52	NOTDEFINED	44	44	0		0	0	0	0		0		0			0		0	0	0		44	2	0	0		0	0	0	0	0				BD	201652	201652
SEAR	YR	NH	FLU_SE_ASIA	THA	Thailand	2016-12-26	2016	52	2016-12-25	2016	52	NOTDEFINED	32	32	0		10							10						0	0	10	22	0												TH	201652	201652
SEAR	YR	SH	FLU_SE_ASIA	IDN	Indonesia	2016-12-26	2016	52	2016-12-25	2016	52	NOTDEFINED	41	41	0		12	0		0		0		12			0		0	1	1	13	28	0												ID	201652	201652
SEAR	YR	NH	FLU_STH_ASIA	MDV	Maldives	2016-12-26	2016	52	2016-12-25	2016	52	NOTDEFINED	7	7																				1												MV	201652	201652
SEAR	YR	NH	FLU_STH_ASIA	NPL	Nepal	2016-12-26	2016	52	2016-12-25	2016	52	NOTDEFINED	11	11	0		0							0						0	0		11	0												NP	201652	201652
SEAR	YR	NH	FLU_STH_ASIA	BGD	Bangladesh	2017-01-02	2017	1	2017-01-01	2017	1	NOTDEFINED	164	164	0		0	0	0	0		0		0			0		0	0	0		164	2	0	0		0	0	0	0	0				BD	201701	201701
SEAR	YR	SH	FLU_SE_ASIA	IDN	Indonesia	2017-01-02	2017	1	2017-01-01	2017	1	NOTDEFINED	36	36	1		7	0						8						0	0	8	28	0												ID	201701	201701
SEAR	YR	NH	FLU_STH_ASIA	MDV	Maldives	2017-01-02	2017	1	2017-01-01	2017	1	NOTDEFINED	16	16	3									3			1				1	4	12	2												MV	201701	201701
SEAR	NH	NH	FLU_EST_ASIA	PRK	Democratic People's Republic of Korea	2017-01-02	2017	1	2017-01-01	2017	1	NOTDEFINED	80	80	6		2	0	0					8						2	2	10	70													KP	201701	201701
SEAR	YR	NH	FLU_STH_ASIA	IND	India	2017-01-02	2017	1	2017-01-01	2017	1	NOTDEFINED	132	132	4		2							6						1	1	7	125	3	6	0		7	5	7	1	0	out of 132, 6 referred samples were not tested for other respiratory viruse			IN	201701	201701
SEAR	YR	NH	FLU_STH_ASIA	BTN	Bhutan	2017-01-02	2017	1	2017-01-01	2017	1	NOTDEFINED	12	12	0	0	0	0	0	0		0		0			1		0	0	1	1	11	2	0	0	0	0	0	0	0	0				BT	201701	201701
SEAR	YR	NH	FLU_SE_ASIA	MMR	Myanmar	2017-01-02	2017	1	2017-01-01	2017	1	NOTDEFINED	1	1	1		0	0	0	0		0	0	1			0		0	0	0	1	0	3												MM	201701	201701
SEAR	YR	NH	FLU_SE_ASIA	THA	Thailand	2017-01-02	2017	1	2017-01-01	2017	1	NOTDEFINED	7	7	0		0							0						0	0		7	0												TH	201701	201701
SEAR	YR	NH	FLU_STH_ASIA	LKA	Sri Lanka	2017-01-02	2017	1	2017-01-01	2017	1	NOTDEFINED	74		1		9			0		0		10						1	1	11														LK	201701	201701
SEAR	YR	NH	FLU_STH_ASIA	NPL	Nepal	2017-01-02	2017	1	2017-01-01	2017	1	NOTDEFINED	27	27	0		1							1						1	1	2	25	3												NP	201701	201701
SEAR	YR	NH	FLU_STH_ASIA	IND	India	2017-01-09	2017	2	2017-01-08	2017	2	NOTDEFINED	321	321	36									36						5	5	41	280	3	7			13	5	7	9		out of 321, 127 referred samples were not tested for other respiratory viruses.			IN	201702	201702
SEAR	YR	NH	FLU_STH_ASIA	NPL	Nepal	2017-01-09	2017	2	2017-01-08	2017	2	NOTDEFINED	16	16	0		0							0						0	0		16	2												NP	201702	201702
SEAR	YR	NH	FLU_STH_ASIA	MDV	Maldives	2017-01-09	2017	2	2017-01-08	2017	2	NOTDEFINED	15	15													1				1	1	14	2												MV	201702	201702
SEAR	YR	NH	FLU_STH_ASIA	BGD	Bangladesh	2017-01-09	2017	2	2017-01-08	2017	2	NOTDEFINED	148	148	0		0	0	0	0		0		0			1		0	0	1	1	147	3	0	0		0	0	0	0	0				BD	201702	201702
SEAR	YR	SH	FLU_SE_ASIA	IDN	Indonesia	2017-01-09	2017	2	2017-01-08	2017	2	NOTDEFINED	76	76	3		22	0						25						7	7	32	44	0												ID	201702	201702
SEAR	YR	NH	FLU_STH_ASIA	LKA	Sri Lanka	2017-01-09	2017	2	2017-01-08	2017	2	NOTDEFINED	80		4		6			0		0		10						0	0	10														LK	201702	201702
SEAR	YR	NH	FLU_STH_ASIA	BTN	Bhutan	2017-01-09	2017	2	2017-01-08	2017	2	NOTDEFINED	16	16	0	0	0	0	0	0		0		0			0		0	0	0		16	2	0	0	0	0	0	0	0	0				BT	201702	201702
SEAR	YR	NH	FLU_SE_ASIA	MMR	Myanmar	2017-01-09	2017	2	2017-01-08	2017	2	NOTDEFINED	0	0	0		0	0	0	0		0	0	0			0		0	0	0		0	1												MM	201702	201702
SEAR	YR	NH	FLU_SE_ASIA	THA	Thailand	2017-01-09	2017	2	2017-01-08	2017	2	NOTDEFINED	32	32	0		4							4						0	0	4	28	0												TH	201702	201702
SEAR	YR	NH	FLU_SE_ASIA	THA	Thailand	2017-01-16	2017	3	2017-01-15	2017	3	NOTDEFINED	28	28	0		2							2			0		1	0	1	3	25	0												TH	201703	201703
SEAR	YR	NH	FLU_STH_ASIA	MDV	Maldives	2017-01-16	2017	3	2017-01-15	2017	3	NOTDEFINED	8	8																			8	2												MV	201703	201703
SEAR	YR	NH	FLU_STH_ASIA	NPL	Nepal	2017-01-16	2017	3	2017-01-15	2017	3	NOTDEFINED	15	15	0		0							0						0	0		15	2												NP	201703	201703
SEAR	YR	SH	FLU_SE_ASIA	IDN	Indonesia	2017-01-16	2017	3	2017-01-15	2017	3	NOTDEFINED	97	97	1		30	0						31						9	9	40	57	0												ID	201703	201703
SEAR	YR	NH	FLU_STH_ASIA	LKA	Sri Lanka	2017-01-16	2017	3	2017-01-15	2017	3	NOTDEFINED	176		8		5			13		0		26						9	9	35														LK	201703	201703
SEAR	YR	NH	FLU_STH_ASIA	IND	India	2017-01-16	2017	3	2017-01-15	2017	3	NOTDEFINED	270	270	47		1							48						11	11	59	211	5	12			8	9	9	2		out of 270, 123 referred samples were not tested for other respiratory pathogens.		More Influenza A(H1N1)pdm09 activity in Chennai (South East of India)._x000D_ In Chennai, No.of referred samples: 121_x000D_ A(H1N1)pdm09 positives: 41	IN	201703	201703
SEAR	YR	NH	FLU_SE_ASIA	MMR	Myanmar	2017-01-16	2017	3	2017-01-15	2017	3	NOTDEFINED	2	2	1		0	0	0	0		0	0	1			0		0	0	0	1	1	3												MM	201703	201703
SEAR	YR	NH	FLU_STH_ASIA	BGD	Bangladesh	2017-01-16	2017	3	2017-01-15	2017	3	NOTDEFINED	155	155	0		0	0	0	0		0		0			0		1	0	1	1	154	3	0	0		0	0	0	0	0				BD	201703	201703
SEAR	YR	NH	FLU_STH_ASIA	BTN	Bhutan	2017-01-16	2017	3	2017-01-15	2017	3	NOTDEFINED	18	18	0	0	0	0	0	0		0		0			2		0	0	2	2	16	2	0	0	0	0	0	0	0	0				BT	201703	201703
SEAR	YR	NH	FLU_SE_ASIA	THA	Thailand	2017-01-23	2017	4	2017-01-22	2017	4	NOTDEFINED	40	40	0		0							0			0		2	0	2	2	38	0												TH	201704	201704
SEAR	YR	SH	FLU_SE_ASIA	TLS	Timor-Leste	2017-01-23	2017	4	2017-01-22	2017	4	NOTDEFINED	2	2	0		1	0	0			0		1			0		0	0	0	1	1													TL	201704	201704
SEAR	YR	NH	FLU_STH_ASIA	NPL	Nepal	2017-01-23	2017	4	2017-01-22	2017	4	NOTDEFINED	20	20	0		0							0						0	0		20	2												NP	201704	201704
SEAR	YR	NH	FLU_STH_ASIA	BTN	Bhutan	2017-01-23	2017	4	2017-01-22	2017	4	NOTDEFINED	20	20	1	0	0	0	0	0		0		1			0		0	0	0	1	19	2	0	0	0	0	0	0	0	0				BT	201704	201704
SEAR	YR	NH	FLU_STH_ASIA	LKA	Sri Lanka	2017-01-23	2017	4	2017-01-22	2017	4	NOTDEFINED	144		0		0			48		0		48						7	7	55														LK	201704	201704
SEAR	YR	NH	FLU_SE_ASIA	MMR	Myanmar	2017-01-23	2017	4	2017-01-22	2017	4	NOTDEFINED	0	0	0		0	0	0	0		0	0	0			0		0	0	0		0	1												MM	201704	201704
SEAR	YR	NH	FLU_STH_ASIA	IND	India	2017-01-23	2017	4	2017-01-22	2017	4	NOTDEFINED	311	311	58									58						7	7	65	246	5	4	0		12	5	9	1	0	out of 311, 154 referred samples were not tested for other respiratory viruses		More Influenza activity in Chennai(South east of India)_x000D_ In Chennai No Referred samples: 146_x000D_ A(H1N1)pdm09 positives: 51	IN	201704	201704
SEAR	YR	SH	FLU_SE_ASIA	IDN	Indonesia	2017-01-23	2017	4	2017-01-22	2017	4	NOTDEFINED	72	72	1		17	0						18						6	6	24	48	0												ID	201704	201704
SEAR	YR	NH	FLU_STH_ASIA	MDV	Maldives	2017-01-23	2017	4	2017-01-22	2017	4	NOTDEFINED	13	13																				1												MV	201704	201704
SEAR	YR	NH	FLU_STH_ASIA	BGD	Bangladesh	2017-01-23	2017	4	2017-01-22	2017	4	NOTDEFINED	131	131	0		0	0	0	0		0		0			0		0	0	0		131	2	0	0		0	0	0	0	0				BD	201704	201704
SEAR	YR	NH	FLU_STH_ASIA	IND	India	2017-01-30	2017	5	2017-01-29	2017	5	NOTDEFINED	379	379	72		4							76						12	12	88	295	5	12			9	13	7	11		out of 379,_x000D_ 177 samples tested for influenza and other respiratory pathogens._x000D_ 202 referred samples tested only for influenza.			IN	201705	201705
SEAR	YR	NH	FLU_STH_ASIA	BTN	Bhutan	2017-01-30	2017	5	2017-01-29	2017	5	NOTDEFINED	43	43	1	0	0	0	0	0		0		1			2		0	0	2	3	40	2	0	0	0	0	0	0	0	0				BT	201705	201705
SEAR	YR	NH	FLU_STH_ASIA	LKA	Sri Lanka	2017-01-30	2017	5	2017-01-29	2017	5	NOTDEFINED	206		0		0			53		0		53						7	7	60														LK	201705	201705
SEAR	YR	NH	FLU_SE_ASIA	MMR	Myanmar	2017-01-30	2017	5	2017-01-29	2017	5	NOTDEFINED	0	0	0		0	0	0	0		0	0	0			0		0	0	0		0	1												MM	201705	201705
SEAR	YR	NH	FLU_SE_ASIA	THA	Thailand	2017-01-30	2017	5	2017-01-29	2017	5	NOTDEFINED	42	42	0		2							2			1		0	1	2	4	38	0												TH	201705	201705
SEAR	YR	NH	FLU_STH_ASIA	BGD	Bangladesh	2017-01-30	2017	5	2017-01-29	2017	5	NOTDEFINED	176	176	0		0	0	0	0		0	0	0			0		2	0	2	2	174	3	0	0		0	0	0	0	0				BD	201705	201705
SEAR	NH	NH	FLU_EST_ASIA	PRK	Democratic People's Republic of Korea	2017-01-30	2017	5	2017-01-29	2017	5	NOTDEFINED	85	85	3		9	0	0					12						3	3	15	70													KP	201705	201705
SEAR	YR	NH	FLU_STH_ASIA	NPL	Nepal	2017-01-30	2017	5	2017-01-29	2017	5	NOTDEFINED	15	15	0		0							0						0	0		15	3												NP	201705	201705
SEAR	YR	NH	FLU_STH_ASIA	MDV	Maldives	2017-01-30	2017	5	2017-01-29	2017	5	NOTDEFINED	12	12	4		0	0	0	0		0		4			0		0	0	0	4	8	2	0	0		0	0	0	0	0				MV	201705	201705
SEAR	YR	SH	FLU_SE_ASIA	IDN	Indonesia	2017-01-30	2017	5	2017-01-29	2017	5	NOTDEFINED	80	80	2		30	0						32						6	6	38	42	0												ID	201705	201705
SEAR	YR	SH	FLU_SE_ASIA	TLS	Timor-Leste	2017-01-30	2017	5	2017-01-29	2017	5	NOTDEFINED	2	2	0		2	0	0			0		2			0		0	0	0	2	0													TL	201705	201705
SEAR	YR	SH	FLU_SE_ASIA	IDN	Indonesia	2017-02-06	2017	6	2017-02-05	2017	6	NOTDEFINED	89	89	0		34	0						34						8	8	42	47	0												ID	201706	201706
SEAR	YR	NH	FLU_STH_ASIA	BGD	Bangladesh	2017-02-06	2017	6	2017-02-05	2017	6	NOTDEFINED	184	184	0		1	0	0	0		0	0	1			0		0	0	0	1	183	3	0	0		0	0	0	0	0				BD	201706	201706
SEAR	YR	NH	FLU_STH_ASIA	IND	India	2017-02-06	2017	6	2017-02-05	2017	6	NOTDEFINED	470	470	65		4	0	0	0		0		69						30	30	99	371	5	7	0		13	21	5	8	0	Out of 470 no. of specimens, 214 samples were tested for other respiratory pathogens._x000D_ 256 referred samples not tested for other respiratory pathogens.		More Influenza A(H1N1)pdm09 activity in chennai(south east of India)._x000D_ In chennai No.of referred samples: 234_x000D_ Influenza A(H1N1)pdm09 positives:60	IN	201706	201706
SEAR	YR	NH	FLU_STH_ASIA	BTN	Bhutan	2017-02-06	2017	6	2017-02-05	2017	6	NOTDEFINED	43	43	1	0	0	0	0	0		0		1			1		0	0	1	2	41	2	0	0	0	1	0	0	0	0				BT	201706	201706
SEAR	YR	NH	FLU_STH_ASIA	MDV	Maldives	2017-02-06	2017	6	2017-02-05	2017	6	NOTDEFINED	13	13	3		1	0	0	0		0		4			0		0	0	0	4	9	2	0	0		0	0	0	0	0				MV	201706	201706
SEAR	YR	NH	FLU_SE_ASIA	MMR	Myanmar	2017-02-06	2017	6	2017-02-05	2017	6	NOTDEFINED	0	0	0		0	0	0	0		0	0	0			0		0	0	0		0	1												MM	201706	201706
SEAR	YR	NH	FLU_STH_ASIA	NPL	Nepal	2017-02-06	2017	6	2017-02-05	2017	6	NOTDEFINED	38	38	3		0							3						0	0	3	35	3												NP	201706	201706
SEAR	YR	NH	FLU_SE_ASIA	THA	Thailand	2017-02-06	2017	6	2017-02-05	2017	6	NOTDEFINED	61	61	0		0							0			2		1	0	3	3	58	0												TH	201706	201706
SEAR	YR	NH	FLU_STH_ASIA	LKA	Sri Lanka	2017-02-06	2017	6	2017-02-05	2017	6	NOTDEFINED	215		14		12			41		0		67						11	11	78														LK	201706	201706
SEAR	YR	NH	FLU_STH_ASIA	IND	India	2017-02-13	2017	7	2017-02-12	2017	7	NOTDEFINED	407	407	68		3							71						24	24	95	312	5	4			9	12	8	12		out of 407 samples, 257 referred samples were not tested for other respiratory viruses.		More Influenza A(H1N1)pdm09 activity in Chennai._x000D_ _x000D_ Chennai- Referred samples:238_x000D_ Influenza A(H1N1)pdm09 positives:60	IN	201707	201707
SEAR	YR	NH	FLU_STH_ASIA	MDV	Maldives	2017-02-13	2017	7	2017-02-12	2017	7	NOTDEFINED	46	46	11		0	0	0	0		0		11			0		0	0	0	11	35	2	0	0		0	0	0	0	0				MV	201707	201707
SEAR	YR	SH	FLU_SE_ASIA	IDN	Indonesia	2017-02-13	2017	7	2017-02-12	2017	7	NOTDEFINED	41	41	1		11	0						12						2	2	14	27	0												ID	201707	201707
SEAR	YR	NH	FLU_STH_ASIA	BGD	Bangladesh	2017-02-13	2017	7	2017-02-12	2017	7	NOTDEFINED	145	145	1		0	0	0	0		0		1			0		0	0	0	1	144	3	0	0		0	0	0	0	0				BD	201707	201707
SEAR	YR	NH	FLU_STH_ASIA	NPL	Nepal	2017-02-13	2017	7	2017-02-12	2017	7	NOTDEFINED	28	28	2		0							2						0	0	2	26	3												NP	201707	201707
SEAR	YR	NH	FLU_STH_ASIA	BTN	Bhutan	2017-02-13	2017	7	2017-02-12	2017	7	NOTDEFINED	23	23	0	0	0	0	0	0		0		0			0		0	3	3	3	20	2	0	0	0	0	0	0	0	0				BT	201707	201707
SEAR	YR	NH	FLU_SE_ASIA	MMR	Myanmar	2017-02-13	2017	7	2017-02-12	2017	7	NOTDEFINED	0	0	0		0	0	0	0		0	0	0			0		0	0	0		0	1												MM	201707	201707
SEAR	YR	NH	FLU_SE_ASIA	THA	Thailand	2017-02-13	2017	7	2017-02-12	2017	7	NOTDEFINED	44	44	0		1							1			4		4	0	8	9	35	0												TH	201707	201707
SEAR	YR	NH	FLU_STH_ASIA	LKA	Sri Lanka	2017-02-13	2017	7	2017-02-12	2017	7	NOTDEFINED	289		0		0			86		0		86						30	30	116														LK	201707	201707
SEAR	YR	NH	FLU_STH_ASIA	BGD	Bangladesh	2017-02-20	2017	8	2017-02-19	2017	8	NOTDEFINED	130	130	1		0	0	0	0		0		1			1		0	0	1	2	128	3	0	0		0	0	0	0	0	0			BD	201708	201708
SEAR	YR	SH	FLU_SE_ASIA	IDN	Indonesia	2017-02-20	2017	8	2017-02-19	2017	8	NOTDEFINED	64	64	1		20	0						21						4	4	25	39	0												ID	201708	201708
SEAR	YR	NH	FLU_SE_ASIA	THA	Thailand	2017-02-20	2017	8	2017-02-19	2017	8	NOTDEFINED	54	54	0		0							0			2		3	0	5	5	48	0												TH	201708	201708
SEAR	YR	NH	FLU_STH_ASIA	NPL	Nepal	2017-02-20	2017	8	2017-02-19	2017	8	NOTDEFINED	34	34	2		0							2						0	0	2	32	3												NP	201708	201708
SEAR	YR	NH	FLU_STH_ASIA	MDV	Maldives	2017-02-20	2017	8	2017-02-19	2017	8	NOTDEFINED	47	47	17		4							21						1	1	22	25	2												MV	201708	201708
SEAR	YR	NH	FLU_STH_ASIA	BTN	Bhutan	2017-02-20	2017	8	2017-02-19	2017	8	NOTDEFINED	17	17	0	0	1	0	0	0		0		1			0		0	0	0	1	16	2	0	0	0	1	0	0	0	0				BT	201708	201708
SEAR	YR	NH	FLU_SE_ASIA	MMR	Myanmar	2017-02-20	2017	8	2017-02-19	2017	8	NOTDEFINED	1	1	0		0	0	0	0		0	0	0			0		0	0	0		1	3												MM	201708	201708
SEAR	YR	NH	FLU_STH_ASIA	IND	India	2017-02-20	2017	8	2017-02-19	2017	8	NOTDEFINED	524	524	73		4	0	0	0		0		77			1			29	30	107	416	5	9	0		14	12	9	24	0	out of 524, 335 referred samples were not tested for other respiratory viruses.	out of 524, 335 referred samples were not tested for other respiratory viruses.	More Influenza A(H1N1)pdm09 activity in chennai._x000D_ _x000D_ Chennai referred samples:316_x000D_ A(H1N1)pdm09 positives:62	IN	201708	201708
SEAR	YR	NH	FLU_STH_ASIA	LKA	Sri Lanka	2017-02-20	2017	8	2017-02-19	2017	8	NOTDEFINED	233		0		0			92		0		92						19	19	111														LK	201708	201708
SEAR	YR	NH	FLU_STH_ASIA	NPL	Nepal	2017-02-27	2017	9	2017-02-26	2017	9	NOTDEFINED	58	58	0		0							0						0	0		58	2												NP	201709	201709
SEAR	YR	NH	FLU_STH_ASIA	LKA	Sri Lanka	2017-02-27	2017	9	2017-02-26	2017	9	NOTDEFINED	358		0		1			123		0		124						15	15	139														LK	201709	201709
SEAR	YR	NH	FLU_SE_ASIA	THA	Thailand	2017-02-27	2017	9	2017-02-26	2017	9	NOTDEFINED	31	31	0		1							1			0		0	0	0	1	30	0												TH	201709	201709
SEAR	YR	NH	FLU_STH_ASIA	MDV	Maldives	2017-02-27	2017	9	2017-02-26	2017	9	NOTDEFINED	30	30	11		2	0	0	0		0		13			0		0	0	0	13	17	2	0	0		0	0	0	0					MV	201709	201709
SEAR	YR	NH	FLU_STH_ASIA	BTN	Bhutan	2017-02-27	2017	9	2017-02-26	2017	9	NOTDEFINED	30	30	0	0	0	0	0	0		0		0			0		0	1	1	1	29	2	0	0	0	0	0	0	0	0				BT	201709	201709
SEAR	YR	SH	FLU_SE_ASIA	IDN	Indonesia	2017-02-27	2017	9	2017-02-26	2017	9	NOTDEFINED	69	69	1		21	0						22						5	5	27	42	0												ID	201709	201709
SEAR	YR	NH	FLU_SE_ASIA	MMR	Myanmar	2017-02-27	2017	9	2017-02-26	2017	9	NOTDEFINED	0	0	0		0	0	0	0		0	0	0			0		0	0	0		0	1												MM	201709	201709
SEAR	YR	NH	FLU_STH_ASIA	BGD	Bangladesh	2017-02-27	2017	9	2017-02-26	2017	9	NOTDEFINED	141	141	0		1	0	0	0		0		1			1		0	0	1	2	139	3	0	0		0	0	0	0	0				BD	201709	201709
SEAR	NH	NH	FLU_EST_ASIA	PRK	Democratic People's Republic of Korea	2017-02-27	2017	9	2017-02-26	2017	9	NOTDEFINED	80	80	4		5	0	0					9						2	2	11	69													KP	201709	201709
SEAR	YR	NH	FLU_STH_ASIA	IND	India	2017-02-27	2017	9	2017-02-26	2017	9	NOTDEFINED	460	460	55		6							61						35	35	96	364	5	12			14	17	15	20		Out of 460, 277 referred samples were not tested for other respiratory viruses.		More Influenza A(H1N1)pdm09 activity in chennai._x000D_ Chennai referred samples:242_x000D_ A(H1N1)pdm09 positives:53	IN	201709	201709
SEAR	YR	NH	FLU_STH_ASIA	IND	India	2017-03-06	2017	10	2017-03-05	2017	10	NOTDEFINED	417	417	66		9							75						22	22	97	320	5	2			10	7	8	22		Out of 411, 203 referred samples were not tested for other respiratory viruses.		More Influenza A(H1N1)pdm09 activity in chennai._x000D_ Chennai referred samples:173_x000D_ A(H1N1)pdm09 positives:42	IN	201710	201710
SEAR	YR	NH	FLU_STH_ASIA	BTN	Bhutan	2017-03-06	2017	10	2017-03-05	2017	10	NOTDEFINED	51	51	0	0	8	0	0	0		0		8			0		0	3	3	11	48	2	0	0	0	2	0	0	0	0				BT	201710	201710
SEAR	YR	NH	FLU_SE_ASIA	MMR	Myanmar	2017-03-06	2017	10	2017-03-05	2017	10	NOTDEFINED	0	0	0		0	0	0	0		0	0	0			0		0	0	0		0	1												MM	201710	201710
SEAR	YR	NH	FLU_SE_ASIA	THA	Thailand	2017-03-06	2017	10	2017-03-05	2017	10	NOTDEFINED	57	57	0		0							0			2		1	0	3	3	54	0												TH	201710	201710
SEAR	YR	NH	FLU_STH_ASIA	LKA	Sri Lanka	2017-03-06	2017	10	2017-03-05	2017	10	NOTDEFINED	309		20					76				96						18	18	114														LK	201710	201710
SEAR	YR	NH	FLU_STH_ASIA	BGD	Bangladesh	2017-03-06	2017	10	2017-03-05	2017	10	NOTDEFINED	180	180	0		1	0	0	0		0		1			0		0	0	0	1	179	3	0	0		0	0	0	0	0				BD	201710	201710
SEAR	YR	SH	FLU_SE_ASIA	IDN	Indonesia	2017-03-06	2017	10	2017-03-05	2017	10	NOTDEFINED	72	72	4		20	0						24						7	7	31	41	0												ID	201710	201710
SEAR	YR	NH	FLU_STH_ASIA	MDV	Maldives	2017-03-06	2017	10	2017-03-05	2017	10	NOTDEFINED	54	54	29		3	0	0	0		0		32			0		0	0	0	32	21	2	0	0		0	0	0	0					MV	201710	201710
SEAR	YR	NH	FLU_STH_ASIA	NPL	Nepal	2017-03-06	2017	10	2017-03-05	2017	10	NOTDEFINED	39	39	0		0							0						0	0		39	2												NP	201710	201710
SEAR	YR	NH	FLU_STH_ASIA	BTN	Bhutan	2017-03-13	2017	11	2017-03-12	2017	11	NOTDEFINED	57	57	0	0	0	0	0	0		0		0			0		0	0	0		57	2	0	0	0	2	0	0	0	0				BT	201711	201711
SEAR	YR	NH	FLU_SE_ASIA	MMR	Myanmar	2017-03-13	2017	11	2017-03-12	2017	11	NOTDEFINED	0	0	0		0	0	0	0		0	0	0			0		0	0	0		0	1												MM	201711	201711
SEAR	YR	NH	FLU_STH_ASIA	MDV	Maldives	2017-03-13	2017	11	2017-03-12	2017	11	NOTDEFINED	159	159	69		7	0	0	0		0		76			0		0	0	0	76	82	2	0	0		0	0	0	0					MV	201711	201711
SEAR	YR	NH	FLU_STH_ASIA	BGD	Bangladesh	2017-03-13	2017	11	2017-03-12	2017	11	NOTDEFINED	141	141	0		1	0	0	0		0		1			0		0	0	0	1	140	3	0	0		0	0	0	0	0				BD	201711	201711
SEAR	YR	SH	FLU_SE_ASIA	IDN	Indonesia	2017-03-13	2017	11	2017-03-12	2017	11	NOTDEFINED	50	50	0		9	0						9						10	10	19	31	0												ID	201711	201711
SEAR	YR	NH	FLU_STH_ASIA	NPL	Nepal	2017-03-13	2017	11	2017-03-12	2017	11	NOTDEFINED	40	40	1		0							1						0	0	1	39	3												NP	201711	201711
SEAR	YR	NH	FLU_SE_ASIA	THA	Thailand	2017-03-13	2017	11	2017-03-12	2017	11	NOTDEFINED	44	44	0		0							0			2		2	0	4	4	40	0												TH	201711	201711
SEAR	YR	NH	FLU_STH_ASIA	LKA	Sri Lanka	2017-03-13	2017	11	2017-03-12	2017	11	NOTDEFINED	311		84					24				108						9	9	117														LK	201711	201711
SEAR	YR	SH	FLU_SE_ASIA	IDN	Indonesia	2017-03-20	2017	12	2017-03-19	2017	12	NOTDEFINED	54	54	1		7	0						8						13	13	21	33	0												ID	201712	201712
SEAR	YR	NH	FLU_STH_ASIA	NPL	Nepal	2017-03-20	2017	12	2017-03-19	2017	12	NOTDEFINED	45	45	7		1							8						0	0	8	37	3												NP	201712	201712
SEAR	YR	NH	FLU_STH_ASIA	IND	India	2017-03-20	2017	12	2017-03-19	2017	12	NOTDEFINED	386	386	37		9							46						19	19	65	321	5	8			9	11	8	15		out of 386 samples, 205 samples were tested for other respiratory viruses._x000D_ 181 referred samples were not tested for respiratory viruses.		More Influenza A(H1N1)pdm09 activity in chennai.	IN	201712	201712
SEAR	YR	NH	FLU_STH_ASIA	MDV	Maldives	2017-03-20	2017	12	2017-03-19	2017	12	NOTDEFINED	159	159	64		7	0	0	0		0		71			0		0	0	0	71	88	2	0	0		0	0	0	0					MV	201712	201712
SEAR	YR	NH	FLU_STH_ASIA	BGD	Bangladesh	2017-03-20	2017	12	2017-03-19	2017	12	NOTDEFINED	136	136	0		2	0	0	0		0		2			0		0	0	0	2	134	3	0	0		0	0	0	0	0				BD	201712	201712
SEAR	YR	NH	FLU_SE_ASIA	THA	Thailand	2017-03-20	2017	12	2017-03-19	2017	12	NOTDEFINED	42	42	2		0							2			1		2	3	6	8	37	0												TH	201712	201712
SEAR	YR	NH	FLU_STH_ASIA	BTN	Bhutan	2017-03-20	2017	12	2017-03-19	2017	12	NOTDEFINED	63	63	1	0	5	0	0	0		0		6			0		0	4	4	10	53	2	0	0	0	0	0	0	0	0				BT	201712	201712
SEAR	YR	NH	FLU_STH_ASIA	LKA	Sri Lanka	2017-03-20	2017	12	2017-03-19	2017	12	NOTDEFINED	442		110					45				155						20	20	175														LK	201712	201712
SEAR	YR	NH	FLU_SE_ASIA	MMR	Myanmar	2017-03-20	2017	12	2017-03-19	2017	12	NOTDEFINED	0	0	0		0	0	0	0		0	0	0			0		0	0	0		0	1												MM	201712	201712
SEAR	YR	NH	FLU_STH_ASIA	MDV	Maldives	2017-03-27	2017	13	2017-03-26	2017	13	NOTDEFINED	158	158	41		8	0	0	1		0		50								50	107	2												MV	201713	201713
SEAR	YR	NH	FLU_SE_ASIA	MMR	Myanmar	2017-03-27	2017	13	2017-03-26	2017	13	NOTDEFINED	0	0	0		0	0	0	0		0	0	0			0		0	0	0		0	1												MM	201713	201713
SEAR	YR	NH	FLU_STH_ASIA	NPL	Nepal	2017-03-27	2017	13	2017-03-26	2017	13	NOTDEFINED	71	71	5		3							8			1			0	1	9	62	3												NP	201713	201713
SEAR	YR	NH	FLU_STH_ASIA	BGD	Bangladesh	2017-03-27	2017	13	2017-03-26	2017	13	NOTDEFINED	107	107	1		0	0	0	0		0		1			1		0	0	1	2	105	3	0	0		0	0	0	0	0				BD	201713	201713
SEAR	YR	NH	FLU_SE_ASIA	THA	Thailand	2017-03-27	2017	13	2017-03-26	2017	13	NOTDEFINED	28	28	0		0							0			1		0	1	2	2	27	0												TH	201713	201713
SEAR	YR	SH	FLU_SE_ASIA	IDN	Indonesia	2017-03-27	2017	13	2017-03-26	2017	13	NOTDEFINED	40	40	0		3	0						3						13	13	16	24													ID	201713	201713
SEAR	YR	NH	FLU_STH_ASIA	BTN	Bhutan	2017-03-27	2017	13	2017-03-26	2017	13	NOTDEFINED	46	46	0	0	5	0	0	0		0		5			0		0	1	1	6	40	2	0	0	0	3	0	0	0	0				BT	201713	201713
SEAR	YR	NH	FLU_STH_ASIA	IND	India	2017-03-27	2017	13	2017-03-26	2017	13	NOTDEFINED	439	439	74		21							95						20	20	115	324	5	5			10	22	8	38		out of 439, 170 referred samples were not tested for other respiratory viruses.			IN	201713	201713
SEAR	YR	NH	FLU_STH_ASIA	LKA	Sri Lanka	2017-03-27	2017	13	2017-03-26	2017	13	NOTDEFINED	541							186				186						11	11	197														LK	201713	201713
SEAR	YR	NH	FLU_STH_ASIA	BGD	Bangladesh	2017-04-03	2017	14	2017-04-02	2017	14	NOTDEFINED	159	159	4		0	0	0	0		0		4			0		1	0	1	5	154	3	0	0		0	0	0	0	0				BD	201714	201714
SEAR	YR	NH	FLU_SE_ASIA	THA	Thailand	2017-04-03	2017	14	2017-04-02	2017	14	NOTDEFINED	17	17	0		0							0			1		0	0	1	1	15	0												TH	201714	201714
SEAR	YR	NH	FLU_STH_ASIA	LKA	Sri Lanka	2017-04-03	2017	14	2017-04-02	2017	14	NOTDEFINED	502		73					109				182						29	29	211														LK	201714	201714
SEAR	YR	NH	FLU_STH_ASIA	MDV	Maldives	2017-04-03	2017	14	2017-04-02	2017	14	NOTDEFINED	57	57	12		2	0	0	0		0		14						1	1	15	38	2												MV	201714	201714
SEAR	YR	NH	FLU_SE_ASIA	MMR	Myanmar	2017-04-03	2017	14	2017-04-02	2017	14	NOTDEFINED	0	0	0		0	0	0	0		0	0	0			0		0	0	0		0	1												MM	201714	201714
SEAR	YR	NH	FLU_STH_ASIA	NPL	Nepal	2017-04-03	2017	14	2017-04-02	2017	14	NOTDEFINED	40	40	4		0							4						0	0	4	36	3												NP	201714	201714
SEAR	YR	SH	FLU_SE_ASIA	IDN	Indonesia	2017-04-03	2017	14	2017-04-02	2017	14	NOTDEFINED	50	50	0		7	0						7						9	9	16	34													ID	201714	201714
SEAR	YR	NH	FLU_STH_ASIA	BTN	Bhutan	2017-04-03	2017	14	2017-04-02	2017	14	NOTDEFINED	27	27	1	0	1	0	0	0		0		2			2		0	0	2	4	23	2	0	0	0	0	0	0	0	0				BT	201714	201714
SEAR	NH	NH	FLU_EST_ASIA	PRK	Democratic People's Republic of Korea	2017-04-03	2017	14	2017-04-02	2017	14	NOTDEFINED	40	40	2		3	0	0					5						0	0	5	35													KP	201714	201714
SEAR	YR	NH	FLU_STH_ASIA	IND	India	2017-04-03	2017	14	2017-04-02	2017	14	NOTDEFINED	293	293	87		6							93						1	1	94	199	5	3			3	20	7	15		out of 293,156 samples tested for other respiratory viruses.137 referred samples were not tested for other respiratory viruses.			IN	201714	201714
SEAR	YR	NH	FLU_STH_ASIA	IND	India	2017-04-10	2017	15	2017-04-09	2017	15	NOTDEFINED	258	258	31		7							38						2	2	40	218	5	5			4	10	7	5					IN	201715	201715
SEAR	YR	NH	FLU_SE_ASIA	MMR	Myanmar	2017-04-10	2017	15	2017-04-09	2017	15	NOTDEFINED	0	0	0		0	0	0	0		0	0	0			0		0	0	0		0	1												MM	201715	201715
SEAR	YR	NH	FLU_STH_ASIA	LKA	Sri Lanka	2017-04-10	2017	15	2017-04-09	2017	15	NOTDEFINED	287							102				102						11	11	113														LK	201715	201715
SEAR	YR	NH	FLU_SE_ASIA	THA	Thailand	2017-04-10	2017	15	2017-04-09	2017	15	NOTDEFINED	20	20	1		0							1			1		0	0	1	2	18	0												TH	201715	201715
SEAR	YR	NH	FLU_STH_ASIA	BTN	Bhutan	2017-04-10	2017	15	2017-04-09	2017	15	NOTDEFINED	36	36	1	0	3	0	0	0		0		4			1		0	0	1	5	31	2	1	0	0	2	0	0	0	0				BT	201715	201715
SEAR	YR	NH	FLU_STH_ASIA	BGD	Bangladesh	2017-04-10	2017	15	2017-04-09	2017	15	NOTDEFINED	156	156	5		1	0	0	0		0		6			3		1	0	4	10	146	3	0	0		0	0	0	0	0	0			BD	201715	201715
SEAR	YR	NH	FLU_STH_ASIA	NPL	Nepal	2017-04-10	2017	15	2017-04-09	2017	15	NOTDEFINED	29	29	2		0							2						0	0	2	27	3												NP	201715	201715
SEAR	YR	SH	FLU_SE_ASIA	IDN	Indonesia	2017-04-10	2017	15	2017-04-09	2017	15	NOTDEFINED	43	43	0		3	0						3						5	5	8	35													ID	201715	201715
SEAR	YR	NH	FLU_STH_ASIA	MDV	Maldives	2017-04-10	2017	15	2017-04-09	2017	15	NOTDEFINED	27	27	9		0	0	0	0		0		9						1	1	10	17	2	0	0		0	0	0	0					MV	201715	201715
SEAR	YR	NH	FLU_STH_ASIA	IND	India	2017-04-17	2017	16	2017-04-16	2017	16	NOTDEFINED	307	307	52									52						6	6	58	249	5	7			3	13	13	11		out of 307, 130 referred samples were not tested for other respiratory viruses.			IN	201716	201716
SEAR	YR	NH	FLU_STH_ASIA	BTN	Bhutan	2017-04-17	2017	16	2017-04-16	2017	16	NOTDEFINED	55	55	1	0	2	0	0	0		0		3			4		0	0	4	7	48	2	1	0	0	1	0	0	0	0				BT	201716	201716
SEAR	YR	SH	FLU_SE_ASIA	IDN	Indonesia	2017-04-17	2017	16	2017-04-16	2017	16	NOTDEFINED	75	75	0		4	0						4						14	14	18	57													ID	201716	201716
SEAR	YR	NH	FLU_SE_ASIA	MMR	Myanmar	2017-04-17	2017	16	2017-04-16	2017	16	NOTDEFINED	0	0	0		0	0	0	0		0	0	0			0		0	0	0		0	1												MM	201716	201716
SEAR	YR	NH	FLU_STH_ASIA	MDV	Maldives	2017-04-17	2017	16	2017-04-16	2017	16	NOTDEFINED	3	3	0		0	0	0	0		0		0			0		0	0	0		3	2	0	0		0	0	0	0					MV	201716	201716
SEAR	YR	NH	FLU_STH_ASIA	BGD	Bangladesh	2017-04-17	2017	16	2017-04-16	2017	16	NOTDEFINED	105	105	1		1	0	0	0		0		2			1		0	0	1	3	102	3	0			0	0	0	0	0				BD	201716	201716
SEAR	YR	NH	FLU_SE_ASIA	THA	Thailand	2017-04-17	2017	16	2017-04-16	2017	16	NOTDEFINED	35	35	5		4							9			0		0	1	1	10	25	0												TH	201716	201716
SEAR	YR	NH	FLU_STH_ASIA	LKA	Sri Lanka	2017-04-17	2017	16	2017-04-16	2017	16	NOTDEFINED	298							88				88						9	9	97														LK	201716	201716
SEAR	YR	NH	FLU_STH_ASIA	NPL	Nepal	2017-04-17	2017	16	2017-04-16	2017	16	NOTDEFINED	34	34	1		0							1						0	0	1	33	3												NP	201716	201716
SEAR	YR	NH	FLU_STH_ASIA	MDV	Maldives	2017-04-24	2017	17	2017-04-23	2017	17	NOTDEFINED	19	19	0		0	0	0	0		0		0			0		0	0	0		13	2												MV	201717	201717
SEAR	YR	NH	FLU_STH_ASIA	NPL	Nepal	2017-04-24	2017	17	2017-04-23	2017	17	NOTDEFINED	51	51	4		0							4					2	0	2	6	43	3												NP	201717	201717
SEAR	YR	NH	FLU_STH_ASIA	BGD	Bangladesh	2017-04-24	2017	17	2017-04-23	2017	17	NOTDEFINED	111	111	5		2	0	0	0		0		7			0		0	0	0	7	104	3	0	0		0	0	0	0	0				BD	201717	201717
SEAR	YR	SH	FLU_SE_ASIA	IDN	Indonesia	2017-04-24	2017	17	2017-04-23	2017	17	NOTDEFINED	75	75	2		6	0						8						6	6	14	61													ID	201717	201717
SEAR	YR	NH	FLU_STH_ASIA	IND	India	2017-04-24	2017	17	2017-04-23	2017	17	NOTDEFINED	368	368	63									63						3	3	66	303	5	2			2	5	3	6		out of 368, 217 referred samples were not tested for other respiratory viruses.			IN	201717	201717
SEAR	YR	NH	FLU_SE_ASIA	THA	Thailand	2017-04-24	2017	17	2017-04-23	2017	17	NOTDEFINED	20	20	0		6							6			0		0	0	0	6	14	0												TH	201717	201717
SEAR	YR	NH	FLU_STH_ASIA	BTN	Bhutan	2017-04-24	2017	17	2017-04-23	2017	17	NOTDEFINED	43	43	0	0	5	0	0	0		0		5			1		0	0	1	6	37	2	0	0	0	0	0	0	0	0				BT	201717	201717
SEAR	YR	NH	FLU_STH_ASIA	LKA	Sri Lanka	2017-04-24	2017	17	2017-04-23	2017	17	NOTDEFINED	280		11					65				76						5	5	81														LK	201717	201717
SEAR	YR	NH	FLU_SE_ASIA	MMR	Myanmar	2017-04-24	2017	17	2017-04-23	2017	17	NOTDEFINED	0	0	0		0	0	0	0		0	0	0			0		0	0	0		0	1												MM	201717	201717
SEAR	YR	NH	FLU_STH_ASIA	MDV	Maldives	2017-05-01	2017	18	2017-04-30	2017	18	NOTDEFINED	11	11	0		0	0	0	0		0		0			0		0	0	0		11	1	0	0		0	0	0	0	0				MV	201718	201718
SEAR	YR	NH	FLU_STH_ASIA	NPL	Nepal	2017-05-01	2017	18	2017-04-30	2017	18	NOTDEFINED	37	37	4		2							6						0	0	6	31	3												NP	201718	201718
SEAR	NH	NH	FLU_EST_ASIA	PRK	Democratic People's Republic of Korea	2017-05-01	2017	18	2017-04-30	2017	18	NOTDEFINED	40	40	1		3	0	0					4						0	0	4	36													KP	201718	201718
SEAR	YR	NH	FLU_STH_ASIA	BGD	Bangladesh	2017-05-01	2017	18	2017-04-30	2017	18	NOTDEFINED	139	139	23		5	0	0	0		0		28			1		1	0	2	30	109	3												BD	201718	201718
SEAR	YR	SH	FLU_SE_ASIA	IDN	Indonesia	2017-05-01	2017	18	2017-04-30	2017	18	NOTDEFINED	55	55	1		2	0						3						9	9	12	43													ID	201718	201718
SEAR	YR	NH	FLU_SE_ASIA	THA	Thailand	2017-05-01	2017	18	2017-04-30	2017	18	NOTDEFINED	35	35	2		2							4			0		0	0	0	4	31	0												TH	201718	201718
SEAR	YR	NH	FLU_STH_ASIA	LKA	Sri Lanka	2017-05-01	2017	18	2017-04-30	2017	18	NOTDEFINED	150		25		10							35						5	5	40														LK	201718	201718
SEAR	YR	NH	FLU_SE_ASIA	MMR	Myanmar	2017-05-01	2017	18	2017-04-30	2017	18	NOTDEFINED	0	0	0		0	0	0	0		0	0	0			0		0	0	0		0	1												MM	201718	201718
SEAR	YR	NH	FLU_STH_ASIA	IND	India	2017-05-01	2017	18	2017-04-30	2017	18	NOTDEFINED	276	276	36									36						2	2	38	238	5	2				4	1			out of 276, 93 samples tested for other respiratory viruses._x000D_ 183 referred samples were not tested for other respiratory viruses.			IN	201718	201718
SEAR	YR	NH	FLU_STH_ASIA	BTN	Bhutan	2017-05-01	2017	18	2017-04-30	2017	18	NOTDEFINED	33	33	0	0	4	0	0	0		0		4			1		0	0	1	5	28	2	0	0	0	0	0	0	0	0				BT	201718	201718
SEAR	YR	NH	FLU_STH_ASIA	NPL	Nepal	2017-05-08	2017	19	2017-05-07	2017	19	NOTDEFINED	35	35	3		0							3						0	0	3	32	3												NP	201719	201719
SEAR	YR	SH	FLU_SE_ASIA	IDN	Indonesia	2017-05-08	2017	19	2017-05-07	2017	19	NOTDEFINED	82	82	5		9	0						14						3	3	17	65													ID	201719	201719
SEAR	YR	NH	FLU_STH_ASIA	LKA	Sri Lanka	2017-05-08	2017	19	2017-05-07	2017	19	NOTDEFINED	119		5					21				26						8	8	34														LK	201719	201719
SEAR	YR	NH	FLU_SE_ASIA	THA	Thailand	2017-05-08	2017	19	2017-05-07	2017	19	NOTDEFINED	36	36	1		2							3			1		0	0	1	4	32	0												TH	201719	201719
SEAR	YR	NH	FLU_STH_ASIA	BTN	Bhutan	2017-05-08	2017	19	2017-05-07	2017	19	NOTDEFINED	40	40	4	0	4	0	0	0		0		8			1		0	0	1	9	31	2	0	0	0	0	0	0	1	0				BT	201719	201719
SEAR	YR	NH	FLU_STH_ASIA	MDV	Maldives	2017-05-08	2017	19	2017-05-07	2017	19	NOTDEFINED	2	4	0		0	0	0	0		0		0			0		0	0	0		2	1	0	0		0	0	0	0	0				MV	201719	201719
SEAR	YR	NH	FLU_STH_ASIA	IND	India	2017-05-08	2017	19	2017-05-07	2017	19	NOTDEFINED	199	199	29									29			1				1	30	169	5	2	0		2	0	0	0	0	out of 199 , 85 samples tested for other respiratory viruses._x000D_ 114 referred samples were not tested for other respiratory viruses.			IN	201719	201719
SEAR	YR	NH	FLU_SE_ASIA	MMR	Myanmar	2017-05-08	2017	19	2017-05-07	2017	19	NOTDEFINED	0	0	0		0	0	0	0		0	0	0			0		0	0	0		0	1												MM	201719	201719
SEAR	YR	NH	FLU_STH_ASIA	BGD	Bangladesh	2017-05-08	2017	19	2017-05-07	2017	19	NOTDEFINED	163	163	28		2	0	0	0		0		30			2		0	0	2	32	131	3												BD	201719	201719
SEAR	YR	NH	FLU_STH_ASIA	BTN	Bhutan	2017-05-15	2017	20	2017-05-14	2017	20	NOTDEFINED	62	62	3	0	1	0	0	0		0		4			1		0	1	2	6	57	2	0	0	0	1	0	0	0	0				BT	201720	201720
SEAR	YR	NH	FLU_SE_ASIA	MMR	Myanmar	2017-05-15	2017	20	2017-05-14	2017	20	NOTDEFINED	0	0	0		0	0	0	0		0	0	0			0		0	0	0		0	1												MM	201720	201720
SEAR	YR	NH	FLU_SE_ASIA	THA	Thailand	2017-05-15	2017	20	2017-05-14	2017	20	NOTDEFINED	54	54	5		5							10			0		0	1	1	11	43	0												TH	201720	201720
SEAR	YR	NH	FLU_STH_ASIA	IND	India	2017-05-15	2017	20	2017-05-14	2017	20	NOTDEFINED	233	233	39		4							43								43	190	5	0			0	1	2	2		Out of 233, 103 samples were tested for Influenza A(H1N1)pdm09_x000D_ 130 referred samples tested only for Influenza.			IN	201720	201720
SEAR	YR	NH	FLU_STH_ASIA	LKA	Sri Lanka	2017-05-15	2017	20	2017-05-14	2017	20	NOTDEFINED	116		7		4			21				32						2	2	34														LK	201720	201720
SEAR	YR	NH	FLU_STH_ASIA	BGD	Bangladesh	2017-05-15	2017	20	2017-05-14	2017	20	NOTDEFINED	81	81	20		3	0	0	0		0		23			0		0	0	0	23	58	1												BD	201720	201720
SEAR	YR	NH	FLU_STH_ASIA	MDV	Maldives	2017-05-15	2017	20	2017-05-14	2017	20	NOTDEFINED	8	8	0		0	0	0	0		0		0			0		0	0	0		8	2	0	0		0	0	0	0					MV	201720	201720
SEAR	YR	SH	FLU_SE_ASIA	IDN	Indonesia	2017-05-15	2017	20	2017-05-14	2017	20	NOTDEFINED	58	58	2		4	0						6						7	7	13	45													ID	201720	201720
SEAR	YR	NH	FLU_STH_ASIA	NPL	Nepal	2017-05-15	2017	20	2017-05-14	2017	20	NOTDEFINED	30	30	0		0							0						0	0		30	2												NP	201720	201720
SEAR	YR	NH	FLU_STH_ASIA	MDV	Maldives	2017-05-22	2017	21	2017-05-21	2017	21	NOTDEFINED	1	1	1		0	0	0	0		0		1			0		0	0	0	1	0	1	0	0		0	0	0	0					MV	201721	201721
SEAR	YR	NH	FLU_SE_ASIA	MMR	Myanmar	2017-05-22	2017	21	2017-05-21	2017	21	NOTDEFINED	5	5	0		0	0	0	0		0	0	0			0		0	0	0		5	4												MM	201721	201721
SEAR	YR	NH	FLU_STH_ASIA	BGD	Bangladesh	2017-05-22	2017	21	2017-05-21	2017	21	NOTDEFINED	148	148	57		8	0	0	0		0		65			0		0	0	0	65	83	1												BD	201721	201721
SEAR	YR	NH	FLU_STH_ASIA	BTN	Bhutan	2017-05-22	2017	21	2017-05-21	2017	21	NOTDEFINED	58	58	4	0	4	0	0	0		0		8			0		0	0	0	8	50	2	0	0	0	0	0	0	0	0				BT	201721	201721
SEAR	YR	SH	FLU_SE_ASIA	IDN	Indonesia	2017-05-22	2017	21	2017-05-21	2017	21	NOTDEFINED	57	57	4		0	0						4						6	6	10	47													ID	201721	201721
SEAR	YR	NH	FLU_STH_ASIA	IND	India	2017-05-22	2017	21	2017-05-21	2017	21	NOTDEFINED	267	267	41								Out of 267 samples, 103 samples were tested for Influenza A(H1N1)pdm09._x000D_ 164 referred samples were tested only for Influenza.	41								41	226	5	0			0	3	7	2					IN	201721	201721
SEAR	YR	NH	FLU_STH_ASIA	NPL	Nepal	2017-05-22	2017	21	2017-05-21	2017	21	NOTDEFINED	37	37	4		0							4					1	1	2	6	31	3												NP	201721	201721
SEAR	YR	NH	FLU_SE_ASIA	THA	Thailand	2017-05-22	2017	21	2017-05-21	2017	21	NOTDEFINED	53	53	1		4							5			0		1	0	1	6	47	0												TH	201721	201721
SEAR	YR	NH	FLU_STH_ASIA	LKA	Sri Lanka	2017-05-22	2017	21	2017-05-21	2017	21	NOTDEFINED	92							33				33						9	9	42														LK	201721	201721
SEAR	YR	NH	FLU_STH_ASIA	IND	India	2017-05-29	2017	22	2017-05-28	2017	22	NOTDEFINED	172	172	35		1							36								36	136	5	1					1			out of 172, 84 samples were tested for other respiratory viruses._x000D_ 88 referred samples were tested only for influenza.			IN	201722	201722
SEAR	YR	NH	FLU_STH_ASIA	BGD	Bangladesh	2017-05-29	2017	22	2017-05-28	2017	22	NOTDEFINED	195	195	61		22	0	0	0		0		83			2		0	0	2	85	110	1												BD	201722	201722
SEAR	YR	NH	FLU_STH_ASIA	MDV	Maldives	2017-05-29	2017	22	2017-05-28	2017	22	NOTDEFINED	8	8	5		0	0	0	0		0		5			0		0	0	0	5	3	2	0	0		0	0	0	0	0				MV	201722	201722
SEAR	YR	NH	FLU_STH_ASIA	NPL	Nepal	2017-05-29	2017	22	2017-05-28	2017	22	NOTDEFINED	40	40	1		1							2						0	0	2	38	3												NP	201722	201722
SEAR	YR	SH	FLU_SE_ASIA	IDN	Indonesia	2017-05-29	2017	22	2017-05-28	2017	22	NOTDEFINED	36	36	2		2	0						4						6	6	10	26													ID	201722	201722
SEAR	YR	NH	FLU_STH_ASIA	BTN	Bhutan	2017-05-29	2017	22	2017-05-28	2017	22	NOTDEFINED	26	26	0	0	2	0	0	0		0		2			1		0	0	1	3	23	2	0	0	0	1	0	0	0	0				BT	201722	201722
SEAR	YR	NH	FLU_SE_ASIA	MMR	Myanmar	2017-05-29	2017	22	2017-05-28	2017	22	NOTDEFINED	0	0	0		0	0	0	0		0	0	0			0		0	0	0		0	1												MM	201722	201722
SEAR	YR	NH	FLU_STH_ASIA	LKA	Sri Lanka	2017-05-29	2017	22	2017-05-28	2017	22	NOTDEFINED	82		5		7			16				28						4	4	32														LK	201722	201722
SEAR	YR	NH	FLU_SE_ASIA	THA	Thailand	2017-05-29	2017	22	2017-05-28	2017	22	NOTDEFINED	69	69	5		3							8			0		0	1	1	9	60	0												TH	201722	201722
SEAR	YR	NH	FLU_SE_ASIA	THA	Thailand	2017-06-05	2017	23	2017-06-04	2017	23	NOTDEFINED	73	73	5		4							9			1		2	0	3	12	61	0												TH	201723	201723
SEAR	YR	NH	FLU_STH_ASIA	MDV	Maldives	2017-06-05	2017	23	2017-06-04	2017	23	NOTDEFINED	17	17	9		1	0	0	0		0		10			0		0	0	0	10	7	2	0	0		0	0	0	0	0				MV	201723	201723
SEAR	YR	NH	FLU_STH_ASIA	NPL	Nepal	2017-06-05	2017	23	2017-06-04	2017	23	NOTDEFINED	41	41	6		0							6						0	0	6	35	3												NP	201723	201723
SEAR	NH	NH	FLU_EST_ASIA	PRK	Democratic People's Republic of Korea	2017-06-05	2017	23	2017-06-04	2017	23	NOTDEFINED	40	40	2		3	0	0					5						0	0	5	35													KP	201723	201723
SEAR	YR	NH	FLU_STH_ASIA	BGD	Bangladesh	2017-06-05	2017	23	2017-06-04	2017	23	NOTDEFINED	258	258	62		44	0	0	0		0	One sample had co-infection with A(H3) and A(H1N1)pdm09	106			2		2	0	4	110	148	1									Not tested yet	One case had mixed type infection with AH3 & AH1N1pdm09		BD	201723	201723
SEAR	YR	NH	FLU_SE_ASIA	MMR	Myanmar	2017-06-05	2017	23	2017-06-04	2017	23	NOTDEFINED	0	0	0		0	0	0	0		0	0	0			0		0	0	0		0	1												MM	201723	201723
SEAR	YR	SH	FLU_SE_ASIA	IDN	Indonesia	2017-06-05	2017	23	2017-06-04	2017	23	NOTDEFINED	50	50	4		3	0						7						7	7	14	36													ID	201723	201723
SEAR	YR	NH	FLU_STH_ASIA	LKA	Sri Lanka	2017-06-05	2017	23	2017-06-04	2017	23	NOTDEFINED	68				7					2		9						0	0	9														LK	201723	201723
SEAR	YR	NH	FLU_STH_ASIA	IND	India	2017-06-05	2017	23	2017-06-04	2017	23	NOTDEFINED	147	147	17									17								17	130	3	2					1			out of 147, 115 samples tested for other respiratory viruses._x000D_ 32 referred samples tested only for influenza.			IN	201723	201723
SEAR	YR	NH	FLU_STH_ASIA	BTN	Bhutan	2017-06-05	2017	23	2017-06-04	2017	23	NOTDEFINED	35	35	3	0	1	0	0	0		0		4			2		0	0	2	6	29	2	0	0	0	0	0	0	0	0				BT	201723	201723
SEAR	YR	NH	FLU_SE_ASIA	MMR	Myanmar	2017-06-12	2017	24	2017-06-11	2017	24	NOTDEFINED	1	1	1		0	0	0	0		0	0	1			0		0	0	0	1	1	3												MM	201724	201724
SEAR	YR	NH	FLU_STH_ASIA	NPL	Nepal	2017-06-12	2017	24	2017-06-11	2017	24	NOTDEFINED	62	62	5		0							5						0	0	5	57	3												NP	201724	201724
SEAR	YR	NH	FLU_SE_ASIA	THA	Thailand	2017-06-12	2017	24	2017-06-11	2017	24	NOTDEFINED	81	81	6		9							15			0		2	2	4	19	64	0												TH	201724	201724
SEAR	YR	NH	FLU_STH_ASIA	LKA	Sri Lanka	2017-06-12	2017	24	2017-06-11	2017	24	NOTDEFINED	64		1		5					1		7						3	3	10														LK	201724	201724
SEAR	YR	NH	FLU_STH_ASIA	BTN	Bhutan	2017-06-12	2017	24	2017-06-11	2017	24	NOTDEFINED	30	30	2	0	0	0	0	0		0		2			0		0	0	0	2	28	2	0	0	0	1	0	0	0	0				BT	201724	201724
SEAR	YR	SH	FLU_SE_ASIA	IDN	Indonesia	2017-06-12	2017	24	2017-06-11	2017	24	NOTDEFINED	55	55	2		3	0						5						4	4	9	46													ID	201724	201724
SEAR	YR	NH	FLU_STH_ASIA	MDV	Maldives	2017-06-12	2017	24	2017-06-11	2017	24	NOTDEFINED	9	9	0		1	0	0	0		0	0	1			0		0	0	0	1	8	2	0	0		0	0	0	0	0		0		MV	201724	201724
SEAR	YR	NH	FLU_STH_ASIA	BGD	Bangladesh	2017-06-12	2017	24	2017-06-11	2017	24	NOTDEFINED	155	155	51		22	0	0	0		0		73			0		0	0	0	73	82	1									Not tested yet	One case of mixed type_x000D_ [A(H1N1)pdm09 + B (Victoria lineage)]		BD	201724	201724
SEAR	YR	NH	FLU_STH_ASIA	BGD	Bangladesh	2017-06-19	2017	25	2017-06-18	2017	25	NOTDEFINED	166	166	33		32	0	0	0		0		65			1		0	0	1	66	100	1									Not tested yet			BD	201725	201725
SEAR	YR	NH	FLU_SE_ASIA	THA	Thailand	2017-06-19	2017	25	2017-06-18	2017	25	NOTDEFINED	96	96	8		16							24			0		2	1	3	27	69	0												TH	201725	201725
SEAR	YR	NH	FLU_STH_ASIA	BTN	Bhutan	2017-06-19	2017	25	2017-06-18	2017	25	NOTDEFINED	51	51	8	0	2	0	0	0		0		10			0		0	0	0	10	41	2	0	0	0	1	0	0	0	0				BT	201725	201725
SEAR	YR	NH	FLU_SE_ASIA	MMR	Myanmar	2017-06-19	2017	25	2017-06-18	2017	25	NOTDEFINED	0	0	0		0	0	0	0		0	0	0			0		0	0	0		0	1												MM	201725	201725
SEAR	YR	NH	FLU_STH_ASIA	LKA	Sri Lanka	2017-06-19	2017	25	2017-06-18	2017	25	NOTDEFINED	82		0		5			8		0		13						5	5	18														LK	201725	201725
SEAR	YR	NH	FLU_STH_ASIA	MDV	Maldives	2017-06-19	2017	25	2017-06-18	2017	25	NOTDEFINED	17	17	0		1	0	0	0		0	0	1			0		0	0	0	1	16	2	0	0		0	0	0	0	0				MV	201725	201725
SEAR	YR	NH	FLU_STH_ASIA	NPL	Nepal	2017-06-19	2017	25	2017-06-18	2017	25	NOTDEFINED	60	60	17		0							17						2	2	19	41	3												NP	201725	201725
SEAR	YR	SH	FLU_SE_ASIA	IDN	Indonesia	2017-06-19	2017	25	2017-06-18	2017	25	NOTDEFINED	31	31	1		4	0						5						3	3	8	23													ID	201725	201725
SEAR	YR	NH	FLU_SE_ASIA	MMR	Myanmar	2017-06-26	2017	26	2017-06-25	2017	26	NOTDEFINED	0	0	0		0	0	0	0		0	0	0			0		0	0	0		0	1												MM	201726	201726
SEAR	YR	SH	FLU_SE_ASIA	IDN	Indonesia	2017-06-26	2017	26	2017-06-25	2017	26	NOTDEFINED	2	2	0		0	0						0						0	0		2													ID	201726	201726
SEAR	YR	NH	FLU_STH_ASIA	BTN	Bhutan	2017-06-26	2017	26	2017-06-25	2017	26	NOTDEFINED	49	49	5	0	1	0	0	0		0		6			0		0	0	0	6	43	2	0	0	0	2	0	0	0	0				BT	201726	201726
SEAR	YR	NH	FLU_STH_ASIA	BGD	Bangladesh	2017-06-26	2017	26	2017-06-25	2017	26	NOTDEFINED	75	75	15		12	0	0	0		0		27			0		0	0	0	27	48	1									Not tested yet			BD	201726	201726
SEAR	YR	NH	FLU_STH_ASIA	MDV	Maldives	2017-06-26	2017	26	2017-06-25	2017	26	NOTDEFINED	7	7	1		0	0	0	0		0		1			0		0	0	0	1	0	2	0	0		0	0	0	0	0				MV	201726	201726
SEAR	YR	NH	FLU_SE_ASIA	THA	Thailand	2017-06-26	2017	26	2017-06-25	2017	26	NOTDEFINED	67	67	5		7							12			0		3	0	3	15	52	0												TH	201726	201726
SEAR	YR	NH	FLU_STH_ASIA	IND	India	2017-06-26	2017	26	2017-06-25	2017	26	NOTDEFINED	138	138	24									24								24	114	3					3	2	2		out of 138, 44 referred samples were tested only for Influena.			IN	201726	201726
SEAR	YR	NH	FLU_STH_ASIA	LKA	Sri Lanka	2017-06-26	2017	26	2017-06-25	2017	26	NOTDEFINED	59		1		4			0		0		5						0	0	5														LK	201726	201726
SEAR	YR	NH	FLU_STH_ASIA	NPL	Nepal	2017-06-26	2017	26	2017-06-25	2017	26	NOTDEFINED	74	74	19		0							19						1	1	20	54	3												NP	201726	201726
SEAR	YR	SH	FLU_SE_ASIA	IDN	Indonesia	2017-07-03	2017	27	2017-07-02	2017	27	NOTDEFINED	68	68	3		10	0						13						3	3	16	52													ID	201727	201727
SEAR	YR	NH	FLU_STH_ASIA	IND	India	2017-07-03	2017	27	2017-07-02	2017	27	NOTDEFINED	208	208	29		0	0	0	0		0		29								29	179	3	5	0		0	6	6	0	0	Out of 208, 130 cases were tested for other respiratory viruses._x000D_ 78 referred cases tested only for Influenza.			IN	201727	201727
SEAR	YR	NH	FLU_STH_ASIA	NPL	Nepal	2017-07-03	2017	27	2017-07-02	2017	27	NOTDEFINED	81	81	24		1							25						2	2	27	54	3												NP	201727	201727
SEAR	YR	NH	FLU_STH_ASIA	MDV	Maldives	2017-07-03	2017	27	2017-07-02	2017	27	NOTDEFINED	3	3	0		2	0	0	0		0	0	2			0		0	0	0	2	1	2	0	0		0	0	0	0	0				MV	201727	201727
SEAR	NH	NH	FLU_EST_ASIA	PRK	Democratic People's Republic of Korea	2017-07-03	2017	27	2017-07-02	2017	27	NOTDEFINED	20	20	1		1	0	0					2						1	1	3	17													KP	201727	201727
SEAR	YR	NH	FLU_STH_ASIA	BGD	Bangladesh	2017-07-03	2017	27	2017-07-02	2017	27	NOTDEFINED	309	309	93		58	0	0	0		0	One co-infection with Influenza A(H3) & A(H1N1)pdm09	151			10		2	0	12	163	146	1									Not tested yet			BD	201727	201727
SEAR	YR	NH	FLU_STH_ASIA	BTN	Bhutan	2017-07-03	2017	27	2017-07-02	2017	27	NOTDEFINED	39	39	8	0	0	0	0	0		0		8			0		0	0	0	8	31	2	0	0	0	0	0	0	0	0				BT	201727	201727
SEAR	YR	NH	FLU_SE_ASIA	THA	Thailand	2017-07-03	2017	27	2017-07-02	2017	27	NOTDEFINED	93	93	9		9							18					8	1	9	27	66	0												TH	201727	201727
SEAR	YR	NH	FLU_SE_ASIA	MMR	Myanmar	2017-07-03	2017	27	2017-07-02	2017	27	NOTDEFINED	0	0	0		0	0	0	0		0	0	0			0		0	0	0		0	1												MM	201727	201727
SEAR	YR	NH	FLU_STH_ASIA	LKA	Sri Lanka	2017-07-03	2017	27	2017-07-02	2017	27	NOTDEFINED	69		0		6			3		0		9						0	0	9														LK	201727	201727
SEAR	YR	NH	FLU_SE_ASIA	THA	Thailand	2017-07-10	2017	28	2017-07-09	2017	28	NOTDEFINED	76	76	6		12							18					3	0	3	21	55	0												TH	201728	201728
SEAR	YR	SH	FLU_SE_ASIA	IDN	Indonesia	2017-07-10	2017	28	2017-07-09	2017	28	NOTDEFINED	54	54	0		3	0						3						2	2	5	49													ID	201728	201728
SEAR	YR	NH	FLU_STH_ASIA	NPL	Nepal	2017-07-10	2017	28	2017-07-09	2017	28	NOTDEFINED	114	114	55		0							55						1	1	56	58	4												NP	201728	201728
SEAR	YR	NH	FLU_STH_ASIA	MDV	Maldives	2017-07-10	2017	28	2017-07-09	2017	28	NOTDEFINED	2	2	0		1	0	0	0		0	0	1			0		0	0	0	1	1	1	0	0		0	0	0	0	0	0	0		MV	201728	201728
SEAR	YR	NH	FLU_STH_ASIA	BGD	Bangladesh	2017-07-10	2017	28	2017-07-09	2017	28	NOTDEFINED	197	197	23		39	0	0	0		0		62			8		3		11	73	124	1									Not tested yet	One case had co-infection with FluA(H1N1)pdm09 & FluB(Victoria)		BD	201728	201728
SEAR	YR	NH	FLU_SE_ASIA	MMR	Myanmar	2017-07-10	2017	28	2017-07-09	2017	28	NOTDEFINED	0	0	0		0	0	0	0		0	0	0			0		0	0	0		0	1												MM	201728	201728
SEAR	YR	NH	FLU_STH_ASIA	IND	India	2017-07-10	2017	28	2017-07-09	2017	28	NOTDEFINED	280	280	35									35								35	245	3	2			1	2	4	4		Out of 280, 141 samples were tested for other respiratory viruses,139 referred samples were tested only for Influenza.			IN	201728	201728
SEAR	YR	NH	FLU_STH_ASIA	LKA	Sri Lanka	2017-07-10	2017	28	2017-07-09	2017	28	NOTDEFINED	66		1		4							5						3	3	8														LK	201728	201728
SEAR	YR	NH	FLU_STH_ASIA	BTN	Bhutan	2017-07-10	2017	28	2017-07-09	2017	28	NOTDEFINED	20	20	4	0	0	0	0	0		0		4			1		0	0	1	5	15	2	0	0	0	0	0	0	0	0				BT	201728	201728
SEAR	YR	NH	FLU_STH_ASIA	NPL	Nepal	2017-07-17	2017	29	2017-07-16	2017	29	NOTDEFINED	115	115	68		0							68						0	0	68	47	4												NP	201729	201729
SEAR	YR	NH	FLU_SE_ASIA	THA	Thailand	2017-07-17	2017	29	2017-07-16	2017	29	NOTDEFINED	138	138	6		10							16					9	3	12	28	110	0												TH	201729	201729
SEAR	YR	NH	FLU_STH_ASIA	LKA	Sri Lanka	2017-07-17	2017	29	2017-07-16	2017	29	NOTDEFINED	85		3		10					1		14						5	5	19														LK	201729	201729
SEAR	YR	NH	FLU_STH_ASIA	BGD	Bangladesh	2017-07-17	2017	29	2017-07-16	2017	29	NOTDEFINED	188	188	19		24	0	0	0		0		43			12		5		17	60	128	1									Not tested yet			BD	201729	201729
SEAR	YR	NH	FLU_STH_ASIA	MDV	Maldives	2017-07-17	2017	29	2017-07-16	2017	29	NOTDEFINED	6	6	0		0	0	0	0		0	0	0			0		0	0	0		6	2	0	0		0	0	0	0	0	0	0		MV	201729	201729
SEAR	YR	SH	FLU_SE_ASIA	IDN	Indonesia	2017-07-17	2017	29	2017-07-16	2017	29	NOTDEFINED	42	42	0		4	0						4						3	3	7	35													ID	201729	201729
SEAR	YR	NH	FLU_SE_ASIA	MMR	Myanmar	2017-07-17	2017	29	2017-07-16	2017	29	NOTDEFINED	18	18	14		0	0	0	0		0	0	14			0		0	0	0	14	4	5												MM	201729	201729
SEAR	YR	NH	FLU_STH_ASIA	BTN	Bhutan	2017-07-17	2017	29	2017-07-16	2017	29	NOTDEFINED	66	66	14	0	0	0	0	0		0		14			2		0	0	2	16	50	2	0	0	0	0	0	0	2	0				BT	201729	201729
SEAR	YR	NH	FLU_STH_ASIA	IND	India	2017-07-17	2017	29	2017-07-16	2017	29	NOTDEFINED	232	232	34		1							35								35		3	1			0	1	4	6				out of 232, 133 samples tested for other respiratory viruses.99 referred samples tested only for influenza.	IN	201729	201729
SEAR	YR	NH	FLU_STH_ASIA	IND	India	2017-07-24	2017	30	2017-07-23	2017	30	NOTDEFINED	279	279	42									42						1	1	43		5	1			2	1	3	4		Out of 279, 149 samples were tested for other respiratory viruses.130 referred samples were tested only for Influenza.			IN	201730	201730
SEAR	YR	NH	FLU_STH_ASIA	BTN	Bhutan	2017-07-24	2017	30	2017-07-23	2017	30	NOTDEFINED	40	40	16	0	0	0	0	0		0		16			1		0	0	1	17	23	2	0	0	0	0	0	0	2	0				BT	201730	201730
SEAR	YR	NH	FLU_STH_ASIA	LKA	Sri Lanka	2017-07-24	2017	30	2017-07-23	2017	30	NOTDEFINED	57				5							5						2	2	7														LK	201730	201730
SEAR	YR	NH	FLU_SE_ASIA	THA	Thailand	2017-07-24	2017	30	2017-07-23	2017	30	NOTDEFINED	46	46	12		7							19					1	1	2	21	25	0												TH	201730	201730
SEAR	YR	NH	FLU_SE_ASIA	MMR	Myanmar	2017-07-24	2017	30	2017-07-23	2017	30	NOTDEFINED	24	24	18		0	0	0	0		0	0	18			0		0	0	0	18	6	5												MM	201730	201730
SEAR	YR	NH	FLU_STH_ASIA	BGD	Bangladesh	2017-07-24	2017	30	2017-07-23	2017	30	NOTDEFINED	148	148	7		21	0	0	0		0		28			7		5	0	12	40	108	1									Not tested yet			BD	201730	201730
SEAR	YR	NH	FLU_STH_ASIA	MDV	Maldives	2017-07-24	2017	30	2017-07-23	2017	30	NOTDEFINED	7	7																1	1	1	5	2												MV	201730	201730
SEAR	YR	NH	FLU_STH_ASIA	NPL	Nepal	2017-07-24	2017	30	2017-07-23	2017	30	NOTDEFINED	155	155	87		1							88						5	5	93	62	4												NP	201730	201730
SEAR	YR	SH	FLU_SE_ASIA	IDN	Indonesia	2017-07-24	2017	30	2017-07-23	2017	30	NOTDEFINED	46	46	3		3	0						6						8	8	14	32													ID	201730	201730
SEAR	YR	NH	FLU_SE_ASIA	MMR	Myanmar	2017-07-31	2017	31	2017-07-30	2017	31	NOTDEFINED	176	176	61		1	0	0	0		0	0	62			0		0	3	3	65	111	5												MM	201731	201731
SEAR	YR	NH	FLU_STH_ASIA	IND	India	2017-07-31	2017	31	2017-07-30	2017	31	NOTDEFINED	317	317	69									69								69	248	5	3			2	3	5	2		Out of 317, 139 samples were tested for other respiratory viruses, 178 referred samples tested only for influenza.			IN	201731	201731
SEAR	YR	NH	FLU_STH_ASIA	MDV	Maldives	2017-07-31	2017	31	2017-07-30	2017	31	NOTDEFINED	12	12	0		0	0	0	0		0	0	0			0		0	0	0		12	2	0	0		0	0	0	0	0				MV	201731	201731
SEAR	NH	NH	FLU_EST_ASIA	PRK	Democratic People's Republic of Korea	2017-07-31	2017	31	2017-07-30	2017	31	NOTDEFINED	20	20	1		1	0	0					2						1	1	3	17													KP	201731	201731
SEAR	YR	SH	FLU_SE_ASIA	IDN	Indonesia	2017-07-31	2017	31	2017-07-30	2017	31	NOTDEFINED	58	58	5		2	0						7						8	8	15	43													ID	201731	201731
SEAR	YR	NH	FLU_STH_ASIA	NPL	Nepal	2017-07-31	2017	31	2017-07-30	2017	31	NOTDEFINED	527	527	270		9							279						7	7	286	241	5												NP	201731	201731
SEAR	YR	NH	FLU_STH_ASIA	BGD	Bangladesh	2017-07-31	2017	31	2017-07-30	2017	31	NOTDEFINED	185	185	6		11	0	0	0		0		17			25		10	0	35	52	133	1												BD	201731	201731
SEAR	YR	NH	FLU_STH_ASIA	BTN	Bhutan	2017-07-31	2017	31	2017-07-30	2017	31	NOTDEFINED	33	33	12	0	0	0	0	0		0		12			1		0	0	1	13	20	2	0	0	0	1	0	0	0	0				BT	201731	201731
SEAR	YR	NH	FLU_SE_ASIA	THA	Thailand	2017-07-31	2017	31	2017-07-30	2017	31	NOTDEFINED	223	223	30		48							78					11	3	14	92	131	0												TH	201731	201731
SEAR	YR	NH	FLU_STH_ASIA	LKA	Sri Lanka	2017-07-31	2017	31	2017-07-30	2017	31	NOTDEFINED	42		1		3			1				5						3	3	8														LK	201731	201731
SEAR	YR	NH	FLU_STH_ASIA	IND	India	2017-08-07	2017	32	2017-08-06	2017	32	NOTDEFINED	355	355	94		2							96								96	259	5				6	1	5	9		Out of 355, 184 samples were tested for other respiratory viruses._x000D_ 171 referred samples were tested only for Influenza.			IN	201732	201732
SEAR	YR	SH	FLU_SE_ASIA	IDN	Indonesia	2017-08-07	2017	32	2017-08-06	2017	32	NOTDEFINED	61	61	1		1	0						2						4	4	6	55													ID	201732	201732
SEAR	YR	NH	FLU_STH_ASIA	BGD	Bangladesh	2017-08-07	2017	32	2017-08-06	2017	32	NOTDEFINED	196	196	7		6	0	0	0		0		13			25		9	0	34	47	149	1												BD	201732	201732
SEAR	YR	NH	FLU_STH_ASIA	NPL	Nepal	2017-08-07	2017	32	2017-08-06	2017	32	NOTDEFINED	685	685	406		13							419						14	14	433	251	5												NP	201732	201732
SEAR	YR	NH	FLU_STH_ASIA	MDV	Maldives	2017-08-07	2017	32	2017-08-06	2017	32	NOTDEFINED	5	5	0		0	0	0	0		0		0			0		0	0	0		5	2	0	0		0	0	0	0	0				MV	201732	201732
SEAR	YR	NH	FLU_STH_ASIA	BTN	Bhutan	2017-08-07	2017	32	2017-08-06	2017	32	NOTDEFINED	80	80	29	0	0	0	0	0		0		29			0		0	0	0	29	51	2	0	0	0	0	0	0	3	0				BT	201732	201732
SEAR	YR	NH	FLU_SE_ASIA	THA	Thailand	2017-08-07	2017	32	2017-08-06	2017	32	NOTDEFINED	186	186	23		62							85			1		7	5	13	98	88	0												TH	201732	201732
SEAR	YR	NH	FLU_SE_ASIA	MMR	Myanmar	2017-08-07	2017	32	2017-08-06	2017	32	NOTDEFINED	196	196	90		9	0	0	0		0	0	99			0		0	0	0	99	97	5												MM	201732	201732
SEAR	YR	NH	FLU_STH_ASIA	LKA	Sri Lanka	2017-08-07	2017	32	2017-08-06	2017	32	NOTDEFINED	60		8		2			1		2		13						1	1	14														LK	201732	201732
SEAR	YR	NH	FLU_STH_ASIA	BGD	Bangladesh	2017-08-14	2017	33	2017-08-13	2017	33	NOTDEFINED	52	52	0		0	0	0	0		0		0			6		4	0	10	10	42	1												BD	201733	201733
SEAR	YR	NH	FLU_STH_ASIA	NPL	Nepal	2017-08-14	2017	33	2017-08-13	2017	33	NOTDEFINED	375	375	232		12							244						4	4	248	127	5												NP	201733	201733
SEAR	YR	SH	FLU_SE_ASIA	IDN	Indonesia	2017-08-14	2017	33	2017-08-13	2017	33	NOTDEFINED	49	49	4		1	0						5						4	4	9	40													ID	201733	201733
SEAR	YR	NH	FLU_SE_ASIA	THA	Thailand	2017-08-14	2017	33	2017-08-13	2017	33	NOTDEFINED	182	182	34		33							67					15	2	17	84	98	0												TH	201733	201733
SEAR	YR	NH	FLU_STH_ASIA	MDV	Maldives	2017-08-14	2017	33	2017-08-13	2017	33	NOTDEFINED	3	3	0		0	0	0	0		0		0			0		0	0	0		3	2	0	0		0	0	0	0	0				MV	201733	201733
SEAR	YR	NH	FLU_STH_ASIA	LKA	Sri Lanka	2017-08-14	2017	33	2017-08-13	2017	33	NOTDEFINED	77		2		2					2		6						0	0	6														LK	201733	201733
SEAR	YR	NH	FLU_STH_ASIA	BTN	Bhutan	2017-08-14	2017	33	2017-08-13	2017	33	NOTDEFINED	57	57	14	0	1	0	0	0		0		15			0		0	0	0	15	42	2	0	0	0	2	0	0	5	0				BT	201733	201733
SEAR	YR	NH	FLU_SE_ASIA	MMR	Myanmar	2017-08-14	2017	33	2017-08-13	2017	33	NOTDEFINED	226	226	85		12	0	0	0		0	0	97			0		0	0	0	97	129	5												MM	201733	201733
SEAR	YR	NH	FLU_STH_ASIA	IND	India	2017-08-14	2017	33	2017-08-13	2017	33	NOTDEFINED	488	488	105		2							107								107	381	5	3			2	1	3	9		Out of 488, 184 samples were tested for other respiratory viruses._x000D_ 304 referred samples tested only for Influenza.			IN	201733	201733
SEAR	YR	NH	FLU_SE_ASIA	THA	Thailand	2017-08-21	2017	34	2017-08-20	2017	34	NOTDEFINED	191	191	18		50							68					13	15	28	96	95													TH	201734	201734
SEAR	YR	NH	FLU_STH_ASIA	LKA	Sri Lanka	2017-08-21	2017	34	2017-08-20	2017	34	NOTDEFINED	67		3							1		4						0	0	4														LK	201734	201734
SEAR	YR	NH	FLU_STH_ASIA	NPL	Nepal	2017-08-21	2017	34	2017-08-20	2017	34	NOTDEFINED	407	407	214		19							233						4	4	237	169	3												NP	201734	201734
SEAR	YR	NH	FLU_SE_ASIA	MMR	Myanmar	2017-08-21	2017	34	2017-08-20	2017	34	NOTDEFINED	173	173	60		8	0	0	0		0	0	68			0		0	0	0	68	105	5												MM	201734	201734
SEAR	YR	SH	FLU_SE_ASIA	IDN	Indonesia	2017-08-21	2017	34	2017-08-20	2017	34	NOTDEFINED	59	59	5		2	0						7						6	6	13	46													ID	201734	201734
SEAR	YR	NH	FLU_STH_ASIA	BGD	Bangladesh	2017-08-21	2017	34	2017-08-20	2017	34	NOTDEFINED	168	168	1		0	0	0	0		0		1			19		20	0	39	40	128	1									Not tested yet			BD	201734	201734
SEAR	YR	NH	FLU_STH_ASIA	MDV	Maldives	2017-08-21	2017	34	2017-08-20	2017	34	NOTDEFINED	10	10	0		1	0	0	0		0		1			0		0	0	0	1	9	2												MV	201734	201734
SEAR	YR	NH	FLU_STH_ASIA	BTN	Bhutan	2017-08-21	2017	34	2017-08-20	2017	34	NOTDEFINED	47	47	21	0	0	0	0	0		0		21			0		0	0	0	21	26	2	0	0	0	1	0	0	3	0				BT	201734	201734
SEAR	YR	NH	FLU_SE_ASIA	MMR	Myanmar	2017-08-28	2017	35	2017-08-27	2017	35	NOTDEFINED	111	111	37		3	0	0	0		0	0	40			0		0	0	0	40	71	5												MM	201735	201735
SEAR	YR	NH	FLU_STH_ASIA	IND	India	2017-08-28	2017	35	2017-08-27	2017	35	NOTDEFINED	521	521	71		15							86								86	435	5	7			13	1	5	7		Out of 521, 192 samples were tested for other respiratory viruses._x000D_ 329 refereed samples were tested only for Influenza.			IN	201735	201735
SEAR	YR	NH	FLU_SE_ASIA	THA	Thailand	2017-08-28	2017	35	2017-08-27	2017	35	NOTDEFINED	178	178	14		49							63					17	7	24	87	91													TH	201735	201735
SEAR	YR	NH	FLU_STH_ASIA	BTN	Bhutan	2017-08-28	2017	35	2017-08-27	2017	35	NOTDEFINED	63	63	18	0	3	0	0	0		0		21			0		0	0	0	21	45	2	0	0	0	0	0	0	2	0				BT	201735	201735
SEAR	YR	NH	FLU_STH_ASIA	LKA	Sri Lanka	2017-08-28	2017	35	2017-08-27	2017	35	NOTDEFINED	59		3		3							6						4	4	10														LK	201735	201735
SEAR	YR	NH	FLU_STH_ASIA	BGD	Bangladesh	2017-08-28	2017	35	2017-08-27	2017	35	NOTDEFINED	76	76													4		5	0	9	9	67	1									Not tested yet			BD	201735	201735
SEAR	YR	NH	FLU_STH_ASIA	MDV	Maldives	2017-08-28	2017	35	2017-08-27	2017	35	NOTDEFINED	1	1	0		0	0	0	0		0	0	0			0		0	0	0		1	2	0	0		0	0	0	0	0				MV	201735	201735
SEAR	YR	SH	FLU_SE_ASIA	IDN	Indonesia	2017-08-28	2017	35	2017-08-27	2017	35	NOTDEFINED	35	35	3		1	0						4						6	6	10	25													ID	201735	201735
SEAR	YR	SH	FLU_SE_ASIA	TLS	Timor-Leste	2017-08-28	2017	35	2017-08-27	2017	35	NOTDEFINED	2	2	0		0	0	0			0		0			0		0	0	0		2													TL	201735	201735
SEAR	YR	NH	FLU_STH_ASIA	NPL	Nepal	2017-08-28	2017	35	2017-08-27	2017	35	NOTDEFINED	313	313	145		12							157						7	7	164	149	3												NP	201735	201735
SEAR	YR	NH	FLU_STH_ASIA	IND	India	2017-09-04	2017	36	2017-09-03	2017	36	NOTDEFINED	517	517	74		8							82								82	435	5	6			10	3	15	8		out of 517, 183 samples were tested for other respiratory viruses._x000D_ 334 referred samples were tested only for Influenza.			IN	201736	201736
SEAR	YR	NH	FLU_STH_ASIA	BGD	Bangladesh	2017-09-04	2017	36	2017-09-03	2017	36	NOTDEFINED	208	208													21		19	0	40	40	168	1									Not tested yet			BD	201736	201736
SEAR	YR	SH	FLU_SE_ASIA	IDN	Indonesia	2017-09-04	2017	36	2017-09-03	2017	36	NOTDEFINED	70	70	3		3	0						6						13	13	19	51													ID	201736	201736
SEAR	YR	NH	FLU_STH_ASIA	BTN	Bhutan	2017-09-04	2017	36	2017-09-03	2017	36	NOTDEFINED	94	94	28	0	6	0	0	0		0		34			1		0	0	1	35	66	2	0	0	0	0	0	0	1	0				BT	201736	201736
SEAR	YR	NH	FLU_SE_ASIA	MMR	Myanmar	2017-09-04	2017	36	2017-09-03	2017	36	NOTDEFINED	58	58	12		6	0	0	0		0	0	18			0		0	0	0	18	40	4												MM	201736	201736
SEAR	YR	NH	FLU_STH_ASIA	NPL	Nepal	2017-09-04	2017	36	2017-09-03	2017	36	NOTDEFINED	249	249	93		17							110						5	5	115	134	3												NP	201736	201736
SEAR	NH	NH	FLU_EST_ASIA	PRK	Democratic People's Republic of Korea	2017-09-04	2017	36	2017-09-03	2017	36	NOTDEFINED	20	20	2		1	0	0					3						0	0	3	17													KP	201736	201736
SEAR	YR	NH	FLU_STH_ASIA	MDV	Maldives	2017-09-04	2017	36	2017-09-03	2017	36	NOTDEFINED	12	12	0		0	0	0	0		0		0			0		0	0	0		12	1	0	0		0	0	0	0	0				MV	201736	201736
SEAR	YR	SH	FLU_SE_ASIA	TLS	Timor-Leste	2017-09-04	2017	36	2017-09-03	2017	36	NOTDEFINED	1	1	0		0	0	0			0		0			0		0	0	0		1													TL	201736	201736
SEAR	YR	NH	FLU_SE_ASIA	THA	Thailand	2017-09-04	2017	36	2017-09-03	2017	36	NOTDEFINED	198	198	16		40							56					27	10	37	93	105													TH	201736	201736
SEAR	YR	NH	FLU_STH_ASIA	LKA	Sri Lanka	2017-09-04	2017	36	2017-09-03	2017	36	NOTDEFINED	52		0		0			0		0		0						3	3	3														LK	201736	201736
SEAR	YR	NH	FLU_STH_ASIA	BGD	Bangladesh	2017-09-11	2017	37	2017-09-10	2017	37	NOTDEFINED	125	125													13		8	0	21	21	104	1									not tested yet			BD	201737	201737
SEAR	YR	SH	FLU_SE_ASIA	IDN	Indonesia	2017-09-11	2017	37	2017-09-10	2017	37	NOTDEFINED	52	52	8		0	0						8						10	10	18	34													ID	201737	201737
SEAR	YR	NH	FLU_STH_ASIA	IND	India	2017-09-11	2017	37	2017-09-10	2017	37	NOTDEFINED	375	375	47		15							62						1	1	63	312	5	9			14	2	3			out o 375, 307 Referred samples tested only for Influenza.			IN	201737	201737
SEAR	YR	NH	FLU_STH_ASIA	MDV	Maldives	2017-09-11	2017	37	2017-09-10	2017	37	NOTDEFINED	91	91	2		6	0	0	0		0		8			0		3	0	3	11	80	1	0	0		0	0	0	0	0				MV	201737	201737
SEAR	YR	NH	FLU_STH_ASIA	NPL	Nepal	2017-09-11	2017	37	2017-09-10	2017	37	NOTDEFINED	217	217	78		13							91						6	6	97	118	3												NP	201737	201737
SEAR	YR	NH	FLU_SE_ASIA	THA	Thailand	2017-09-11	2017	37	2017-09-10	2017	37	NOTDEFINED	233	233	17		45							62					21	8	29	91	142													TH	201737	201737
SEAR	YR	NH	FLU_STH_ASIA	BTN	Bhutan	2017-09-11	2017	37	2017-09-10	2017	37	NOTDEFINED	86	86	30	0	9	0	0	0		0		39			2		0	0	2	41	45	2	0	0	0	1	0	0	3	0				BT	201737	201737
SEAR	YR	SH	FLU_SE_ASIA	TLS	Timor-Leste	2017-09-11	2017	37	2017-09-10	2017	37	NOTDEFINED	2	2	0		0	0	0			0		0			0		0	0	0		2													TL	201737	201737
SEAR	YR	NH	FLU_STH_ASIA	LKA	Sri Lanka	2017-09-11	2017	37	2017-09-10	2017	37	NOTDEFINED	73		0		2			1		0		3						5	5	8														LK	201737	201737
SEAR	YR	NH	FLU_SE_ASIA	MMR	Myanmar	2017-09-11	2017	37	2017-09-10	2017	37	NOTDEFINED	31	31	1		2	0	0	0		0	0	3			0		0	0	0	3	28	3												MM	201737	201737
SEAR	YR	SH	FLU_SE_ASIA	IDN	Indonesia	2017-09-18	2017	38	2017-09-17	2017	38	NOTDEFINED	58	58	8		1	0						9						5	5	14	44													ID	201738	201738
SEAR	YR	NH	FLU_STH_ASIA	NPL	Nepal	2017-09-18	2017	38	2017-09-17	2017	38	NOTDEFINED	131	131	16		7							23						4	4	27	103	3												NP	201738	201738
SEAR	YR	NH	FLU_STH_ASIA	BGD	Bangladesh	2017-09-18	2017	38	2017-09-17	2017	38	NOTDEFINED	84	84													13		8	0	21	21	63	1									not tested yet			BD	201738	201738
SEAR	YR	NH	FLU_STH_ASIA	MDV	Maldives	2017-09-18	2017	38	2017-09-17	2017	38	NOTDEFINED	34	34	0		0	0	0	0		0		0			0		0	0	0		31	1	0	0		0	0	0	0	0				MV	201738	201738
SEAR	YR	NH	FLU_STH_ASIA	LKA	Sri Lanka	2017-09-18	2017	38	2017-09-17	2017	38	NOTDEFINED	50		0		1			0		0		1						0	0	1														LK	201738	201738
SEAR	YR	NH	FLU_SE_ASIA	THA	Thailand	2017-09-18	2017	38	2017-09-17	2017	38	NOTDEFINED	135	135	6		19							25					19	8	27	52	83													TH	201738	201738
SEAR	YR	NH	FLU_SE_ASIA	MMR	Myanmar	2017-09-18	2017	38	2017-09-17	2017	38	NOTDEFINED	18	18	1		1	0	0	0		0	0	2			0		0	0	0	2	16	3												MM	201738	201738
SEAR	YR	NH	FLU_STH_ASIA	IND	India	2017-09-18	2017	38	2017-09-17	2017	38	NOTDEFINED	334	334	22		18							40								40	294	5	1			5		6			Out of 334, 100 samples tested for other respiratory viruses._x000D_ 234 referred samples tested for Influenza.			IN	201738	201738
SEAR	YR	NH	FLU_STH_ASIA	BTN	Bhutan	2017-09-18	2017	38	2017-09-17	2017	38	NOTDEFINED	63	63	7	0	8	0	0	0		0		15			2		0	0	2	17	46	2	0	0	0	1	0	0	3	0				BT	201738	201738
SEAR	YR	NH	FLU_STH_ASIA	LKA	Sri Lanka	2017-09-25	2017	39	2017-09-24	2017	39	NOTDEFINED	86		1		0			4		0		5						5	5	10														LK	201739	201739
SEAR	YR	SH	FLU_SE_ASIA	TLS	Timor-Leste	2017-09-25	2017	39	2017-09-24	2017	39	NOTDEFINED	1	1	0		0	0	0			0		0			0		0	0	0		1													TL	201739	201739
SEAR	YR	NH	FLU_STH_ASIA	NPL	Nepal	2017-09-25	2017	39	2017-09-24	2017	39	NOTDEFINED	21	21	1		7							8						2	2	10	11	3												NP	201739	201739
SEAR	YR	NH	FLU_STH_ASIA	BGD	Bangladesh	2017-09-25	2017	39	2017-09-24	2017	39	NOTDEFINED	81	81	1									1			2		6		8	9	72	1									not tested yet			BD	201739	201739
SEAR	YR	NH	FLU_STH_ASIA	BTN	Bhutan	2017-09-25	2017	39	2017-09-24	2017	39	NOTDEFINED	30	30	0	0	2	0	0	0		0		2			0		0	0	0	2	28	2	0	0	0	2	0	0	1	0				BT	201739	201739
SEAR	YR	NH	FLU_SE_ASIA	THA	Thailand	2017-09-25	2017	39	2017-09-24	2017	39	NOTDEFINED	135	135	9		27							36					10	4	14	50	85													TH	201739	201739
SEAR	YR	SH	FLU_SE_ASIA	IDN	Indonesia	2017-09-25	2017	39	2017-09-24	2017	39	NOTDEFINED	100	100	19		2	0						21						12	12	33	67													ID	201739	201739
SEAR	YR	NH	FLU_STH_ASIA	MDV	Maldives	2017-09-25	2017	39	2017-09-24	2017	39	NOTDEFINED	26	26	0		0	0	0	0		0		0			0		3	0	3	3	23	1	0	0		0	0	0	0	0				MV	201739	201739
SEAR	YR	NH	FLU_SE_ASIA	MMR	Myanmar	2017-09-25	2017	39	2017-09-24	2017	39	NOTDEFINED	8	8	1		0	0	0	0		0	0	1			0		0	0	0	1	7	3												MM	201739	201739
SEAR	YR	NH	FLU_STH_ASIA	IND	India	2017-09-25	2017	39	2017-09-24	2017	39	NOTDEFINED	332	332	19		7							26						2	2	28	304	5	1			5		7			Out of 332, 101 samples tested for other respiratory viruses._x000D_ 231 referred samples tested only for Influenza			IN	201739	201739
SEAR	YR	NH	FLU_STH_ASIA	BTN	Bhutan	2017-10-02	2017	40	2017-10-01	2017	40	NOTDEFINED	57	57	19	0	3	0	0	0		0		22			0		0	0	0	22	54	2	0	0	0	0	0	0	3	0				BT	201740	201740
SEAR	YR	NH	FLU_STH_ASIA	BGD	Bangladesh	2017-10-02	2017	40	2017-10-01	2017	40	NOTDEFINED	122	122													11		8		19	19	103	1												BD	201740	201740
SEAR	YR	NH	FLU_STH_ASIA	LKA	Sri Lanka	2017-10-02	2017	40	2017-10-01	2017	40	NOTDEFINED	65		1		4			1				6						5	5	11														LK	201740	201740
SEAR	YR	NH	FLU_SE_ASIA	THA	Thailand	2017-10-02	2017	40	2017-10-01	2017	40	NOTDEFINED	129	129	9		18							27					17	2	19	46	83													TH	201740	201740
SEAR	YR	NH	FLU_SE_ASIA	MMR	Myanmar	2017-10-02	2017	40	2017-10-01	2017	40	NOTDEFINED	8	8	0		0	0	0	0		0	0	0			0		0	0	0		8	3												MM	201740	201740
SEAR	YR	SH	FLU_SE_ASIA	IDN	Indonesia	2017-10-02	2017	40	2017-10-01	2017	40	NOTDEFINED	89	89	15		0	0						15						4	4	19	70													ID	201740	201740
SEAR	YR	NH	FLU_STH_ASIA	IND	India	2017-10-02	2017	40	2017-10-01	2017	40	NOTDEFINED	488	488	70		15							85								85	403	5	1			7	1	5	7		Out of 488,152 samples were tested for other respiratory viruses._x000D_ 336 referred samples were tested only for Influenza.			IN	201740	201740
SEAR	NH	NH	FLU_EST_ASIA	PRK	Democratic People's Republic of Korea	2017-10-02	2017	40	2017-10-01	2017	40	NOTDEFINED	90	90	10		3	0	0					13						2	2	15	75													KP	201740	201740
SEAR	YR	NH	FLU_STH_ASIA	NPL	Nepal	2017-10-02	2017	40	2017-10-01	2017	40	NOTDEFINED	80	80	6		13							19						1	1	20	60	3												NP	201740	201740
SEAR	YR	SH	FLU_SE_ASIA	TLS	Timor-Leste	2017-10-02	2017	40	2017-10-01	2017	40	NOTDEFINED	2	2	0		0	0	0			0		0			0		0	0	0		2													TL	201740	201740
SEAR	YR	NH	FLU_STH_ASIA	MDV	Maldives	2017-10-02	2017	40	2017-10-01	2017	40	NOTDEFINED	13	13	0		0	0	0	0		0		0			0		1	0	1	1	12	1	0	0		0	0	0	0	0				MV	201740	201740
SEAR	YR	NH	FLU_STH_ASIA	NPL	Nepal	2017-10-09	2017	41	2017-10-08	2017	41	NOTDEFINED	60	60	5		10							15						1	1	16	44	3												NP	201741	201741
SEAR	YR	NH	FLU_STH_ASIA	MDV	Maldives	2017-10-09	2017	41	2017-10-08	2017	41	NOTDEFINED	38	38	0		0	0	0	0		0		0			0		6	0	6	6	32	1	0	0		0	0	0	0	0		0		MV	201741	201741
SEAR	YR	SH	FLU_SE_ASIA	TLS	Timor-Leste	2017-10-09	2017	41	2017-10-08	2017	41	NOTDEFINED	3	3	0		0	0	0			0		0			0		0	0	0		3													TL	201741	201741
SEAR	YR	NH	FLU_SE_ASIA	MMR	Myanmar	2017-10-09	2017	41	2017-10-08	2017	41	NOTDEFINED	2	2	0		0	0	0	0		0	0	0			0		0	0	0		2	3												MM	201741	201741
SEAR	YR	SH	FLU_SE_ASIA	IDN	Indonesia	2017-10-09	2017	41	2017-10-08	2017	41	NOTDEFINED	102	102	28		5	0						33						9	9	42	60													ID	201741	201741
SEAR	YR	NH	FLU_STH_ASIA	BTN	Bhutan	2017-10-09	2017	41	2017-10-08	2017	41	NOTDEFINED	51	51	3	0	3	0	0	0		0		6			0		0	0	0	6	45	2	0	0	0	0	0	0	7	0				BT	201741	201741
SEAR	YR	NH	FLU_STH_ASIA	BGD	Bangladesh	2017-10-09	2017	41	2017-10-08	2017	41	NOTDEFINED	130	130													8		4		12	12	118	1									not tested yet			BD	201741	201741
SEAR	YR	NH	FLU_SE_ASIA	THA	Thailand	2017-10-09	2017	41	2017-10-08	2017	41	NOTDEFINED	95	95	1		15							16					9	5	14	30	65													TH	201741	201741
SEAR	YR	NH	FLU_STH_ASIA	IND	India	2017-10-09	2017	41	2017-10-08	2017	41	NOTDEFINED	382	382	45		8							53								53		5	3			5	1	5	3		Out of 382, 123 samples tested for other respiratory viruses._x000D_ 259 referred samples tested only for Influenza.			IN	201741	201741
SEAR	YR	NH	FLU_STH_ASIA	LKA	Sri Lanka	2017-10-09	2017	41	2017-10-08	2017	41	NOTDEFINED	85		0		3			0		0		3						6	6	9														LK	201741	201741
SEAR	YR	NH	FLU_STH_ASIA	IND	India	2017-10-16	2017	42	2017-10-15	2017	42	NOTDEFINED	272	272	29		14							43						2	2	45	229	5	1			2	0	4	3		Out of 272, 113 samples tested for other respiratory viruses._x000D_ 159 referred samples tested only for Influenza.			IN	201742	201742
SEAR	YR	NH	FLU_STH_ASIA	BGD	Bangladesh	2017-10-16	2017	42	2017-10-15	2017	42	NOTDEFINED	89	89													7		4		11	11	78	1									not tested yet			BD	201742	201742
SEAR	YR	NH	FLU_STH_ASIA	MDV	Maldives	2017-10-16	2017	42	2017-10-15	2017	42	NOTDEFINED	46	46	0		1	0	0	0		0		1						10	10	11	35	2	0	0		0	0	0	0	0				MV	201742	201742
SEAR	YR	NH	FLU_STH_ASIA	NPL	Nepal	2017-10-16	2017	42	2017-10-15	2017	42	NOTDEFINED	37	37	3		4							7						3	3	10	27	3												NP	201742	201742
SEAR	YR	SH	FLU_SE_ASIA	IDN	Indonesia	2017-10-16	2017	42	2017-10-15	2017	42	NOTDEFINED	98	98	20		2	0						22						11	11	33	65													ID	201742	201742
SEAR	YR	NH	FLU_STH_ASIA	LKA	Sri Lanka	2017-10-16	2017	42	2017-10-15	2017	42	NOTDEFINED	59		3		0			0		3		6						5	5	11														LK	201742	201742
SEAR	YR	SH	FLU_SE_ASIA	TLS	Timor-Leste	2017-10-16	2017	42	2017-10-15	2017	42	NOTDEFINED	3	3	0		0	0	0			0		0			0		0	0	0		3													TL	201742	201742
SEAR	YR	NH	FLU_SE_ASIA	THA	Thailand	2017-10-16	2017	42	2017-10-15	2017	42	NOTDEFINED	146	146	6		22							28					17	7	24	52	94													TH	201742	201742
SEAR	YR	NH	FLU_SE_ASIA	MMR	Myanmar	2017-10-16	2017	42	2017-10-15	2017	42	NOTDEFINED	2	2	0		0	0	0	0		0	0	0			0		0	0	0		2	3												MM	201742	201742
SEAR	YR	NH	FLU_STH_ASIA	BTN	Bhutan	2017-10-16	2017	42	2017-10-15	2017	42	NOTDEFINED	37	37	2	0	3	0	0	0		0		5			0		0	0	0	5	32	2	0	0	0	1	0	0	7	0				BT	201742	201742
SEAR	YR	SH	FLU_SE_ASIA	IDN	Indonesia	2017-10-23	2017	43	2017-10-22	2017	43	NOTDEFINED	116	116	30		2	0						32						12	12	44	72													ID	201743	201743
SEAR	YR	SH	FLU_SE_ASIA	TLS	Timor-Leste	2017-10-23	2017	43	2017-10-22	2017	43	NOTDEFINED	6	6	0		0	0	0			0		0			0		0	0	0		6													TL	201743	201743
SEAR	YR	NH	FLU_STH_ASIA	BGD	Bangladesh	2017-10-23	2017	43	2017-10-22	2017	43	NOTDEFINED	32	32	0		0	0	0	0		0		0			3		2	0	5	5	27	1									not tested yet			BD	201743	201743
SEAR	YR	NH	FLU_STH_ASIA	MDV	Maldives	2017-10-23	2017	43	2017-10-22	2017	43	NOTDEFINED	46	46	0		0	0	0	0		0		0						10	10	10	36	2												MV	201743	201743
SEAR	YR	NH	FLU_STH_ASIA	NPL	Nepal	2017-10-23	2017	43	2017-10-22	2017	43	NOTDEFINED	57	57	4		7							11						4	4	15	42	3												NP	201743	201743
SEAR	YR	NH	FLU_SE_ASIA	THA	Thailand	2017-10-23	2017	43	2017-10-22	2017	43	NOTDEFINED	34	34	1		9							10						1	1	11	23													TH	201743	201743
SEAR	YR	NH	FLU_SE_ASIA	MMR	Myanmar	2017-10-23	2017	43	2017-10-22	2017	43	NOTDEFINED	0	0	0		0	0	0	0		0	0	0			0		0	0	0		0	1												MM	201743	201743
SEAR	YR	NH	FLU_STH_ASIA	IND	India	2017-10-23	2017	43	2017-10-22	2017	43	NOTDEFINED	378	378	18		6							24								24	360	3	1			2		2	7		Out of 378,164 samples were tested for other respiratory viruses._x000D_ 214 referred samples tested only for Influenza.			IN	201743	201743
SEAR	YR	NH	FLU_STH_ASIA	LKA	Sri Lanka	2017-10-23	2017	43	2017-10-22	2017	43	NOTDEFINED	77		2		12			2		0		16						14	14	30														LK	201743	201743
SEAR	YR	NH	FLU_STH_ASIA	BTN	Bhutan	2017-10-23	2017	43	2017-10-22	2017	43	NOTDEFINED	57	57	1	0	5	0	0	0		0		6			2		1	0	3	9	48	2	0	0	0	1	0	0	4	0				BT	201743	201743
SEAR	YR	NH	FLU_SE_ASIA	THA	Thailand	2017-10-30	2017	44	2017-10-29	2017	44	NOTDEFINED	90	90	4		10							14					10	4	14	28	62													TH	201744	201744
SEAR	YR	SH	FLU_SE_ASIA	TLS	Timor-Leste	2017-10-30	2017	44	2017-10-29	2017	44	NOTDEFINED	4	4	0		0	0	0			0		0			0		0	0	0		4													TL	201744	201744
SEAR	YR	NH	FLU_STH_ASIA	NPL	Nepal	2017-10-30	2017	44	2017-10-29	2017	44	NOTDEFINED	60	60	0		12							12						4	4	16	44	3												NP	201744	201744
SEAR	YR	NH	FLU_STH_ASIA	MDV	Maldives	2017-10-30	2017	44	2017-10-29	2017	44	NOTDEFINED	32	32	0		0	0	0	0		0		0						6	6	6	22	2	0	0		0	0	0	0	0				MV	201744	201744
SEAR	YR	NH	FLU_STH_ASIA	LKA	Sri Lanka	2017-10-30	2017	44	2017-10-29	2017	44	NOTDEFINED	70		0		0			3		0		3						11	11	14														LK	201744	201744
SEAR	YR	NH	FLU_STH_ASIA	BTN	Bhutan	2017-10-30	2017	44	2017-10-29	2017	44	NOTDEFINED	50	50	1	0	2	0	0	0		0		3			2		0	0	2	5	45	2	0	0	0	0	0	0	1	0				BT	201744	201744
SEAR	YR	NH	FLU_SE_ASIA	MMR	Myanmar	2017-10-30	2017	44	2017-10-29	2017	44	NOTDEFINED	1	1	1		0	0	0	0		0	0	1			0		0	0	0	1	0	3												MM	201744	201744
SEAR	YR	NH	FLU_STH_ASIA	BGD	Bangladesh	2017-10-30	2017	44	2017-10-29	2017	44	NOTDEFINED	48	48	0		0	0	0	0		0		0			1		2	0	3	3	45	1									not tested yet			BD	201744	201744
SEAR	YR	SH	FLU_SE_ASIA	IDN	Indonesia	2017-10-30	2017	44	2017-10-29	2017	44	NOTDEFINED	79	79	25		2	0						27						4	4	31	48													ID	201744	201744
SEAR	YR	NH	FLU_STH_ASIA	IND	India	2017-10-30	2017	44	2017-10-29	2017	44	NOTDEFINED	281	281	13		8							21								21	260	3	1			0	2	5	3		Out 281, 153 samples were tested for other respiratory viruses._x000D_ 128 referred samples were tested only for Influenza.			IN	201744	201744
SEAR	YR	NH	FLU_STH_ASIA	BTN	Bhutan	2017-11-06	2017	45	2017-11-05	2017	45	NOTDEFINED	20	20	0	0	1	0	0	0		0		1			0		0	0	0	1	19	2	0	0	0	0	0	0	0	0				BT	201745	201745
SEAR	YR	NH	FLU_SE_ASIA	MMR	Myanmar	2017-11-06	2017	45	2017-11-05	2017	45	NOTDEFINED	1	1	0		0	0	0	0		0	0	0			0		0	0	0		1	3												MM	201745	201745
SEAR	YR	NH	FLU_SE_ASIA	THA	Thailand	2017-11-06	2017	45	2017-11-05	2017	45	NOTDEFINED	71	71	0		6							6					6	2	8	14	57													TH	201745	201745
SEAR	YR	NH	FLU_STH_ASIA	LKA	Sri Lanka	2017-11-06	2017	45	2017-11-05	2017	45	NOTDEFINED	69		1		4			3				8						11	11	19														LK	201745	201745
SEAR	YR	SH	FLU_SE_ASIA	TLS	Timor-Leste	2017-11-06	2017	45	2017-11-05	2017	45	NOTDEFINED	2	2	0		0	0	0			0		0			0		0	0	0		2													TL	201745	201745
SEAR	NH	NH	FLU_EST_ASIA	PRK	Democratic People's Republic of Korea	2017-11-06	2017	45	2017-11-05	2017	45	NOTDEFINED	80	80	9		4	0	0					13						2	2	15	65													KP	201745	201745
SEAR	YR	SH	FLU_SE_ASIA	IDN	Indonesia	2017-11-06	2017	45	2017-11-05	2017	45	NOTDEFINED	150	150	45		6	0						51						17	17	68	82													ID	201745	201745
SEAR	YR	NH	FLU_STH_ASIA	IND	India	2017-11-06	2017	45	2017-11-05	2017	45	NOTDEFINED	283	283	21		8							29						2	2	31	252	3	1				1	2	4		Out of 283, 195 samples tested for other respiratory viruses._x000D_ 88 referred samples tested only for Influenza.			IN	201745	201745
SEAR	YR	NH	FLU_STH_ASIA	NPL	Nepal	2017-11-06	2017	45	2017-11-05	2017	45	NOTDEFINED	45	45	1		2							3						7	7	10	35	3												NP	201745	201745
SEAR	YR	NH	FLU_STH_ASIA	MDV	Maldives	2017-11-06	2017	45	2017-11-05	2017	45	NOTDEFINED	28	28	0		0	0	0	0		0		0			0		0	0	0		22	2	0	0		0	0	0	0	0				MV	201745	201745
SEAR	YR	SH	FLU_SE_ASIA	IDN	Indonesia	2017-11-13	2017	46	2017-11-12	2017	46	NOTDEFINED	91	91	25		0	0						25						7	7	32	59													ID	201746	201746
SEAR	YR	NH	FLU_STH_ASIA	IND	India	2017-11-13	2017	46	2017-11-12	2017	46	NOTDEFINED	324	324	25		5							30								30	294	3	1			0	0	1	7		Out of 324,203 samples tested for other respiratory viruses._x000D_ 121 referred samples were tested only for Influenza.			IN	201746	201746
SEAR	YR	SH	FLU_SE_ASIA	TLS	Timor-Leste	2017-11-13	2017	46	2017-11-12	2017	46	NOTDEFINED	0	0	0		0	0	0			0		0			0		0	0	0		0													TL	201746	201746
SEAR	YR	NH	FLU_STH_ASIA	BGD	Bangladesh	2017-11-13	2017	46	2017-11-12	2017	46	NOTDEFINED	23	23	0		0	0	0	0		0		0			0		0	0	0		23	2									not tested yet			BD	201746	201746
SEAR	YR	NH	FLU_STH_ASIA	BTN	Bhutan	2017-11-13	2017	46	2017-11-12	2017	46	NOTDEFINED	23	23	19	0	0	0	0	0		0		19			2		0	0	2	21	21	2	0	0	0	0	0	0	4	0				BT	201746	201746
SEAR	YR	NH	FLU_STH_ASIA	MDV	Maldives	2017-11-13	2017	46	2017-11-12	2017	46	NOTDEFINED	17	17	0		0	0	0	0		0		0			0		0	0	0		11	2	0	0		0	0	0	0	0				MV	201746	201746
SEAR	YR	NH	FLU_SE_ASIA	MMR	Myanmar	2017-11-13	2017	46	2017-11-12	2017	46	NOTDEFINED	1	1	0		0	0	0	0		0	0	0			0		0	0	0		1	3												MM	201746	201746
SEAR	YR	NH	FLU_STH_ASIA	LKA	Sri Lanka	2017-11-13	2017	46	2017-11-12	2017	46	NOTDEFINED	116		0		17			0		0		17						14	14	31														LK	201746	201746
SEAR	YR	NH	FLU_SE_ASIA	THA	Thailand	2017-11-13	2017	46	2017-11-12	2017	46	NOTDEFINED	92	92	1		5							6					5	2	7	13	79													TH	201746	201746
SEAR	YR	NH	FLU_STH_ASIA	NPL	Nepal	2017-11-13	2017	46	2017-11-12	2017	46	NOTDEFINED	63	63	1		7							8						13	13	21	42	3												NP	201746	201746
SEAR	YR	NH	FLU_STH_ASIA	BGD	Bangladesh	2017-11-20	2017	47	2017-11-19	2017	47	NOTDEFINED	28	28	0		0	0	0	0		0		0			0		0	0	0		28	2									not tested yet			BD	201747	201747
SEAR	YR	SH	FLU_SE_ASIA	IDN	Indonesia	2017-11-20	2017	47	2017-11-19	2017	47	NOTDEFINED	93	93	27		2	0						29						11	11	40	53													ID	201747	201747
SEAR	YR	NH	FLU_STH_ASIA	NPL	Nepal	2017-11-20	2017	47	2017-11-19	2017	47	NOTDEFINED	35	35	0		3							3						7	7	10	25	3												NP	201747	201747
SEAR	YR	NH	FLU_STH_ASIA	IND	India	2017-11-20	2017	47	2017-11-19	2017	47	NOTDEFINED	287	287	31		9							40								40	247	3	2			0	0	4	4		Out of 287, 202 samples were tested for other respiratory viruses._x000D_ 85 referred samples tested only for Influenza.			IN	201747	201747
SEAR	YR	NH	FLU_STH_ASIA	MDV	Maldives	2017-11-20	2017	47	2017-11-19	2017	47	NOTDEFINED	18	18	0		0	0	0	0		0		0			0		2	0	2	2	16	2												MV	201747	201747
SEAR	YR	NH	FLU_SE_ASIA	MMR	Myanmar	2017-11-20	2017	47	2017-11-19	2017	47	NOTDEFINED	1	1	0		0	0	0	0		0	0	0			0		0	0	0		1	3												MM	201747	201747
SEAR	YR	SH	FLU_SE_ASIA	TLS	Timor-Leste	2017-11-20	2017	47	2017-11-19	2017	47	NOTDEFINED	2	2	0		1	0	0			0		1			0		0	0	0	1	1													TL	201747	201747
SEAR	YR	NH	FLU_SE_ASIA	THA	Thailand	2017-11-20	2017	47	2017-11-19	2017	47	NOTDEFINED	58	58	2		3							5					2	6	8	13	45													TH	201747	201747
SEAR	YR	NH	FLU_STH_ASIA	BTN	Bhutan	2017-11-20	2017	47	2017-11-19	2017	47	NOTDEFINED	35	35	1	0	5	0	0	0		0		6			0		0	0	0	6	29	2	0	0	0	0	0	0	2	0				BT	201747	201747
SEAR	YR	NH	FLU_STH_ASIA	LKA	Sri Lanka	2017-11-20	2017	47	2017-11-19	2017	47	NOTDEFINED	92				4			5				9						16	16	25														LK	201747	201747
SEAR	YR	SH	FLU_SE_ASIA	IDN	Indonesia	2017-11-27	2017	48	2017-11-26	2017	48	NOTDEFINED	40	40	19		0	0						19						2	2	21	19													ID	201748	201748
SEAR	YR	NH	FLU_STH_ASIA	NPL	Nepal	2017-11-27	2017	48	2017-11-26	2017	48	NOTDEFINED	40	40	0		2							2						11	11	13	27	3												NP	201748	201748
SEAR	YR	NH	FLU_STH_ASIA	MDV	Maldives	2017-11-27	2017	48	2017-11-26	2017	48	NOTDEFINED	16	16	0		2	0	0	0		0		2			0		2	0	2	4	12	2	0	0		0	0	0	0	0				MV	201748	201748
SEAR	YR	SH	FLU_SE_ASIA	TLS	Timor-Leste	2017-11-27	2017	48	2017-11-26	2017	48	NOTDEFINED	0	0	0		0	0	0			0		0			0		0	0	0		0													TL	201748	201748
SEAR	YR	NH	FLU_STH_ASIA	BGD	Bangladesh	2017-11-27	2017	48	2017-11-26	2017	48	NOTDEFINED	18	18	0		0	0	0	0		0		0			1		0	0	1	1	17	2									not tested yet			BD	201748	201748
SEAR	YR	NH	FLU_SE_ASIA	THA	Thailand	2017-11-27	2017	48	2017-11-26	2017	48	NOTDEFINED	56	56	0		5							5					7	6	13	18	38													TH	201748	201748
SEAR	YR	NH	FLU_STH_ASIA	LKA	Sri Lanka	2017-11-27	2017	48	2017-11-26	2017	48	NOTDEFINED	108				12			13				25						33	33	58														LK	201748	201748
SEAR	YR	NH	FLU_SE_ASIA	MMR	Myanmar	2017-11-27	2017	48	2017-11-26	2017	48	NOTDEFINED	5	5	2		0	0	0	0		0	0	2			0		0	0	0	2	3	3												MM	201748	201748
SEAR	YR	NH	FLU_STH_ASIA	IND	India	2017-11-27	2017	48	2017-11-26	2017	48	NOTDEFINED	253	253	21		13							34						1	1	35	219	3	1				1	2	3		Out of 253, 190 samples were tested for other respiratory viruses._x000D_ 63 referred samples tested only for Influenza.			IN	201748	201748
SEAR	YR	NH	FLU_STH_ASIA	BTN	Bhutan	2017-11-27	2017	48	2017-11-26	2017	48	NOTDEFINED	24	24	1	0	1	0	0	0		0		2			3		0	0	3	5	19	2	0	0	0	0	0	0	1	0				BT	201748	201748
SEAR	YR	NH	FLU_SE_ASIA	THA	Thailand	2017-12-04	2017	49	2017-12-03	2017	49	NOTDEFINED	55	55	5		2							7					3	7	10	17	38													TH	201749	201749
SEAR	YR	NH	FLU_STH_ASIA	NPL	Nepal	2017-12-04	2017	49	2017-12-03	2017	49	NOTDEFINED	39	39	0		2							2						5	5	7	31	3												NP	201749	201749
SEAR	YR	NH	FLU_SE_ASIA	MMR	Myanmar	2017-12-04	2017	49	2017-12-03	2017	49	NOTDEFINED	1	1	0		0	0	0	0		0	0	0			0		0	0	0		1	3												MM	201749	201749
SEAR	YR	NH	FLU_STH_ASIA	LKA	Sri Lanka	2017-12-04	2017	49	2017-12-03	2017	49	NOTDEFINED	119				6			13		0		19						19	19	38														LK	201749	201749
SEAR	YR	SH	FLU_SE_ASIA	TLS	Timor-Leste	2017-12-04	2017	49	2017-12-03	2017	49	NOTDEFINED	0	0	0		0	0	0			0		0			0		0	0	0		0													TL	201749	201749
SEAR	YR	NH	FLU_STH_ASIA	BTN	Bhutan	2017-12-04	2017	49	2017-12-03	2017	49	NOTDEFINED	20	20	0	0	0	0	0	0		0		0			1		0	1	2	2	18	2	0	0	0	0	0	0	0	0				BT	201749	201749
SEAR	YR	NH	FLU_STH_ASIA	MDV	Maldives	2017-12-04	2017	49	2017-12-03	2017	49	NOTDEFINED	24	24	0		1	0	0	0		0		1			0		1	0	1	2	21	2	0	0		0	0	0	0	0				MV	201749	201749
SEAR	NH	NH	FLU_EST_ASIA	PRK	Democratic People's Republic of Korea	2017-12-04	2017	49	2017-12-03	2017	49	NOTDEFINED	80	80	17		0	0	0					17						0	0	17	63													KP	201749	201749
SEAR	YR	SH	FLU_SE_ASIA	IDN	Indonesia	2017-12-04	2017	49	2017-12-03	2017	49	NOTDEFINED	32	32	10		3	0						13						3	3	16	16													ID	201749	201749
SEAR	YR	NH	FLU_STH_ASIA	BGD	Bangladesh	2017-12-04	2017	49	2017-12-03	2017	49	NOTDEFINED	48	48	0		0	0	0	0		0		0			2		0	0	2	2	46	2									not tested yet			BD	201749	201749
SEAR	YR	NH	FLU_STH_ASIA	IND	India	2017-12-04	2017	49	2017-12-03	2017	49	NOTDEFINED	207	207	7		5							12						14	14	26	181	3	3			3		9	1		Out of 207, 142 samples tested for other respiratory viruses._x000D_ 65 referred samples tested only for Influenza.			IN	201749	201749
SEAR	YR	NH	FLU_STH_ASIA	LKA	Sri Lanka	2017-12-11	2017	50	2017-12-10	2017	50	NOTDEFINED	104							17				17						13	13	30														LK	201750	201750
SEAR	YR	NH	FLU_SE_ASIA	MMR	Myanmar	2017-12-11	2017	50	2017-12-10	2017	50	NOTDEFINED	0	0	0		0	0	0	0		0	0	0			0		0	0	0		0	1												MM	201750	201750
SEAR	YR	NH	FLU_STH_ASIA	BTN	Bhutan	2017-12-11	2017	50	2017-12-10	2017	50	NOTDEFINED	24	24	1	0	1	0	0	0		0		2			0		0	0	0	2	22	2	0	0	0	0	0	0	0	0				BT	201750	201750
SEAR	YR	NH	FLU_SE_ASIA	THA	Thailand	2017-12-11	2017	50	2017-12-10	2017	50	NOTDEFINED	52	52	3		4							7					5	2	7	14	38													TH	201750	201750
SEAR	YR	NH	FLU_STH_ASIA	BGD	Bangladesh	2017-12-11	2017	50	2017-12-10	2017	50	NOTDEFINED	17	17	0		0	0	0	0		0		0			0		0	0	0		17	2										not tested yet		BD	201750	201750
SEAR	YR	SH	FLU_SE_ASIA	IDN	Indonesia	2017-12-11	2017	50	2017-12-10	2017	50	NOTDEFINED	54	54	18		2	0						20						3	3	23	31													ID	201750	201750
SEAR	YR	NH	FLU_STH_ASIA	IND	India	2017-12-11	2017	50	2017-12-10	2017	50	NOTDEFINED	192	192	10		5							15						7	7	22	170	3	1			2		8	1		Out of 192, 144 samples tested for other respiratory viruses._x000D_ 28 referred samples tested only for Influenza.			IN	201750	201750
SEAR	YR	SH	FLU_SE_ASIA	TLS	Timor-Leste	2017-12-11	2017	50	2017-12-10	2017	50	NOTDEFINED	0	0	0		0	0	0			0		0			0		0	0	0		0													TL	201750	201750
SEAR	YR	NH	FLU_STH_ASIA	MDV	Maldives	2017-12-11	2017	50	2017-12-10	2017	50	NOTDEFINED	31	31	0		2	0	0	0		0	0	2			1		2	0	3	5	26	2	0	0		0	0	0	0	0		0		MV	201750	201750
SEAR	YR	NH	FLU_STH_ASIA	NPL	Nepal	2017-12-11	2017	50	2017-12-10	2017	50	NOTDEFINED	37	37	0		3							3						15	15	18	19	3												NP	201750	201750
SEAR	YR	NH	FLU_STH_ASIA	BGD	Bangladesh	2017-12-18	2017	51	2017-12-17	2017	51	NOTDEFINED	33	33	1		0	0	0	0		0		1			0		0	0	0	1	32	2										not tested yet		BD	201751	201751
SEAR	YR	NH	FLU_STH_ASIA	BTN	Bhutan	2017-12-18	2017	51	2017-12-17	2017	51	NOTDEFINED	21	21	0	0	0	0	0	0		0		0			0		0	0	0		21	2	0	0	0	0	0	0	0	0				BT	201751	201751
SEAR	YR	SH	FLU_SE_ASIA	IDN	Indonesia	2017-12-18	2017	51	2017-12-17	2017	51	NOTDEFINED	14	14	5		2	0						7						1	1	8	6													ID	201751	201751
SEAR	YR	NH	FLU_STH_ASIA	MDV	Maldives	2017-12-18	2017	51	2017-12-17	2017	51	NOTDEFINED	123	123	5		2	0	0	0		0	0	7			0		10	0	10	17	106	2	0	0		0	0	0	0	0	0	0		MV	201751	201751
SEAR	YR	NH	FLU_STH_ASIA	IND	India	2017-12-18	2017	51	2017-12-17	2017	51	NOTDEFINED	177	177	10		1							11						12	12	23	154	3	2					7	1		Out of 177, 115 samples tested for other respiratory viruses._x000D_ 62 referred samples tested only for Influenza.			IN	201751	201751
SEAR	YR	NH	FLU_SE_ASIA	MMR	Myanmar	2017-12-18	2017	51	2017-12-17	2017	51	NOTDEFINED	1	1	0		0	0	0	0		0	0	0			0		0	0	0		1	3												MM	201751	201751
SEAR	YR	NH	FLU_STH_ASIA	LKA	Sri Lanka	2017-12-18	2017	51	2017-12-17	2017	51	NOTDEFINED	143							18				18						16	16	34														LK	201751	201751
SEAR	YR	NH	FLU_SE_ASIA	THA	Thailand	2017-12-18	2017	51	2017-12-17	2017	51	NOTDEFINED	38	38	1		0							1					4	4	8	9	29													TH	201751	201751
SEAR	YR	NH	FLU_STH_ASIA	NPL	Nepal	2017-12-18	2017	51	2017-12-17	2017	51	NOTDEFINED	33	33	0		2							2						10	10	12	21	3												NP	201751	201751
SEAR	YR	SH	FLU_SE_ASIA	TLS	Timor-Leste	2017-12-18	2017	51	2017-12-17	2017	51	NOTDEFINED	0	0	0		0	0	0			0		0			0		0	0	0		0													TL	201751	201751
SEAR	YR	NH	FLU_STH_ASIA	IND	India	2017-12-25	2017	52	2017-12-24	2017	52	NOTDEFINED	155	155	4		5							9						9	9	18	137	3	2			3	1	12	9		Out of 155, 113 samples were tested for other respiratory viruses. 42 referred samples tested only for Influenza.			IN	201752	201752
SEAR	YR	NH	FLU_STH_ASIA	BTN	Bhutan	2017-12-25	2017	52	2017-12-24	2017	52	NOTDEFINED	31	31	0	0	2	0	0	0		0		2			0		0	0	0	2	29	2	0	0	0	0	0	0	2	0				BT	201752	201752
SEAR	YR	SH	FLU_SE_ASIA	IDN	Indonesia	2017-12-25	2017	52	2017-12-24	2017	52	NOTDEFINED	7	7	3		0	0						3						0	0	3	4													ID	201752	201752
SEAR	YR	NH	FLU_STH_ASIA	MDV	Maldives	2017-12-25	2017	52	2017-12-24	2017	52	NOTDEFINED	54	54	1		1							2			0		5	0	5	7	46	2	0	0		0	0	0	0	0		0		MV	201752	201752
SEAR	YR	NH	FLU_STH_ASIA	BGD	Bangladesh	2017-12-25	2017	52	2017-12-24	2017	52	NOTDEFINED	3	3	0		0	0	0	0		0		0			0		0	0	0		3	2										not tested yet		BD	201752	201752
SEAR	YR	NH	FLU_STH_ASIA	NPL	Nepal	2017-12-25	2017	52	2017-12-24	2017	52	NOTDEFINED	35	35	0		3							3						13	13	16	19	3												NP	201752	201752
SEAR	YR	SH	FLU_SE_ASIA	TLS	Timor-Leste	2017-12-25	2017	52	2017-12-24	2017	52	NOTDEFINED	0	0	0		0	0	0			0		0			0		0	0	0		0													TL	201752	201752
SEAR	YR	NH	FLU_SE_ASIA	THA	Thailand	2017-12-25	2017	52	2017-12-24	2017	52	NOTDEFINED	31	31	3		0							3					3	3	6	9	22													TH	201752	201752
SEAR	YR	NH	FLU_STH_ASIA	LKA	Sri Lanka	2017-12-25	2017	52	2017-12-24	2017	52	NOTDEFINED																																		LK	201752	201752
SEAR	YR	NH	FLU_SE_ASIA	MMR	Myanmar	2017-12-25	2017	52	2017-12-24	2017	52	NOTDEFINED	0	0	0		0	0	0	0		0	0	0			0		0	0	0		0	1												MM	201752	201752
SEAR	YR	NH	FLU_STH_ASIA	BGD	Bangladesh	2018-01-01	2018	1	2017-12-31	2018	1	NOTDEFINED	38	38	0		0	0	0	0		0		0			0		1	0	1	1	37	1									not tested yet			BD	201801	201801
SEAR	YR	SH	FLU_SE_ASIA	IDN	Indonesia	2018-01-01	2018	1	2017-12-31	2018	1	NOTDEFINED	56	56	10		6	0		6				22						3	3	25	31													ID	201801	201801
SEAR	YR	NH	FLU_STH_ASIA	NPL	Nepal	2018-01-01	2018	1	2017-12-31	2018	1	NOTDEFINED	64	64	0		5							5			1		20	7	28	33	31	4												NP	201801	201801
SEAR	YR	SH	FLU_SE_ASIA	TLS	Timor-Leste	2018-01-01	2018	1	2017-12-31	2018	1	NOTDEFINED	1	1	0		0	0	0			0		0			0		0	0	0		1													TL	201801	201801
SEAR	YR	NH	FLU_STH_ASIA	LKA	Sri Lanka	2018-01-01	2018	1	2017-12-31	2018	1	NOTDEFINED																																		LK	201801	201801
SEAR	NH	NH	FLU_EST_ASIA	PRK	Democratic People's Republic of Korea	2018-01-01	2018	1	2017-12-31	2018	1	NOTDEFINED	580	580	325		0	0	0					325						0	0	325	255													KP	201801	201801
SEAR	YR	NH	FLU_STH_ASIA	MDV	Maldives	2018-01-01	2018	1	2017-12-31	2018	1	NOTDEFINED	27	27	1		0	0	0	0		0	0	1			0		5	0	5	6	21	3	0	0		0	0	0	0	0				MV	201801	201801
SEAR	YR	NH	FLU_STH_ASIA	IND	India	2018-01-01	2018	1	2017-12-31	2018	1	NOTDEFINED	526	585	84		16							100					5		5	105	421	4	0			0	2	0	0		Out of 526, 13 samples tested for other respiratory viruses, 513 samples tested for only for Influenza.			IN	201801	201801
SEAR	YR	NH	FLU_STH_ASIA	BTN	Bhutan	2018-01-01	2018	1	2017-12-31	2018	1	NOTDEFINED	39	39	0	0	10	0	0	0		0		10			0		0	0	0	10	29	2	0	0	0	0	0	0	3	0				BT	201801	201801
SEAR	YR	NH	FLU_SE_ASIA	THA	Thailand	2018-01-01	2018	1	2017-12-31	2018	1	NOTDEFINED	33	33	4		10							14						0	0	14	19													TH	201801	201801
SEAR	YR	NH	FLU_SE_ASIA	MMR	Myanmar	2018-01-01	2018	1	2017-12-31	2018	1	NOTDEFINED	0	0	0		0	0	0	0		0	0	0			0		0	0	0		0	1												MM	201801	201801
SEAR	YR	NH	FLU_STH_ASIA	LKA	Sri Lanka	2018-01-08	2018	2	2018-01-07	2018	2	NOTDEFINED																																		LK	201802	201802
SEAR	YR	NH	FLU_STH_ASIA	NPL	Nepal	2018-01-08	2018	2	2018-01-07	2018	2	NOTDEFINED	95	95	2		16							18					31	6	37	55	40	4												NP	201802	201802
SEAR	YR	SH	FLU_SE_ASIA	TLS	Timor-Leste	2018-01-08	2018	2	2018-01-07	2018	2	NOTDEFINED	3	3	0		0	0	0			0		0			0		0	0	0		3													TL	201802	201802
SEAR	YR	NH	FLU_SE_ASIA	THA	Thailand	2018-01-08	2018	2	2018-01-07	2018	2	NOTDEFINED	33	33	1		2							3			0		1	0	1	4	29													TH	201802	201802
SEAR	YR	NH	FLU_SE_ASIA	MMR	Myanmar	2018-01-08	2018	2	2018-01-07	2018	2	NOTDEFINED	0	0	0		0	0	0	0		0	0	0			0		0	0	0		0	1												MM	201802	201802
SEAR	YR	NH	FLU_STH_ASIA	BTN	Bhutan	2018-01-08	2018	2	2018-01-07	2018	2	NOTDEFINED	30	30	0	0	3	0	0	0		0		3			1		0	0	1	4	26	2	0	0	0	0	0	0	0	0				BT	201802	201802
SEAR	YR	NH	FLU_STH_ASIA	IND	India	2018-01-08	2018	2	2018-01-07	2018	2	NOTDEFINED	117	117	3									3			1		3	6	10	13	104	3	3			2	1		2		out of 117, 72 samples tested for other respiratory viruses.45 referred samples tested only for Influenza.			IN	201802	201802
SEAR	YR	SH	FLU_SE_ASIA	IDN	Indonesia	2018-01-08	2018	2	2018-01-07	2018	2	NOTDEFINED	98	98	8		13	0		9				30						12	12	42	56													ID	201802	201802
SEAR	YR	NH	FLU_STH_ASIA	MDV	Maldives	2018-01-08	2018	2	2018-01-07	2018	2	NOTDEFINED	14	14	0		0	0	0	0		0		0			0		4	0	4	4	9	2	0	0		0	0	0	0	0				MV	201802	201802
SEAR	YR	NH	FLU_STH_ASIA	BGD	Bangladesh	2018-01-08	2018	2	2018-01-07	2018	2	NOTDEFINED	23	23	0		0	0	0	0		0		0			0		0	0	0		23	1									not tested yet			BD	201802	201802
SEAR	YR	SH	FLU_SE_ASIA	TLS	Timor-Leste	2018-01-15	2018	3	2018-01-14	2018	3	NOTDEFINED	3	3	2		0	0	0			0		2			0		0	0	0	2	1													TL	201803	201803
SEAR	YR	NH	FLU_STH_ASIA	BTN	Bhutan	2018-01-15	2018	3	2018-01-14	2018	3	NOTDEFINED	16	16	0	0	1	0	0	0		0		1			2		0	0	2	3	13	2	0	0	0	0	0	0	0	0				BT	201803	201803
SEAR	YR	NH	FLU_SE_ASIA	THA	Thailand	2018-01-15	2018	3	2018-01-14	2018	3	NOTDEFINED	62	62	6		3							9			0		6	2	8	17	45													TH	201803	201803
SEAR	YR	NH	FLU_SE_ASIA	MMR	Myanmar	2018-01-15	2018	3	2018-01-14	2018	3	NOTDEFINED	1	1	0		0	0	0	0		0	0	0			0		0	0	0		1	3												MM	201803	201803
SEAR	YR	NH	FLU_STH_ASIA	LKA	Sri Lanka	2018-01-15	2018	3	2018-01-14	2018	3	NOTDEFINED																																		LK	201803	201803
SEAR	YR	NH	FLU_STH_ASIA	BGD	Bangladesh	2018-01-15	2018	3	2018-01-14	2018	3	NOTDEFINED	36	36	0		0	0	0	0		0		0			0		0	0	0		36	1									not tested yet			BD	201803	201803
SEAR	YR	NH	FLU_STH_ASIA	IND	India	2018-01-15	2018	3	2018-01-14	2018	3	NOTDEFINED	200	200	3									3			1		2	15	18	21	179	3	0	0		0	3	1	2	0	Out of 200, 104 samples were tested for other respiratory viruses._x000D_ 96 referred samples were tested only for Influenza.			IN	201803	201803
SEAR	YR	NH	FLU_STH_ASIA	NPL	Nepal	2018-01-15	2018	3	2018-01-14	2018	3	NOTDEFINED	101	101	1		29							30			2		26	4	32	62	38	4												NP	201803	201803
SEAR	YR	NH	FLU_STH_ASIA	MDV	Maldives	2018-01-15	2018	3	2018-01-14	2018	3	NOTDEFINED	9	9	0		0	0	0	0		0		0						1	1	1	8	2	0	0		0	0	0	0	0		0		MV	201803	201803
SEAR	YR	SH	FLU_SE_ASIA	IDN	Indonesia	2018-01-15	2018	3	2018-01-14	2018	3	NOTDEFINED	96	96	21		6	0		4				31						10	10	41	55													ID	201803	201803
SEAR	YR	NH	FLU_STH_ASIA	BGD	Bangladesh	2018-01-22	2018	4	2018-01-21	2018	4	NOTDEFINED	28	28	0		0	0	0	0		0		0			0		0	0	0		28	1									not tested yet			BD	201804	201804
SEAR	YR	NH	FLU_SE_ASIA	MMR	Myanmar	2018-01-22	2018	4	2018-01-21	2018	4	NOTDEFINED	0	0	0		0	0	0	0		0	0	0			0		0	0	0		0	1												MM	201804	201804
SEAR	YR	NH	FLU_SE_ASIA	THA	Thailand	2018-01-22	2018	4	2018-01-21	2018	4	NOTDEFINED	58	58	0		9							9			0		4	3	7	16	42													TH	201804	201804
SEAR	YR	NH	FLU_STH_ASIA	LKA	Sri Lanka	2018-01-22	2018	4	2018-01-21	2018	4	NOTDEFINED																																		LK	201804	201804
SEAR	YR	NH	FLU_STH_ASIA	BTN	Bhutan	2018-01-22	2018	4	2018-01-21	2018	4	NOTDEFINED	29	29	0	0	2	0	0	0		0		2			4		0	0	4	6	23	2	0	0	0	0	0	0	0	0				BT	201804	201804
SEAR	YR	NH	FLU_STH_ASIA	IND	India	2018-01-22	2018	4	2018-01-21	2018	4	NOTDEFINED	183	183	6		6							12			1		4	6	11	23	160	3	3			1	5	2	4		Out of 183, 121 samples tested for other respiratory viruses._x000D_ 62 referred samples tested only for Influenza			IN	201804	201804
SEAR	YR	NH	FLU_STH_ASIA	NPL	Nepal	2018-01-22	2018	4	2018-01-21	2018	4	NOTDEFINED	85	85	0		7							7			2		16	5	23	30	55	3												NP	201804	201804
SEAR	YR	SH	FLU_SE_ASIA	IDN	Indonesia	2018-01-22	2018	4	2018-01-21	2018	4	NOTDEFINED	83	83	12		7	0		4				23						10	10	33	50													ID	201804	201804
SEAR	YR	NH	FLU_STH_ASIA	MDV	Maldives	2018-01-22	2018	4	2018-01-21	2018	4	NOTDEFINED	8	8																3	3	3	11	2	0	0		0	0	0	0	0				MV	201804	201804
SEAR	YR	SH	FLU_SE_ASIA	TLS	Timor-Leste	2018-01-22	2018	4	2018-01-21	2018	4	NOTDEFINED	4	4	2		0	0	0			0		2			0		0	0	0	2	2													TL	201804	201804
SEAR	YR	NH	FLU_STH_ASIA	MDV	Maldives	2018-01-29	2018	5	2018-01-28	2018	5	NOTDEFINED	22	22	0		0	0	0	0		0		0			0		0	0	0		18	2	0	0		0	0	0	0	0				MV	201805	201805
SEAR	YR	NH	FLU_STH_ASIA	IND	India	2018-01-29	2018	5	2018-01-28	2018	5	NOTDEFINED	211	211	3		4							7					11	7	18	25	186	3	3			0	5	3	6		Out of 211, 150 samples tested for other respiratory viruses & 61 referred samples tested only for Influenza.			IN	201805	201805
SEAR	NH	NH	FLU_EST_ASIA	PRK	Democratic People's Republic of Korea	2018-01-29	2018	5	2018-01-28	2018	5	NOTDEFINED	230	230	92		0	0	0					92						0	0	92	138													KP	201805	201805
SEAR	YR	NH	FLU_STH_ASIA	BTN	Bhutan	2018-01-29	2018	5	2018-01-28	2018	5	NOTDEFINED	19	19	0	0	2	0	0	0		0		2			0		0	0	0	2	17	2	0	0	0	0	0	0	0	0				BT	201805	201805
SEAR	YR	SH	FLU_SE_ASIA	IDN	Indonesia	2018-01-29	2018	5	2018-01-28	2018	5	NOTDEFINED	63	63	10		2	0		3				15						10	10	25	38													ID	201805	201805
SEAR	YR	NH	FLU_STH_ASIA	NPL	Nepal	2018-01-29	2018	5	2018-01-28	2018	5	NOTDEFINED	86	86	2		21							23					17	7	24	47	39	4												NP	201805	201805
SEAR	YR	SH	FLU_SE_ASIA	TLS	Timor-Leste	2018-01-29	2018	5	2018-01-28	2018	5	NOTDEFINED	0	0	0		0	0	0			0		0			0		0	0	0		0													TL	201805	201805
SEAR	YR	NH	FLU_STH_ASIA	BGD	Bangladesh	2018-01-29	2018	5	2018-01-28	2018	5	NOTDEFINED	35	35	0		0	0	0	0		0		0			0		0	0	0		35	1									not tested yet			BD	201805	201805
SEAR	YR	NH	FLU_SE_ASIA	MMR	Myanmar	2018-01-29	2018	5	2018-01-28	2018	5	NOTDEFINED	0	0	0		0	0	0	0		0	0	0			0		0	0	0		0	1												MM	201805	201805
SEAR	YR	NH	FLU_STH_ASIA	LKA	Sri Lanka	2018-01-29	2018	5	2018-01-28	2018	5	NOTDEFINED																																		LK	201805	201805
SEAR	YR	NH	FLU_SE_ASIA	THA	Thailand	2018-01-29	2018	5	2018-01-28	2018	5	NOTDEFINED	88	88	1		12							13					11	11	22	35	59													TH	201805	201805
SEAR	YR	SH	FLU_SE_ASIA	IDN	Indonesia	2018-02-05	2018	6	2018-02-04	2018	6	NOTDEFINED	90	90	10		10	0		2				22						8	8	30	60													ID	201806	201806
SEAR	YR	NH	FLU_STH_ASIA	NPL	Nepal	2018-02-05	2018	6	2018-02-04	2018	6	NOTDEFINED	132	132	5		29							34			1		16	26	43	77	54	4												NP	201806	201806
SEAR	YR	NH	FLU_STH_ASIA	BGD	Bangladesh	2018-02-05	2018	6	2018-02-04	2018	6	NOTDEFINED	62	62	0		0	0	0	0		0		0			0		0	0	0		62	1									not tested yet			BD	201806	201806
SEAR	YR	SH	FLU_SE_ASIA	TLS	Timor-Leste	2018-02-05	2018	6	2018-02-04	2018	6	NOTDEFINED	1	1	1		0	0	0			0		1			0		0	0	0	1	0													TL	201806	201806
SEAR	YR	NH	FLU_STH_ASIA	MDV	Maldives	2018-02-05	2018	6	2018-02-04	2018	6	NOTDEFINED	14	14	0		0	0	0	0		0	0	0						1	1	1	13	2	0	0		0	0	0	0	0				MV	201806	201806
SEAR	YR	NH	FLU_STH_ASIA	LKA	Sri Lanka	2018-02-05	2018	6	2018-02-04	2018	6	NOTDEFINED																																		LK	201806	201806
SEAR	YR	NH	FLU_SE_ASIA	MMR	Myanmar	2018-02-05	2018	6	2018-02-04	2018	6	NOTDEFINED	0	0	0		0	0	0	0		0	0	0			0		0	0	0		0	1												MM	201806	201806
SEAR	YR	NH	FLU_STH_ASIA	IND	India	2018-02-05	2018	6	2018-02-04	2018	6	NOTDEFINED	266	266	5		5							10					6	10	16	26	220	3	2			0	3	1	11		Out of 266, 180 samples tested for other respiratory viruses & 86 referred samples tested only for Influenza.			IN	201806	201806
SEAR	YR	NH	FLU_STH_ASIA	BTN	Bhutan	2018-02-05	2018	6	2018-02-04	2018	6	NOTDEFINED	39	39	1	0	4	0	0	0		0		5			0		1	0	1	6	33	2	0	0	0	0	0	0	1	0				BT	201806	201806
SEAR	YR	NH	FLU_SE_ASIA	THA	Thailand	2018-02-05	2018	6	2018-02-04	2018	6	NOTDEFINED	65	65	7		10							17					8	4	12	29	36													TH	201806	201806
SEAR	YR	NH	FLU_SE_ASIA	THA	Thailand	2018-02-12	2018	7	2018-02-11	2018	7	NOTDEFINED	59	59	6		1							7					2	3	5	12	47													TH	201807	201807
SEAR	YR	NH	FLU_STH_ASIA	NPL	Nepal	2018-02-12	2018	7	2018-02-11	2018	7	NOTDEFINED	65	65	2		21							23					5	8	13	36	29	4												NP	201807	201807
SEAR	YR	NH	FLU_STH_ASIA	LKA	Sri Lanka	2018-02-12	2018	7	2018-02-11	2018	7	NOTDEFINED																																		LK	201807	201807
SEAR	YR	NH	FLU_STH_ASIA	MDV	Maldives	2018-02-12	2018	7	2018-02-11	2018	7	NOTDEFINED	18	18	0		0	0	0	0		0		0			0		0	0	0		17	2	0	0		0	0	0	0	0		0		MV	201807	201807
SEAR	YR	SH	FLU_SE_ASIA	TLS	Timor-Leste	2018-02-12	2018	7	2018-02-11	2018	7	NOTDEFINED	10	10	2		0	0	0			0		2			4		0	0	4	6	4													TL	201807	201807
SEAR	YR	SH	FLU_SE_ASIA	IDN	Indonesia	2018-02-12	2018	7	2018-02-11	2018	7	NOTDEFINED	69	69	3		10	0		3				16						11	11	27	42													ID	201807	201807
SEAR	YR	NH	FLU_SE_ASIA	MMR	Myanmar	2018-02-12	2018	7	2018-02-11	2018	7	NOTDEFINED	0	0	0		0	0	0	0		0	0	0			0		0	0	0		0	1												MM	201807	201807
SEAR	YR	NH	FLU_STH_ASIA	BTN	Bhutan	2018-02-12	2018	7	2018-02-11	2018	7	NOTDEFINED	11	11	0	0	2	0	0	0		0		2			0		0	0	0	2	9	2	0	0	0	0	0	0	0	0				BT	201807	201807
SEAR	YR	NH	FLU_STH_ASIA	IND	India	2018-02-12	2018	7	2018-02-11	2018	7	NOTDEFINED	175	175	3		1							4			3		7	3	13	17	140	3	3			0	5	11	3		Out of 175, 132 samples tested for other respiratory viruses & 43 referred samples tested only for Influenza.			IN	201807	201807
SEAR	YR	NH	FLU_STH_ASIA	BGD	Bangladesh	2018-02-12	2018	7	2018-02-11	2018	7	NOTDEFINED	54	54	0		0	0	0	0		0		0			0		0	0	0		54	1									not tested yet			BD	201807	201807
SEAR	YR	NH	FLU_STH_ASIA	LKA	Sri Lanka	2018-02-19	2018	8	2018-02-18	2018	8	NOTDEFINED																																		LK	201808	201808
SEAR	YR	SH	FLU_SE_ASIA	TLS	Timor-Leste	2018-02-19	2018	8	2018-02-18	2018	8	NOTDEFINED	29	29	12		0	0	0			0		12			7		2	0	9	21	8													TL	201808	201808
SEAR	YR	NH	FLU_STH_ASIA	BTN	Bhutan	2018-02-19	2018	8	2018-02-18	2018	8	NOTDEFINED	16	16	0	0	0	0	0	0		0		0			0		0	0	0		16	2	0	0	0	1	0	0	1	0				BT	201808	201808
SEAR	YR	NH	FLU_SE_ASIA	THA	Thailand	2018-02-19	2018	8	2018-02-18	2018	8	NOTDEFINED	56	56	3		2							5					10	2	12	17	39													TH	201808	201808
SEAR	YR	NH	FLU_SE_ASIA	MMR	Myanmar	2018-02-19	2018	8	2018-02-18	2018	8	NOTDEFINED	0	0	0		0	0	0	0		0	0	0			0		0	0	0		0	1												MM	201808	201808
SEAR	YR	NH	FLU_STH_ASIA	BGD	Bangladesh	2018-02-19	2018	8	2018-02-18	2018	8	NOTDEFINED	38	38	0		0	0	0	0		0		0			0		0	0	0		38	1									not tested yet			BD	201808	201808
SEAR	YR	NH	FLU_STH_ASIA	IND	India	2018-02-19	2018	8	2018-02-18	2018	8	NOTDEFINED	194	194	3		5							8			1		12	6	19	27	167	3	3			2	4	3	10		Out of 194,137 samples tested for other respiratory viruses & 57 referred samples tested only for Influenza.			IN	201808	201808
SEAR	YR	SH	FLU_SE_ASIA	IDN	Indonesia	2018-02-19	2018	8	2018-02-18	2018	8	NOTDEFINED	82	82	4		10	0		1				15						14	14	29	53													ID	201808	201808
SEAR	YR	NH	FLU_STH_ASIA	MDV	Maldives	2018-02-19	2018	8	2018-02-18	2018	8	NOTDEFINED	15	15	0		0	0	0	0		0		0			0		0	0	0		14	2	0	0		0	0	0	0	0		0		MV	201808	201808
SEAR	YR	NH	FLU_STH_ASIA	NPL	Nepal	2018-02-19	2018	8	2018-02-18	2018	8	NOTDEFINED	103	103	6		25							31					6	15	21	52	51	4												NP	201808	201808
SEAR	YR	NH	FLU_STH_ASIA	BTN	Bhutan	2018-02-26	2018	9	2018-02-25	2018	9	NOTDEFINED	39	39	1	0	5	0	0	0		0		6			0		4	0	4	10	29	2	0	0	0	0	0	0	0	0				BT	201809	201809
SEAR	YR	NH	FLU_SE_ASIA	MMR	Myanmar	2018-02-26	2018	9	2018-02-25	2018	9	NOTDEFINED	0	0	0		0	0	0	0		0	0	0			0		0	0	0		0	1												MM	201809	201809
SEAR	YR	NH	FLU_STH_ASIA	IND	India	2018-02-26	2018	9	2018-02-25	2018	9	NOTDEFINED	150	150	0		3							3					5	3	8	11	139	3	5			5	2	5	8		Out of 150, 101 samples tested for other respiratory viruses & 49 referred samples tested only for Influenza.			IN	201809	201809
SEAR	YR	NH	FLU_STH_ASIA	LKA	Sri Lanka	2018-02-26	2018	9	2018-02-25	2018	9	NOTDEFINED																																		LK	201809	201809
SEAR	YR	NH	FLU_STH_ASIA	BGD	Bangladesh	2018-02-26	2018	9	2018-02-25	2018	9	NOTDEFINED	38	38	0		0	0	0	0		0		0			0		1	0	1	1	37	1									not tested yet			BD	201809	201809
SEAR	YR	NH	FLU_STH_ASIA	NPL	Nepal	2018-02-26	2018	9	2018-02-25	2018	9	NOTDEFINED	73	73	4		20							24					7	8	15	39	34	4												NP	201809	201809
SEAR	NH	NH	FLU_EST_ASIA	PRK	Democratic People's Republic of Korea	2018-02-26	2018	9	2018-02-25	2018	9	NOTDEFINED	80	80	23		0	0	0					23						0	0	23	57													KP	201809	201809
SEAR	YR	NH	FLU_SE_ASIA	THA	Thailand	2018-02-26	2018	9	2018-02-25	2018	9	NOTDEFINED	52	52	4		1							5					2	1	3	8	44													TH	201809	201809
SEAR	YR	NH	FLU_STH_ASIA	MDV	Maldives	2018-02-26	2018	9	2018-02-25	2018	9	NOTDEFINED	22	22																4	4	4	17	2	0	0		0	0	0	0	0				MV	201809	201809
SEAR	YR	SH	FLU_SE_ASIA	TLS	Timor-Leste	2018-02-26	2018	9	2018-02-25	2018	9	NOTDEFINED	18	18	2		0	0	0			0		2			7		0	0	7	9	9													TL	201809	201809
SEAR	YR	SH	FLU_SE_ASIA	IDN	Indonesia	2018-02-26	2018	9	2018-02-25	2018	9	NOTDEFINED	83	83	14		5	0		0				19						10	10	29	54													ID	201809	201809
SEAR	YR	NH	FLU_STH_ASIA	BGD	Bangladesh	2018-03-05	2018	10	2018-03-04	2018	10	NOTDEFINED	53	53	0		0	0	0	0		0		0			0		0	0	0		53	1									not tested yet			BD	201810	201810
SEAR	YR	NH	FLU_STH_ASIA	BTN	Bhutan	2018-03-05	2018	10	2018-03-04	2018	10	NOTDEFINED	49	49	0	0	6	0	0	0		0		6			0		6	1	7	13	36	2	0	0	0	0	0	0	1	0				BT	201810	201810
SEAR	YR	NH	FLU_STH_ASIA	MDV	Maldives	2018-03-05	2018	10	2018-03-04	2018	10	NOTDEFINED	15	15																			13	2												MV	201810	201810
SEAR	YR	NH	FLU_SE_ASIA	MMR	Myanmar	2018-03-05	2018	10	2018-03-04	2018	10	NOTDEFINED	0	0	0		0	0	0	0		0	0	0			0		0	0	0		0	1												MM	201810	201810
SEAR	YR	NH	FLU_STH_ASIA	IND	India	2018-03-05	2018	10	2018-03-04	2018	10	NOTDEFINED	163	163	1									1					5	7	12	13	150	3	5			3	3	2	6		Out of 163, 93 samples were tested for other respiratory pathogens._x000D_ 70 referred samples were tested only for Influenza.			IN	201810	201810
SEAR	YR	NH	FLU_STH_ASIA	NPL	Nepal	2018-03-05	2018	10	2018-03-04	2018	10	NOTDEFINED	81	81	8		15							23			2		4	5	11	34	45	3												NP	201810	201810
SEAR	YR	SH	FLU_SE_ASIA	IDN	Indonesia	2018-03-05	2018	10	2018-03-04	2018	10	NOTDEFINED	83	83	8		4	0		0				12						8	8	20	63													ID	201810	201810
SEAR	YR	SH	FLU_SE_ASIA	TLS	Timor-Leste	2018-03-05	2018	10	2018-03-04	2018	10	NOTDEFINED	63	63	7		6	0	0			0		13			30		4	0	34	47	16													TL	201810	201810
SEAR	YR	NH	FLU_STH_ASIA	LKA	Sri Lanka	2018-03-05	2018	10	2018-03-04	2018	10	NOTDEFINED																																		LK	201810	201810
SEAR	YR	NH	FLU_SE_ASIA	THA	Thailand	2018-03-05	2018	10	2018-03-04	2018	10	NOTDEFINED	62	62	10		7							17					1	3	4	21	41													TH	201810	201810
SEAR	YR	NH	FLU_STH_ASIA	BGD	Bangladesh	2018-03-12	2018	11	2018-03-11	2018	11	NOTDEFINED	116	116	0		0	0	0	0		0		0			0		0	0	0		116	1									not tested yet			BD	201811	201811
SEAR	YR	SH	FLU_SE_ASIA	TLS	Timor-Leste	2018-03-12	2018	11	2018-03-11	2018	11	NOTDEFINED	14	14	0		0	0	0			0		0			7		0	0	7	7	5													TL	201811	201811
SEAR	YR	SH	FLU_SE_ASIA	IDN	Indonesia	2018-03-12	2018	11	2018-03-11	2018	11	NOTDEFINED	90	90	6		10	0		0				16						15	15	31	59													ID	201811	201811
SEAR	YR	NH	FLU_STH_ASIA	NPL	Nepal	2018-03-12	2018	11	2018-03-11	2018	11	NOTDEFINED	88	88	1		12							13			1		8	6	15	28	60	3												NP	201811	201811
SEAR	YR	NH	FLU_STH_ASIA	MDV	Maldives	2018-03-12	2018	11	2018-03-11	2018	11	NOTDEFINED	10	10	0		0	0	0	0		0		0			0		0	0	0		10	2	0	0		0	0	0	0	0		0		MV	201811	201811
SEAR	YR	NH	FLU_STH_ASIA	LKA	Sri Lanka	2018-03-12	2018	11	2018-03-11	2018	11	NOTDEFINED																																		LK	201811	201811
SEAR	YR	NH	FLU_STH_ASIA	IND	India	2018-03-12	2018	11	2018-03-11	2018	11	NOTDEFINED	168	168	1									1			1		2	1	4	5	163	3	4			0	6	0	5		Out of 168, 101 samples tested for other respiratory viruses & 67 samples tested only for Influenza.			IN	201811	201811
SEAR	YR	NH	FLU_SE_ASIA	MMR	Myanmar	2018-03-12	2018	11	2018-03-11	2018	11	NOTDEFINED	6	6	0		0	0	0	0		0	0	0			0		1	0	1	1	5	3												MM	201811	201811
SEAR	YR	NH	FLU_SE_ASIA	THA	Thailand	2018-03-12	2018	11	2018-03-11	2018	11	NOTDEFINED	55	55	8		3							11						4	4	15	40													TH	201811	201811
SEAR	YR	NH	FLU_STH_ASIA	BTN	Bhutan	2018-03-12	2018	11	2018-03-11	2018	11	NOTDEFINED	60	60	0	0	11	0	0	0		0		11			0		2	1	3	14	46	2	0	0	0	0	0	0	1	0				BT	201811	201811
SEAR	YR	NH	FLU_STH_ASIA	LKA	Sri Lanka	2018-03-19	2018	12	2018-03-18	2018	12	NOTDEFINED																																		LK	201812	201812
SEAR	YR	SH	FLU_SE_ASIA	TLS	Timor-Leste	2018-03-19	2018	12	2018-03-18	2018	12	NOTDEFINED	8	8	0		0	0	0			0		0			2		0	0	2	2	6													TL	201812	201812
SEAR	YR	NH	FLU_STH_ASIA	BTN	Bhutan	2018-03-19	2018	12	2018-03-18	2018	12	NOTDEFINED	64	64	0	0	14	0	0	0		0		14			0		5	0	5	19	45	2	0	0	0	0	0	0	0	0				BT	201812	201812
SEAR	YR	NH	FLU_STH_ASIA	NPL	Nepal	2018-03-19	2018	12	2018-03-18	2018	12	NOTDEFINED	70	70	2		9							11			1		6	3	10	21	49	3												NP	201812	201812
SEAR	YR	SH	FLU_SE_ASIA	IDN	Indonesia	2018-03-19	2018	12	2018-03-18	2018	12	NOTDEFINED	91	91	3		11	0		1				15						11	11	26	65													ID	201812	201812
SEAR	YR	NH	FLU_STH_ASIA	MDV	Maldives	2018-03-19	2018	12	2018-03-18	2018	12	NOTDEFINED	10	10	0		0	0	0	0		0	0	0			0		1	0	1	1	9	2	0	0		0	0	0	0	0				MV	201812	201812
SEAR	YR	NH	FLU_SE_ASIA	MMR	Myanmar	2018-03-19	2018	12	2018-03-18	2018	12	NOTDEFINED	4	4	0		0	0	0	0		0	0	0			0		1	0	1	1	3	3												MM	201812	201812
SEAR	YR	NH	FLU_SE_ASIA	THA	Thailand	2018-03-19	2018	12	2018-03-18	2018	12	NOTDEFINED	29	29	0		0							0					2	1	3	3	26													TH	201812	201812
SEAR	YR	NH	FLU_STH_ASIA	IND	India	2018-03-19	2018	12	2018-03-18	2018	12	NOTDEFINED	158	158	1									1			1		3	5	9	10	148	3	2				1	0	10		Out of 158, 124 samples tested for other respiratory viruses & 34 referred samples tested only for Influenza.			IN	201812	201812
SEAR	YR	NH	FLU_STH_ASIA	BGD	Bangladesh	2018-03-19	2018	12	2018-03-18	2018	12	NOTDEFINED	111	111	0		0	0	0	0		0		0			0		0	0	0		111	1									not tested yet			BD	201812	201812
SEAR	YR	NH	FLU_STH_ASIA	BGD	Bangladesh	2018-03-26	2018	13	2018-03-25	2018	13	NOTDEFINED	100	100	0		0	0	0	0		0		0			0		0	0	0		100	1									not tested yet			BD	201813	201813
SEAR	YR	NH	FLU_SE_ASIA	THA	Thailand	2018-03-26	2018	13	2018-03-25	2018	13	NOTDEFINED	56	56	7		1							8					2	2	4	12	44													TH	201813	201813
SEAR	YR	SH	FLU_SE_ASIA	TLS	Timor-Leste	2018-03-26	2018	13	2018-03-25	2018	13	NOTDEFINED	13	13	3		0	0	0			0		3			3		1	0	4	7	6													TL	201813	201813
SEAR	YR	NH	FLU_SE_ASIA	MMR	Myanmar	2018-03-26	2018	13	2018-03-25	2018	13	NOTDEFINED	2	2	0		0	0	0	0		0	0	0			0		0	0	0		2	3												MM	201813	201813
SEAR	YR	NH	FLU_STH_ASIA	BTN	Bhutan	2018-03-26	2018	13	2018-03-25	2018	13	NOTDEFINED	71	71	0	0	4	0	0	0		0		4			0		14	0	14	18	53	2	0	0	0	0	0	0	0	0				BT	201813	201813
SEAR	YR	NH	FLU_STH_ASIA	LKA	Sri Lanka	2018-03-26	2018	13	2018-03-25	2018	13	NOTDEFINED																																		LK	201813	201813
SEAR	YR	NH	FLU_STH_ASIA	MDV	Maldives	2018-03-26	2018	13	2018-03-25	2018	13	NOTDEFINED	20	20	2		1	0	0	0		0	0	3			0		0	0	0	3	17	2	0	0		0	0	0	0	0		0		MV	201813	201813
SEAR	YR	NH	FLU_STH_ASIA	NPL	Nepal	2018-03-26	2018	13	2018-03-25	2018	13	NOTDEFINED	83	83	4		9							13			1		4	3	8	21	62	3												NP	201813	201813
SEAR	YR	NH	FLU_STH_ASIA	IND	India	2018-03-26	2018	13	2018-03-25	2018	13	NOTDEFINED	125	125	1		2							3					3	2	5	8	117	3	4			0	4	1	3		Out of 125, 90 samples tested for other respiratory viruses & 35 referred samples tested only for Influenza.			IN	201813	201813
SEAR	YR	SH	FLU_SE_ASIA	IDN	Indonesia	2018-03-26	2018	13	2018-03-25	2018	13	NOTDEFINED	63	63	5		2	0		0				7						8	8	15	48													ID	201813	201813
SEAR	YR	NH	FLU_SE_ASIA	THA	Thailand	2018-04-02	2018	14	2018-04-01	2018	14	NOTDEFINED	37	37	1		2							3						0	0	3	34													TH	201814	201814
SEAR	YR	NH	FLU_STH_ASIA	BTN	Bhutan	2018-04-02	2018	14	2018-04-01	2018	14	NOTDEFINED	45	45	4	0	6	0	0	0		0		10			0		5	0	5	15	30	2	0	0	0	0	0	0	0	0				BT	201814	201814
SEAR	YR	NH	FLU_STH_ASIA	LKA	Sri Lanka	2018-04-02	2018	14	2018-04-01	2018	14	NOTDEFINED	69		3					1				4						4	4	8														LK	201814	201814
SEAR	YR	NH	FLU_SE_ASIA	MMR	Myanmar	2018-04-02	2018	14	2018-04-01	2018	14	NOTDEFINED	6	6	0		0	0	0	0		0	0	0			0		0	0	0		6	3												MM	201814	201814
SEAR	YR	NH	FLU_STH_ASIA	IND	India	2018-04-02	2018	14	2018-04-01	2018	14	NOTDEFINED	119	119	1		3							4						4	4	8	111	3	8			1	4	0	2		Out of 119, 93 samples tested for other respiratory viruses & 26 samples tested only for Influenza.			IN	201814	201814
SEAR	YR	NH	FLU_STH_ASIA	NPL	Nepal	2018-04-02	2018	14	2018-04-01	2018	14	NOTDEFINED	55	55	1		8							9			1		1	0	2	11	44	3												NP	201814	201814
SEAR	NH	NH	FLU_EST_ASIA	PRK	Democratic People's Republic of Korea	2018-04-02	2018	14	2018-04-01	2018	14	NOTDEFINED	40	40	7		0	0	0					7						0	0	7	33													KP	201814	201814
SEAR	YR	NH	FLU_STH_ASIA	BGD	Bangladesh	2018-04-02	2018	14	2018-04-01	2018	14	NOTDEFINED	136	136	0		0	0	0	0		0		0			0		1	0	1	1	135	1									not tested yet			BD	201814	201814
SEAR	YR	NH	FLU_STH_ASIA	MDV	Maldives	2018-04-02	2018	14	2018-04-01	2018	14	NOTDEFINED	22	21	3		1	0	0	0		0	0	4						2	2	6	14	2	0	0		0	0	0	0	0				MV	201814	201814
SEAR	YR	SH	FLU_SE_ASIA	TLS	Timor-Leste	2018-04-02	2018	14	2018-04-01	2018	14	NOTDEFINED	10	10	2		0	0	0			0		2			3		2	0	5	7	3													TL	201814	201814
SEAR	YR	SH	FLU_SE_ASIA	IDN	Indonesia	2018-04-02	2018	14	2018-04-01	2018	14	NOTDEFINED	81	81	7		8	0		1				16						8	8	24	57													ID	201814	201814
SEAR	YR	SH	FLU_SE_ASIA	IDN	Indonesia	2018-04-09	2018	15	2018-04-08	2018	15	NOTDEFINED	60	60	3		6	0		1				10						5	5	15	45													ID	201815	201815
SEAR	YR	NH	FLU_STH_ASIA	BGD	Bangladesh	2018-04-09	2018	15	2018-04-08	2018	15	NOTDEFINED	134	134	0		0	0	0	0		0		0			0		0	0	0		134	1									not tested yet			BD	201815	201815
SEAR	YR	NH	FLU_STH_ASIA	IND	India	2018-04-09	2018	15	2018-04-08	2018	15	NOTDEFINED	119	119	4									4						3	3	7	112	3	6			1	2	1	1				Out of 119, 88 samples tested for other respiratory viruses & 31 referred samples tested only for Influenza.	IN	201815	201815
SEAR	YR	NH	FLU_STH_ASIA	MDV	Maldives	2018-04-09	2018	15	2018-04-08	2018	15	NOTDEFINED	22	22	0		0	0	0	0		0	0	0						1	1	1	21	2	0	0		0	0	0	0	0	0			MV	201815	201815
SEAR	YR	SH	FLU_SE_ASIA	TLS	Timor-Leste	2018-04-09	2018	15	2018-04-08	2018	15	NOTDEFINED	14	14	1		0	0	0			0		1			5		1	0	6	7	7													TL	201815	201815
SEAR	YR	NH	FLU_STH_ASIA	NPL	Nepal	2018-04-09	2018	15	2018-04-08	2018	15	NOTDEFINED	39	39	0		3							3						1	1	4	35	3												NP	201815	201815
SEAR	YR	NH	FLU_STH_ASIA	BTN	Bhutan	2018-04-09	2018	15	2018-04-08	2018	15	NOTDEFINED	72	72	2	0	5	0	0	0		0		7			2		14	0	16	23	49	2	0	0	0	0	0	0	0	0				BT	201815	201815
SEAR	YR	NH	FLU_SE_ASIA	MMR	Myanmar	2018-04-09	2018	15	2018-04-08	2018	15	NOTDEFINED	3	3	0		0	0	0	0		0	0	0			0		1	0	1	1	2	3												MM	201815	201815
SEAR	YR	NH	FLU_SE_ASIA	THA	Thailand	2018-04-09	2018	15	2018-04-08	2018	15	NOTDEFINED	27	27	11		0							11						0	0	11	16													TH	201815	201815
SEAR	YR	NH	FLU_STH_ASIA	LKA	Sri Lanka	2018-04-09	2018	15	2018-04-08	2018	15	NOTDEFINED	63		12		1					1		14						3	3	17														LK	201815	201815
SEAR	YR	SH	FLU_SE_ASIA	TLS	Timor-Leste	2018-04-16	2018	16	2018-04-15	2018	16	NOTDEFINED	5	5	1		0	0	0			0		1			1		0	0	1	2	3													TL	201816	201816
SEAR	YR	NH	FLU_STH_ASIA	MDV	Maldives	2018-04-16	2018	16	2018-04-15	2018	16	NOTDEFINED	13	13	0		0	0	0	0		0		0						2	2	2	11	2	0	0		0	0	0	0	0				MV	201816	201816
SEAR	YR	NH	FLU_SE_ASIA	THA	Thailand	2018-04-16	2018	16	2018-04-15	2018	16	NOTDEFINED	38	38	3		1							4					2	1	3	7	31													TH	201816	201816
SEAR	YR	NH	FLU_STH_ASIA	BGD	Bangladesh	2018-04-16	2018	16	2018-04-15	2018	16	NOTDEFINED	111	111	0		0	0	0	0		0		0			0		0	0	0		111	1									not tested yet			BD	201816	201816
SEAR	YR	NH	FLU_STH_ASIA	NPL	Nepal	2018-04-16	2018	16	2018-04-15	2018	16	NOTDEFINED	35	35	1		1							2						1	1	3	32	3												NP	201816	201816
SEAR	YR	SH	FLU_SE_ASIA	IDN	Indonesia	2018-04-16	2018	16	2018-04-15	2018	16	NOTDEFINED	93	93	2		7	0		1				10						12	12	22	71													ID	201816	201816
SEAR	YR	NH	FLU_STH_ASIA	BTN	Bhutan	2018-04-16	2018	16	2018-04-15	2018	16	NOTDEFINED	39	39	3	0	2	0	0	0		0		5			0		10	0	10	15	24	2	0	0	0	0	0	0	1	0				BT	201816	201816
SEAR	YR	NH	FLU_STH_ASIA	IND	India	2018-04-16	2018	16	2018-04-15	2018	16	NOTDEFINED	104	104	1									1			0		1	8	9	10	94	3	1			0	3	2	1		Out of 104, 86 samples tested for other respiratory viruses & 18 referred samples tested only for Influenza.			IN	201816	201816
SEAR	YR	NH	FLU_STH_ASIA	LKA	Sri Lanka	2018-04-16	2018	16	2018-04-15	2018	16	NOTDEFINED	88		15					1		1		17						5	5	22														LK	201816	201816
SEAR	YR	NH	FLU_SE_ASIA	MMR	Myanmar	2018-04-16	2018	16	2018-04-15	2018	16	NOTDEFINED	9	9	0		3	0	0	0		0	0	3			0		0	0	0	3	6	3												MM	201816	201816
SEAR	YR	SH	FLU_SE_ASIA	TLS	Timor-Leste	2018-04-23	2018	17	2018-04-22	2018	17	NOTDEFINED	5	5	1		0	0	0			0		1			2		0	0	2	3	2													TL	201817	201817
SEAR	YR	NH	FLU_STH_ASIA	LKA	Sri Lanka	2018-04-23	2018	17	2018-04-22	2018	17	NOTDEFINED	92		9					1		1		11						2	2	13														LK	201817	201817
SEAR	YR	NH	FLU_STH_ASIA	NPL	Nepal	2018-04-23	2018	17	2018-04-22	2018	17	NOTDEFINED	32	32	1		1							2					1	0	1	3	29	3												NP	201817	201817
SEAR	YR	NH	FLU_SE_ASIA	THA	Thailand	2018-04-23	2018	17	2018-04-22	2018	17	NOTDEFINED	14	14	1		0							1						0	0	1	13													TH	201817	201817
SEAR	YR	NH	FLU_STH_ASIA	MDV	Maldives	2018-04-23	2018	17	2018-04-22	2018	17	NOTDEFINED	14	14																			13	1	0	0		0	0	0	0	0				MV	201817	201817
SEAR	YR	NH	FLU_STH_ASIA	IND	India	2018-04-23	2018	17	2018-04-22	2018	17	NOTDEFINED	94	94	1									1						2	2	3	91	3	0			0	5	1	5		Out of 94, 70 samples tested for other respiratory viruses & 24 referred samples tested only for Influenza.			IN	201817	201817
SEAR	YR	SH	FLU_SE_ASIA	IDN	Indonesia	2018-04-23	2018	17	2018-04-22	2018	17	NOTDEFINED	86	86	1		5	0		2				8						4	4	12	74													ID	201817	201817
SEAR	YR	NH	FLU_STH_ASIA	BTN	Bhutan	2018-04-23	2018	17	2018-04-22	2018	17	NOTDEFINED	50	50	1	0	3	0	0	0		0		4			5		7	0	12	16	34	2	0	0	0	0	0	0	0	0				BT	201817	201817
SEAR	YR	NH	FLU_SE_ASIA	MMR	Myanmar	2018-04-23	2018	17	2018-04-22	2018	17	NOTDEFINED	8	8	0		0	0	0	0		0	0	0			0		0	0	0		8	3												MM	201817	201817
SEAR	YR	NH	FLU_STH_ASIA	BGD	Bangladesh	2018-04-23	2018	17	2018-04-22	2018	17	NOTDEFINED	128	128	0		0	0	0	0		0		0			0		0	0	0		128	1									not tested yet			BD	201817	201817
SEAR	YR	NH	FLU_STH_ASIA	BTN	Bhutan	2018-04-30	2018	18	2018-04-29	2018	18	NOTDEFINED	35	35	0	0	3	0	0	0		0		3			0		5	0	5	8	27	2	0	0	0	0	0	0	1	0				BT	201818	201818
SEAR	YR	SH	FLU_SE_ASIA	TLS	Timor-Leste	2018-04-30	2018	18	2018-04-29	2018	18	NOTDEFINED	6	6	0		0	0	0			0		0			1		0	0	1	1	5													TL	201818	201818
SEAR	YR	NH	FLU_SE_ASIA	MMR	Myanmar	2018-04-30	2018	18	2018-04-29	2018	18	NOTDEFINED	4	4	0		0	0	0	0		0	0	0			0		0	0	0		4	3												MM	201818	201818
SEAR	YR	NH	FLU_SE_ASIA	THA	Thailand	2018-04-30	2018	18	2018-04-29	2018	18	NOTDEFINED	46	46	1		0							1					1	0	1	2	44													TH	201818	201818
SEAR	YR	NH	FLU_STH_ASIA	LKA	Sri Lanka	2018-04-30	2018	18	2018-04-29	2018	18	NOTDEFINED																																		LK	201818	201818
SEAR	NH	NH	FLU_EST_ASIA	PRK	Democratic People's Republic of Korea	2018-04-30	2018	18	2018-04-29	2018	18	NOTDEFINED	40	40	5		0	0	0					5						0	0	5	35													KP	201818	201818
SEAR	YR	NH	FLU_STH_ASIA	MDV	Maldives	2018-04-30	2018	18	2018-04-29	2018	18	NOTDEFINED	14	14	0		1	0	0	0		0	0	1			0		0	0	0	1	13	1	0	0		0	0	0	0	0				MV	201818	201818
SEAR	YR	NH	FLU_STH_ASIA	BGD	Bangladesh	2018-04-30	2018	18	2018-04-29	2018	18	NOTDEFINED	122	122	0		0	0	0	0		0		0			0		0	0	0		122	1									not tested yet			BD	201818	201818
SEAR	YR	NH	FLU_STH_ASIA	IND	India	2018-04-30	2018	18	2018-04-29	2018	18	NOTDEFINED	94	94	1									1						4	4	5	89	3	1			1	1	0	2		Out of 94, 68 samples tested for other respiratory viruses & 26 samples tested only for Influenza.			IN	201818	201818
SEAR	YR	SH	FLU_SE_ASIA	IDN	Indonesia	2018-04-30	2018	18	2018-04-29	2018	18	NOTDEFINED	90	90	6		6	0		1				13						16	16	29	61													ID	201818	201818
SEAR	YR	NH	FLU_STH_ASIA	NPL	Nepal	2018-04-30	2018	18	2018-04-29	2018	18	NOTDEFINED	28	28	0		0							0						0	0		28	2												NP	201818	201818
SEAR	YR	NH	FLU_STH_ASIA	LKA	Sri Lanka	2018-05-07	2018	19	2018-05-06	2018	19	NOTDEFINED																																		LK	201819	201819
SEAR	YR	NH	FLU_SE_ASIA	THA	Thailand	2018-05-07	2018	19	2018-05-06	2018	19	NOTDEFINED	29	29	3		0							3						0	0	3	26													TH	201819	201819
SEAR	YR	NH	FLU_STH_ASIA	IND	India	2018-05-07	2018	19	2018-05-06	2018	19	NOTDEFINED	101	101													1		1	2	4	4	97	3	3			0	2	5	3		Out of 101, 82 samples tested for other respiratory viruses & 19 referred samples tested only for Influenza.			IN	201819	201819
SEAR	YR	NH	FLU_STH_ASIA	BTN	Bhutan	2018-05-07	2018	19	2018-05-06	2018	19	NOTDEFINED	27	27	0	0	0	0	0	0		0		0			1		1	0	2	2	25	2	0	0	0	0	0	0	0	0				BT	201819	201819
SEAR	YR	NH	FLU_SE_ASIA	MMR	Myanmar	2018-05-07	2018	19	2018-05-06	2018	19	NOTDEFINED	13	13	0		0	0	0	0		0	0	0			0		1	0	1	1	12	3												MM	201819	201819
SEAR	YR	SH	FLU_SE_ASIA	IDN	Indonesia	2018-05-07	2018	19	2018-05-06	2018	19	NOTDEFINED	73	73	3		12	0		0				15						5	5	20	53													ID	201819	201819
SEAR	YR	SH	FLU_SE_ASIA	TLS	Timor-Leste	2018-05-07	2018	19	2018-05-06	2018	19	NOTDEFINED	17	17	0		0	0	0			0		0			2		0	0	2	2	14													TL	201819	201819
SEAR	YR	NH	FLU_STH_ASIA	BGD	Bangladesh	2018-05-07	2018	19	2018-05-06	2018	19	NOTDEFINED	149	149	0		0	0	0	0		0		0			0		0	0	0		149	1									not tested yet			BD	201819	201819
SEAR	YR	NH	FLU_STH_ASIA	NPL	Nepal	2018-05-07	2018	19	2018-05-06	2018	19	NOTDEFINED	20	20	2		0							2						0	0	2	18	3												NP	201819	201819
SEAR	YR	NH	FLU_STH_ASIA	MDV	Maldives	2018-05-07	2018	19	2018-05-06	2018	19	NOTDEFINED	23	23	2		10	0	0	0		0	0	12			0		0	0	0	12	11	1	0	0		0	0	0	0	0		0		MV	201819	201819
SEAR	YR	NH	FLU_STH_ASIA	IND	India	2018-05-14	2018	20	2018-05-13	2018	20	NOTDEFINED	128	128																1	1	1	127	3	4			0	6	12	7		Out of 128, 105 samples tested for other respiratory viruses & 23 referred samples tested only for Influenza.			IN	201820	201820
SEAR	YR	NH	FLU_SE_ASIA	MMR	Myanmar	2018-05-14	2018	20	2018-05-13	2018	20	NOTDEFINED	3	3	0		0	0	0	0		0	0	0			0		0	0	0		3	3												MM	201820	201820
SEAR	YR	NH	FLU_STH_ASIA	BTN	Bhutan	2018-05-14	2018	20	2018-05-13	2018	20	NOTDEFINED	29	29	0	0	1	0	0	0		0		1			3		3	0	6	7	22	2	0	0	0	0	0	0	1	0				BT	201820	201820
SEAR	YR	SH	FLU_SE_ASIA	TLS	Timor-Leste	2018-05-14	2018	20	2018-05-13	2018	20	NOTDEFINED	17	17	0		0	0	0			0		0			0		1	0	1	1	16													TL	201820	201820
SEAR	YR	NH	FLU_STH_ASIA	BGD	Bangladesh	2018-05-14	2018	20	2018-05-13	2018	20	NOTDEFINED	141	141	0		0	0	0	0		0		0			0		2	0	2	2	139	1									not tested yet			BD	201820	201820
SEAR	YR	NH	FLU_STH_ASIA	MDV	Maldives	2018-05-14	2018	20	2018-05-13	2018	20	NOTDEFINED	151	151	9		96	0	0	0		0	0	105			0		0	0	0	105	43	1	0	0		0	0	0	0	0		0		MV	201820	201820
SEAR	YR	SH	FLU_SE_ASIA	IDN	Indonesia	2018-05-14	2018	20	2018-05-13	2018	20	NOTDEFINED	75	75	7		7	0		0				14						3	3	17	58													ID	201820	201820
SEAR	YR	NH	FLU_STH_ASIA	NPL	Nepal	2018-05-14	2018	20	2018-05-13	2018	20	NOTDEFINED	39	39	0		1							1					1	0	1	2	37	3												NP	201820	201820
SEAR	YR	NH	FLU_STH_ASIA	LKA	Sri Lanka	2018-05-14	2018	20	2018-05-13	2018	20	NOTDEFINED																																		LK	201820	201820
SEAR	YR	NH	FLU_SE_ASIA	THA	Thailand	2018-05-14	2018	20	2018-05-13	2018	20	NOTDEFINED	49	49	12		1							13					1	0	1	14	35													TH	201820	201820
SEAR	YR	NH	FLU_STH_ASIA	MDV	Maldives	2018-05-21	2018	21	2018-05-20	2018	21	NOTDEFINED	244	244	1		109	0	0	5		0	0	115			0		0	0	0	115	51	1	0	0		0	0	0	0	0				MV	201821	201821
SEAR	YR	NH	FLU_STH_ASIA	IND	India	2018-05-21	2018	21	2018-05-20	2018	21	NOTDEFINED	127	127	1		0							1						2	2	3	124	3	2			0	2	8	4		Out of 127, 98 samples tested for other respiratory viruses & 29 referred samples tested only for Influenza.			IN	201821	201821
SEAR	YR	NH	FLU_STH_ASIA	BGD	Bangladesh	2018-05-21	2018	21	2018-05-20	2018	21	NOTDEFINED	141	141	0		0	0	0	0		0		0			1		0	0	1	1	140	1									not tested yet			BD	201821	201821
SEAR	YR	SH	FLU_SE_ASIA	TLS	Timor-Leste	2018-05-21	2018	21	2018-05-20	2018	21	NOTDEFINED	11	11	0		0	0	0			0		0			0		0	0	0		11													TL	201821	201821
SEAR	YR	NH	FLU_STH_ASIA	NPL	Nepal	2018-05-21	2018	21	2018-05-20	2018	21	NOTDEFINED	58	58	1		1							2			1			0	1	3	55	3												NP	201821	201821
SEAR	YR	NH	FLU_STH_ASIA	LKA	Sri Lanka	2018-05-21	2018	21	2018-05-20	2018	21	NOTDEFINED																																		LK	201821	201821
SEAR	YR	SH	FLU_SE_ASIA	IDN	Indonesia	2018-05-21	2018	21	2018-05-20	2018	21	NOTDEFINED	60	60	1		2	0		0				3						4	4	7	53													ID	201821	201821
SEAR	YR	NH	FLU_STH_ASIA	BTN	Bhutan	2018-05-21	2018	21	2018-05-20	2018	21	NOTDEFINED	17	17	0	0	0	0	0	0		0		0			0		0	0	0		17	2	0	0	0	0	0	0	0	0				BT	201821	201821
SEAR	YR	NH	FLU_SE_ASIA	MMR	Myanmar	2018-05-21	2018	21	2018-05-20	2018	21	NOTDEFINED	8	8	0		0	0	0	0		0	0	0			0		0	0	0		8	3												MM	201821	201821
SEAR	YR	NH	FLU_SE_ASIA	THA	Thailand	2018-05-21	2018	21	2018-05-20	2018	21	NOTDEFINED	33	33	2		1							3						0	0	3	30													TH	201821	201821
SEAR	YR	NH	FLU_STH_ASIA	NPL	Nepal	2018-05-28	2018	22	2018-05-27	2018	22	NOTDEFINED	57	57	0		0							0					1	2	3	3	54	3												NP	201822	201822
SEAR	YR	NH	FLU_STH_ASIA	LKA	Sri Lanka	2018-05-28	2018	22	2018-05-27	2018	22	NOTDEFINED																																		LK	201822	201822
SEAR	YR	SH	FLU_SE_ASIA	TLS	Timor-Leste	2018-05-28	2018	22	2018-05-27	2018	22	NOTDEFINED	6	6	0		0	0	0			0		0			0		0	0	0		6													TL	201822	201822
SEAR	YR	NH	FLU_STH_ASIA	MDV	Maldives	2018-05-28	2018	22	2018-05-27	2018	22	NOTDEFINED	77	92	0		31	0	0	0		0	0	31			0		0	0	0	31	29	1	0	0		0	0	0	0	0	0			MV	201822	201822
SEAR	YR	NH	FLU_SE_ASIA	THA	Thailand	2018-05-28	2018	22	2018-05-27	2018	22	NOTDEFINED	47	47	9		3							12						0	0	12	35													TH	201822	201822
SEAR	YR	NH	FLU_STH_ASIA	BGD	Bangladesh	2018-05-28	2018	22	2018-05-27	2018	22	NOTDEFINED	125	125	0		0	0	0	0		0		0			0		1	0	1	1	124	1									not tested yet			BD	201822	201822
SEAR	YR	NH	FLU_STH_ASIA	IND	India	2018-05-28	2018	22	2018-05-27	2018	22	NOTDEFINED	126	126																2	2	2	124	3	1			0	1	3	3		Out of 126, 106 samples tested for other respiratory viruses & 20 referred samples tested only for Influenza.			IN	201822	201822
SEAR	YR	NH	FLU_SE_ASIA	MMR	Myanmar	2018-05-28	2018	22	2018-05-27	2018	22	NOTDEFINED	3	3	0		0	0	0	0		0	0	0			0		0	0	0		3	3												MM	201822	201822
SEAR	YR	NH	FLU_STH_ASIA	BTN	Bhutan	2018-05-28	2018	22	2018-05-27	2018	22	NOTDEFINED	56	56	0	0	0	0	0	0		0		0			0		17	1	18	18	38	2	0	0	0	0	1	0	1	0				BT	201822	201822
SEAR	YR	SH	FLU_SE_ASIA	IDN	Indonesia	2018-05-28	2018	22	2018-05-27	2018	22	NOTDEFINED	40	40	1		5	0		1				7						4	4	11	29													ID	201822	201822
SEAR	YR	NH	FLU_SE_ASIA	THA	Thailand	2018-06-04	2018	23	2018-06-03	2018	23	NOTDEFINED	63	63	7		0							7						0	0	7	54													TH	201823	201823
SEAR	YR	SH	FLU_SE_ASIA	TLS	Timor-Leste	2018-06-04	2018	23	2018-06-03	2018	23	NOTDEFINED	7	7	0		0	0	0			0		0			0		0	0	0		7													TL	201823	201823
SEAR	YR	NH	FLU_SE_ASIA	MMR	Myanmar	2018-06-04	2018	23	2018-06-03	2018	23	NOTDEFINED	7	7	0		0	0	0	0		0	0	0			0		0	0	0		7	3												MM	201823	201823
SEAR	YR	NH	FLU_STH_ASIA	LKA	Sri Lanka	2018-06-04	2018	23	2018-06-03	2018	23	NOTDEFINED	363		56							25		81						7	7	88														LK	201823	201823
SEAR	YR	SH	FLU_SE_ASIA	IDN	Indonesia	2018-06-04	2018	23	2018-06-03	2018	23	NOTDEFINED	44	44	1		1	0		0				2						1	1	3	41													ID	201823	201823
SEAR	YR	NH	FLU_STH_ASIA	BTN	Bhutan	2018-06-04	2018	23	2018-06-03	2018	23	NOTDEFINED	23	23	0	0	0	0	0	0		0		0			0		8	2	10	10	13	2	0	0	0	0	2	0	0	0				BT	201823	201823
SEAR	YR	NH	FLU_STH_ASIA	BGD	Bangladesh	2018-06-04	2018	23	2018-06-03	2018	23	NOTDEFINED	148	148	4		0	0	0	0		0		4			2		4	0	6	10	138	1									not tested yet			BD	201823	201823
SEAR	NH	NH	FLU_EST_ASIA	PRK	Democratic People's Republic of Korea	2018-06-04	2018	23	2018-06-03	2018	23	NOTDEFINED	40	40	5		0	0	0					5						0	0	5	35													KP	201823	201823
SEAR	YR	NH	FLU_STH_ASIA	IND	India	2018-06-04	2018	23	2018-06-03	2018	23	NOTDEFINED	103	103	0		1							1						5	5	6	97	3	1			1	3	4	3		Out of 103, 94 samples tested for other respiratory viruses & 9 referred samples tested only for Influenza.			IN	201823	201823
SEAR	YR	NH	FLU_STH_ASIA	MDV	Maldives	2018-06-04	2018	23	2018-06-03	2018	23	NOTDEFINED	43	43	1		8	0	0	0		0	0	9			2		0	0	2	11	32	1	0	0		0	0	0	0	0	0	0		MV	201823	201823
SEAR	YR	NH	FLU_STH_ASIA	NPL	Nepal	2018-06-04	2018	23	2018-06-03	2018	23	NOTDEFINED	45	45	0		1							1						1	1	2	43	3												NP	201823	201823
SEAR	YR	SH	FLU_SE_ASIA	IDN	Indonesia	2018-06-11	2018	24	2018-06-10	2018	24	NOTDEFINED	16	16	0		5	0		0				5						0	0	5	11													ID	201824	201824
SEAR	YR	SH	FLU_SE_ASIA	TLS	Timor-Leste	2018-06-11	2018	24	2018-06-10	2018	24	NOTDEFINED	0	0	0		0	0	0			0		0			0		0	0	0		0													TL	201824	201824
SEAR	YR	NH	FLU_STH_ASIA	LKA	Sri Lanka	2018-06-11	2018	24	2018-06-10	2018	24	NOTDEFINED	209		44							10		54						8	8	62														LK	201824	201824
SEAR	YR	NH	FLU_STH_ASIA	BTN	Bhutan	2018-06-11	2018	24	2018-06-10	2018	24	NOTDEFINED	31	31	0	0	0	0	0	0		0		0			1		10	0	11	11	20	2	0	0	0	0	2	0	0	0				BT	201824	201824
SEAR	YR	NH	FLU_SE_ASIA	MMR	Myanmar	2018-06-11	2018	24	2018-06-10	2018	24	NOTDEFINED	6	6	0		0	0	0	0		0	0	0			0		0	0	0		6	3												MM	201824	201824
SEAR	YR	NH	FLU_STH_ASIA	IND	India	2018-06-11	2018	24	2018-06-10	2018	24	NOTDEFINED	98	98																2	2	2	96	3	0			0	5	6	1		Out of 98, 82 samples tested for other respiratory viruses & 16 referred samples tested only for Influenza.			IN	201824	201824
SEAR	YR	NH	FLU_STH_ASIA	NPL	Nepal	2018-06-11	2018	24	2018-06-10	2018	24	NOTDEFINED	48	48	1		1							2								2	46	3												NP	201824	201824
SEAR	YR	NH	FLU_STH_ASIA	MDV	Maldives	2018-06-11	2018	24	2018-06-10	2018	24	NOTDEFINED	21	21	0		4	0	0	0		0	0	4			1		0	0	1	5	16	1	0	0		0	0	0	0	0	0	0		MV	201824	201824
SEAR	YR	NH	FLU_STH_ASIA	BGD	Bangladesh	2018-06-11	2018	24	2018-06-10	2018	24	NOTDEFINED	97	97	2		2	0	0	0		0		4			0		0	0	0	4	93	1									not tested yet			BD	201824	201824
SEAR	YR	NH	FLU_SE_ASIA	THA	Thailand	2018-06-11	2018	24	2018-06-10	2018	24	NOTDEFINED	58	58	10		0							10						0	0	10	48													TH	201824	201824
SEAR	YR	NH	FLU_STH_ASIA	MDV	Maldives	2018-06-18	2018	25	2018-06-17	2018	25	NOTDEFINED	5	5	0		0	0	0	0		0	0	0			1		0	0	1	1	3	1	0	0		0	0	0	0	0		0		MV	201825	201825
SEAR	YR	NH	FLU_STH_ASIA	BTN	Bhutan	2018-06-18	2018	25	2018-06-17	2018	25	NOTDEFINED	16	16	0	0	0	0	0	0		0		0			1		7	0	8	8	8	2	0	0	0	0	0	0	2	0				BT	201825	201825
SEAR	YR	NH	FLU_SE_ASIA	MMR	Myanmar	2018-06-18	2018	25	2018-06-17	2018	25	NOTDEFINED	6	6	0		0	0	0	0		0	0	0			0		0	0	0		6	3												MM	201825	201825
SEAR	YR	NH	FLU_STH_ASIA	BGD	Bangladesh	2018-06-18	2018	25	2018-06-17	2018	25	NOTDEFINED	117	117	13		3	0	0	0		0		16			0		2	0	2	18	99	1									not tested yet			BD	201825	201825
SEAR	YR	NH	FLU_STH_ASIA	IND	India	2018-06-18	2018	25	2018-06-17	2018	25	NOTDEFINED	109	109																1	1	1	108	3	2			1	2	3	5		Out of 109, 88 samples tested for other respiratory viruses & 21 referred samples tested only for Influenza..			IN	201825	201825
SEAR	YR	NH	FLU_STH_ASIA	NPL	Nepal	2018-06-18	2018	25	2018-06-17	2018	25	NOTDEFINED	35	35	1		2							3						1	1	4	31	3												NP	201825	201825
SEAR	YR	SH	FLU_SE_ASIA	IDN	Indonesia	2018-06-18	2018	25	2018-06-17	2018	25	NOTDEFINED	25	25	0		3	0		0				3						2	2	5	20													ID	201825	201825
SEAR	YR	NH	FLU_SE_ASIA	THA	Thailand	2018-06-18	2018	25	2018-06-17	2018	25	NOTDEFINED	39	39	9		6							15						0	0	15	24													TH	201825	201825
SEAR	YR	SH	FLU_SE_ASIA	TLS	Timor-Leste	2018-06-18	2018	25	2018-06-17	2018	25	NOTDEFINED	0	0	0		0	0	0			0		0			0		0	0	0		0													TL	201825	201825
SEAR	YR	NH	FLU_STH_ASIA	LKA	Sri Lanka	2018-06-18	2018	25	2018-06-17	2018	25	NOTDEFINED	194		59							19		78						15	15	93														LK	201825	201825
SEAR	YR	SH	FLU_SE_ASIA	TLS	Timor-Leste	2018-06-25	2018	26	2018-06-24	2018	26	NOTDEFINED	0	0	0		0	0	0			0		0			0		0	0	0		0													TL	201826	201826
SEAR	YR	NH	FLU_STH_ASIA	BGD	Bangladesh	2018-06-25	2018	26	2018-06-24	2018	26	NOTDEFINED	139	139	22		6	0	0	0		0		28			0		0	0	0	28	111	1									not tested yet			BD	201826	201826
SEAR	YR	NH	FLU_STH_ASIA	MDV	Maldives	2018-06-25	2018	26	2018-06-24	2018	26	NOTDEFINED	17	17	0		1	0	0	0		0		1			0		0	0	0	1	16	2	0	0		0	0	0	0	0				MV	201826	201826
SEAR	YR	NH	FLU_STH_ASIA	IND	India	2018-06-25	2018	26	2018-06-24	2018	26	NOTDEFINED	126	126																			126	3	3			1	4	7	1		Out of 126, 105 samples tested for other respiratory viruses & 21 referred samples tested only for Influenza.			IN	201826	201826
SEAR	YR	NH	FLU_STH_ASIA	NPL	Nepal	2018-06-25	2018	26	2018-06-24	2018	26	NOTDEFINED	40	40																			40	2												NP	201826	201826
SEAR	YR	NH	FLU_STH_ASIA	LKA	Sri Lanka	2018-06-25	2018	26	2018-06-24	2018	26	NOTDEFINED	171		44							8		52						14	14	66														LK	201826	201826
SEAR	YR	SH	FLU_SE_ASIA	IDN	Indonesia	2018-06-25	2018	26	2018-06-24	2018	26	NOTDEFINED	49	49	0		5	0		2				7						1	1	8	41													ID	201826	201826
SEAR	YR	NH	FLU_STH_ASIA	BTN	Bhutan	2018-06-25	2018	26	2018-06-24	2018	26	NOTDEFINED	26	26	0	0	0	0	0	0		0	0	0			1		5	0	6	6	20	2	3	0	0	0	0	0	4	0		0		BT	201826	201826
SEAR	YR	NH	FLU_SE_ASIA	THA	Thailand	2018-06-25	2018	26	2018-06-24	2018	26	NOTDEFINED	44	44	8		0							8			0		1	0	1	9	35													TH	201826	201826
SEAR	YR	NH	FLU_SE_ASIA	MMR	Myanmar	2018-06-25	2018	26	2018-06-24	2018	26	NOTDEFINED	11	11	0		0	0	0	0		0	0	0			0		0	0	0		11	3												MM	201826	201826
SEAR	YR	NH	FLU_STH_ASIA	LKA	Sri Lanka	2018-07-02	2018	27	2018-07-01	2018	27	NOTDEFINED	193		64									64						14	14	78														LK	201827	201827
SEAR	YR	NH	FLU_STH_ASIA	NPL	Nepal	2018-07-02	2018	27	2018-07-01	2018	27	NOTDEFINED	37	37			1							1						1	1	2	35	3												NP	201827	201827
SEAR	YR	NH	FLU_STH_ASIA	IND	India	2018-07-02	2018	27	2018-07-01	2018	27	NOTDEFINED	104	104																			104	3	3			1	2	1	1		Out of 104, 85 samples tested for other respiratory viruses & 19 referred samples tested only for Influenza.			IN	201827	201827
SEAR	YR	SH	FLU_SE_ASIA	TLS	Timor-Leste	2018-07-02	2018	27	2018-07-01	2018	27	NOTDEFINED	7	7	0		0	0	0			0		0			0		0	0	0		7													TL	201827	201827
SEAR	YR	NH	FLU_SE_ASIA	THA	Thailand	2018-07-02	2018	27	2018-07-01	2018	27	NOTDEFINED	45	45	5		1							6						1	1	7	38													TH	201827	201827
SEAR	YR	NH	FLU_SE_ASIA	MMR	Myanmar	2018-07-02	2018	27	2018-07-01	2018	27	NOTDEFINED	3	3	0		0	0	0	0		0	0	0			0		0	0	0		3	3												MM	201827	201827
SEAR	YR	NH	FLU_STH_ASIA	BTN	Bhutan	2018-07-02	2018	27	2018-07-01	2018	27	NOTDEFINED	21	21	0	0	0	0	0	0		0	0	0			0		6	0	6	6	15	2	0	0	0	0	0	0	2	0		0		BT	201827	201827
SEAR	YR	NH	FLU_STH_ASIA	BGD	Bangladesh	2018-07-02	2018	27	2018-07-01	2018	27	NOTDEFINED	164	164	55		12	0	0	0		0		67			0		2	0	2	69	95	1									not tested yet			BD	201827	201827
SEAR	YR	NH	FLU_STH_ASIA	MDV	Maldives	2018-07-02	2018	27	2018-07-01	2018	27	NOTDEFINED	12	12	0		2	0	0	0		0		2			2		0	0	2	4	8	2	0	0		0	0	0	0	0				MV	201827	201827
SEAR	YR	SH	FLU_SE_ASIA	IDN	Indonesia	2018-07-02	2018	27	2018-07-01	2018	27	NOTDEFINED	74	74	1		7	0		4				12						3	3	15	59													ID	201827	201827
SEAR	NH	NH	FLU_EST_ASIA	PRK	Democratic People's Republic of Korea	2018-07-02	2018	27	2018-07-01	2018	27	NOTDEFINED	20	20	0		0	0	0					0						0	0		20													KP	201827	201827
SEAR	YR	SH	FLU_SE_ASIA	TLS	Timor-Leste	2018-07-09	2018	28	2018-07-08	2018	28	NOTDEFINED	6	6	0		0	0	0			0		0			0		0	0	0		6													TL	201828	201828
SEAR	YR	NH	FLU_STH_ASIA	LKA	Sri Lanka	2018-07-09	2018	28	2018-07-08	2018	28	NOTDEFINED	119		29							6		35						11	11	46														LK	201828	201828
SEAR	YR	NH	FLU_STH_ASIA	NPL	Nepal	2018-07-09	2018	28	2018-07-08	2018	28	NOTDEFINED	61	61			2							2						2	2	4	57	3												NP	201828	201828
SEAR	YR	NH	FLU_SE_ASIA	THA	Thailand	2018-07-09	2018	28	2018-07-08	2018	28	NOTDEFINED	44	44	10		3							13						0	0	13	31													TH	201828	201828
SEAR	YR	NH	FLU_SE_ASIA	MMR	Myanmar	2018-07-09	2018	28	2018-07-08	2018	28	NOTDEFINED	0	0	0		0	0	0	0		0	0	0			0		0	0	0		0	3												MM	201828	201828
SEAR	YR	SH	FLU_SE_ASIA	IDN	Indonesia	2018-07-09	2018	28	2018-07-08	2018	28	NOTDEFINED	49	49	1		4	0		0				5						1	1	6	43													ID	201828	201828
SEAR	YR	NH	FLU_STH_ASIA	BTN	Bhutan	2018-07-09	2018	28	2018-07-08	2018	28	NOTDEFINED	19	19	0	0	0	0	0	0		0	0	0			0		4	0	4	4	15	2	0	0	0	0	0	0	3	0		0		BT	201828	201828
SEAR	YR	NH	FLU_STH_ASIA	BGD	Bangladesh	2018-07-09	2018	28	2018-07-08	2018	28	NOTDEFINED	192	192	52		16	0	0	0		1		69			0		0	0	0	69	123	1									not tested yet			BD	201828	201828
SEAR	YR	NH	FLU_STH_ASIA	IND	India	2018-07-09	2018	28	2018-07-08	2018	28	NOTDEFINED	123	123	0		1							1								1	122	3	3			0	0	3	6		Out of 123, 103 samples tested for other respiratory viruses & 20 samples tested only for Influenza.			IN	201828	201828
SEAR	YR	NH	FLU_STH_ASIA	MDV	Maldives	2018-07-09	2018	28	2018-07-08	2018	28	NOTDEFINED	5	5	0		0	0	0	0		0		0			1		0	0	1	1	4	2	0	0		0	0	0	0	0				MV	201828	201828
SEAR	YR	NH	FLU_SE_ASIA	THA	Thailand	2018-07-16	2018	29	2018-07-15	2018	29	NOTDEFINED	91	91	19		1							20						0	0	20	71													TH	201829	201829
SEAR	YR	NH	FLU_STH_ASIA	BTN	Bhutan	2018-07-16	2018	29	2018-07-15	2018	29	NOTDEFINED	25	25	0	0	0	0	0	0		0	0	0			0		4	0	4	4	21	2	0	0	0	0	0	0	0	0		0		BT	201829	201829
SEAR	YR	SH	FLU_SE_ASIA	IDN	Indonesia	2018-07-16	2018	29	2018-07-15	2018	29	NOTDEFINED	55	55	1		6	0		0				7						1	1	8	47													ID	201829	201829
SEAR	YR	NH	FLU_STH_ASIA	LKA	Sri Lanka	2018-07-16	2018	29	2018-07-15	2018	29	NOTDEFINED	125		30							1		31						6	6	37														LK	201829	201829
SEAR	YR	NH	FLU_STH_ASIA	BGD	Bangladesh	2018-07-16	2018	29	2018-07-15	2018	29	NOTDEFINED	167	167	61		14	0	0	0		1	A(H1N1)pdm09 + A(H3)	76			0		3	0	3	79	88	1											not tested yet	BD	201829	201829
SEAR	YR	NH	FLU_SE_ASIA	MMR	Myanmar	2018-07-16	2018	29	2018-07-15	2018	29	NOTDEFINED	3	3	0		0	0	0	0		0	0	0			0		0	0	0		3	3												MM	201829	201829
SEAR	YR	NH	FLU_STH_ASIA	IND	India	2018-07-16	2018	29	2018-07-15	2018	29	NOTDEFINED	141	141	1									1								1	140	3	1			0	1	7	8				Out of 141, 106 samples tested for other respiratory viruses & 35 samples tested only for Influenza.	IN	201829	201829
SEAR	YR	NH	FLU_STH_ASIA	MDV	Maldives	2018-07-16	2018	29	2018-07-15	2018	29	NOTDEFINED	20	20	0		2	0	0	0		0		2			1		0	0	1	3	17	2	0	0		0	0	0	0					MV	201829	201829
SEAR	YR	NH	FLU_STH_ASIA	NPL	Nepal	2018-07-16	2018	29	2018-07-15	2018	29	NOTDEFINED	47	47			1							1						2	2	3	44	3												NP	201829	201829
SEAR	YR	SH	FLU_SE_ASIA	TLS	Timor-Leste	2018-07-16	2018	29	2018-07-15	2018	29	NOTDEFINED	0	0	0		0	0	0			0		0			0		0	0	0		0													TL	201829	201829
SEAR	YR	NH	FLU_STH_ASIA	IND	India	2018-07-23	2018	30	2018-07-22	2018	30	NOTDEFINED	154	162	1									1						1	1	2	152	3	0			0	2	7	12		Out of 154, 125 samples tested for other respiratory viruses & 29 samples tested only for Influenza.			IN	201830	201830
SEAR	YR	NH	FLU_STH_ASIA	BTN	Bhutan	2018-07-23	2018	30	2018-07-22	2018	30	NOTDEFINED	29	29	0	0	0	0	0	0		0	0	0			0		5	0	5	5	24	2	0	0	0	0	0	0	6	0		0		BT	201830	201830
SEAR	YR	NH	FLU_SE_ASIA	MMR	Myanmar	2018-07-23	2018	30	2018-07-22	2018	30	NOTDEFINED	0	0	0		0	0	0	0		0	0	0			0		0	0	0		0	3												MM	201830	201830
SEAR	YR	NH	FLU_STH_ASIA	BGD	Bangladesh	2018-07-23	2018	30	2018-07-22	2018	30	NOTDEFINED	170	170	46		11	0	0	0		0		57			0		4	0	4	61	109	1									not tested yet			BD	201830	201830
SEAR	YR	SH	FLU_SE_ASIA	IDN	Indonesia	2018-07-23	2018	30	2018-07-22	2018	30	NOTDEFINED	40	40	2		3	0		1				6						1	1	7	33													ID	201830	201830
SEAR	YR	NH	FLU_STH_ASIA	MDV	Maldives	2018-07-23	2018	30	2018-07-22	2018	30	NOTDEFINED	18	18	0		1	0	0	0		0		1			1		1	0	2	3	15	2	0	0		0	0	0	0					MV	201830	201830
SEAR	YR	NH	FLU_STH_ASIA	NPL	Nepal	2018-07-23	2018	30	2018-07-22	2018	30	NOTDEFINED	43	43																1	1	1	42	3												NP	201830	201830
SEAR	YR	SH	FLU_SE_ASIA	TLS	Timor-Leste	2018-07-23	2018	30	2018-07-22	2018	30	NOTDEFINED	7	7	0		0	0	0			0		0			0		0	0	0		7													TL	201830	201830
SEAR	YR	NH	FLU_SE_ASIA	THA	Thailand	2018-07-23	2018	30	2018-07-22	2018	30	NOTDEFINED	21	21	8		2							10						0	0	10	11													TH	201830	201830
SEAR	YR	NH	FLU_STH_ASIA	LKA	Sri Lanka	2018-07-23	2018	30	2018-07-22	2018	30	NOTDEFINED	145		20							3		23						14	14	37														LK	201830	201830
SEAR	YR	NH	FLU_STH_ASIA	BGD	Bangladesh	2018-07-30	2018	31	2018-07-29	2018	31	NOTDEFINED	208	208	59		17	0	0	0		1	A(H1N1)pdm09+H3	77			0		2	0	2	79	129	1									not tested yet			BD	201831	201831
SEAR	YR	NH	FLU_STH_ASIA	MDV	Maldives	2018-07-30	2018	31	2018-07-29	2018	31	NOTDEFINED	12	12	0		1	0	0	0		0		1			0		0	0	0	1	11	2	0	0		0	0	0	0	0				MV	201831	201831
SEAR	YR	SH	FLU_SE_ASIA	TLS	Timor-Leste	2018-07-30	2018	31	2018-07-29	2018	31	NOTDEFINED	6	6	0		0	0	0			0		0			1		0	0	1	1	5													TL	201831	201831
SEAR	YR	NH	FLU_STH_ASIA	NPL	Nepal	2018-07-30	2018	31	2018-07-29	2018	31	NOTDEFINED	55	55			4							4						1	1	5	50	3												NP	201831	201831
SEAR	YR	NH	FLU_STH_ASIA	LKA	Sri Lanka	2018-07-30	2018	31	2018-07-29	2018	31	NOTDEFINED	109		22							3		25						10	10	35														LK	201831	201831
SEAR	NH	NH	FLU_EST_ASIA	PRK	Democratic People's Republic of Korea	2018-07-30	2018	31	2018-07-29	2018	31	NOTDEFINED	10	10	0		0	0	0					0						0	0		10													KP	201831	201831
SEAR	YR	NH	FLU_STH_ASIA	IND	India	2018-07-30	2018	31	2018-07-29	2018	31	NOTDEFINED	153	168	2									2						6	6	8	143	3	1			1	2	9	12		Out of 153, 121 samples tested for other respiratory viruses & 32 samples tested only for Influenza.			IN	201831	201831
SEAR	YR	NH	FLU_STH_ASIA	BTN	Bhutan	2018-07-30	2018	31	2018-07-29	2018	31	NOTDEFINED	21	21	0	0	0	0	0	0		0	0	0			0		1	0	1	1	20	2	0	0	0	0	0	0	6	0	0	0	0	BT	201831	201831
SEAR	YR	NH	FLU_SE_ASIA	THA	Thailand	2018-07-30	2018	31	2018-07-29	2018	31	NOTDEFINED	121	121	35		6							41			0		0	1	1	42	79													TH	201831	201831
SEAR	YR	SH	FLU_SE_ASIA	IDN	Indonesia	2018-07-30	2018	31	2018-07-29	2018	31	NOTDEFINED	51	51	0		1	0		0				1						4	4	5	46													ID	201831	201831
SEAR	YR	NH	FLU_SE_ASIA	MMR	Myanmar	2018-07-30	2018	31	2018-07-29	2018	31	NOTDEFINED	1	1	0		0	0	0	0		0	0	0			0		0	0	0		1	3												MM	201831	201831
SEAR	YR	NH	FLU_STH_ASIA	IND	India	2018-08-06	2018	32	2018-08-05	2018	32	NOTDEFINED	143	162	2		1							3						1	1	4	139	3	1			3	3	8	16		Out of 143, 100 samples tested for other respiratory viruses & 43 samples tested only for Influenza.			IN	201832	201832
SEAR	YR	SH	FLU_SE_ASIA	TLS	Timor-Leste	2018-08-06	2018	32	2018-08-05	2018	32	NOTDEFINED	13	13	0		0	0	0			0		0			0		0	0	0		13													TL	201832	201832
SEAR	YR	NH	FLU_SE_ASIA	THA	Thailand	2018-08-06	2018	32	2018-08-05	2018	32	NOTDEFINED	75	75	11		5							16			0		0	1	1	17	58													TH	201832	201832
SEAR	YR	NH	FLU_STH_ASIA	NPL	Nepal	2018-08-06	2018	32	2018-08-05	2018	32	NOTDEFINED	64	64			10							10					2	9	11	21	43	4												NP	201832	201832
SEAR	YR	NH	FLU_SE_ASIA	MMR	Myanmar	2018-08-06	2018	32	2018-08-05	2018	32	NOTDEFINED	10	10	0		2	0	0	0		0	0	2			0		0	0	0	2	8	3												MM	201832	201832
SEAR	YR	NH	FLU_STH_ASIA	LKA	Sri Lanka	2018-08-06	2018	32	2018-08-05	2018	32	NOTDEFINED	52		7							2		9						5	5	14														LK	201832	201832
SEAR	YR	NH	FLU_STH_ASIA	BTN	Bhutan	2018-08-06	2018	32	2018-08-05	2018	32	NOTDEFINED	38	38	0	0	0	0	0	0		0	0	0			5		1	0	6	6	32	2	0	0	0	0	1	0	6	0	0	0	0	BT	201832	201832
SEAR	YR	NH	FLU_STH_ASIA	BGD	Bangladesh	2018-08-06	2018	32	2018-08-05	2018	32	NOTDEFINED	173	173	53		7	0	0	0		0		60			0		2	0	2	62	111	1									not tested yet			BD	201832	201832
SEAR	YR	NH	FLU_STH_ASIA	MDV	Maldives	2018-08-06	2018	32	2018-08-05	2018	32	NOTDEFINED	26	26	0		0	0	0	0		0		0			2		0	0	2	2	24	2	0	0		0	0	0	0	0				MV	201832	201832
SEAR	YR	SH	FLU_SE_ASIA	IDN	Indonesia	2018-08-06	2018	32	2018-08-05	2018	32	NOTDEFINED	45	45	0		7	0		2				9						1	1	10	35													ID	201832	201832
SEAR	YR	NH	FLU_STH_ASIA	BGD	Bangladesh	2018-08-13	2018	33	2018-08-12	2018	33	NOTDEFINED	98	98	19		5	0	0	0		1	A(H1N1)pdm09+A(H3)	25			0		3	0	3	28	70	1									not tested yet			BD	201833	201833
SEAR	YR	NH	FLU_STH_ASIA	MDV	Maldives	2018-08-13	2018	33	2018-08-12	2018	33	NOTDEFINED	11	11	0		0	0	0	0		0		0						1	1	1	10	2	0	0		0	0	0	0	0				MV	201833	201833
SEAR	YR	NH	FLU_SE_ASIA	MMR	Myanmar	2018-08-13	2018	33	2018-08-12	2018	33	NOTDEFINED	4	4	0		0	0	0	0		0	0	0			0		0	0	0		4	3												MM	201833	201833
SEAR	YR	SH	FLU_SE_ASIA	IDN	Indonesia	2018-08-13	2018	33	2018-08-12	2018	33	NOTDEFINED	58	58	4		3	0		3				10						3	3	13	45													ID	201833	201833
SEAR	YR	NH	FLU_SE_ASIA	THA	Thailand	2018-08-13	2018	33	2018-08-12	2018	33	NOTDEFINED	110	110	19		3							22			0		1	0	1	23	87													TH	201833	201833
SEAR	YR	NH	FLU_STH_ASIA	LKA	Sri Lanka	2018-08-13	2018	33	2018-08-12	2018	33	NOTDEFINED	100		17							3		20						19	19	39														LK	201833	201833
SEAR	YR	SH	FLU_SE_ASIA	TLS	Timor-Leste	2018-08-13	2018	33	2018-08-12	2018	33	NOTDEFINED	2	2	0		0	0	0			0		0			0		0	0	0		2													TL	201833	201833
SEAR	YR	NH	FLU_STH_ASIA	NPL	Nepal	2018-08-13	2018	33	2018-08-12	2018	33	NOTDEFINED	98	98			16							16						3	3	19	79	4												NP	201833	201833
SEAR	YR	NH	FLU_STH_ASIA	BTN	Bhutan	2018-08-13	2018	33	2018-08-12	2018	33	NOTDEFINED	49	49	0	0	0	0	0	0		0	0	0			0		1	0	1	1	48	2	0	0	0	0	0	0	12	0	0	0	0	BT	201833	201833
SEAR	YR	NH	FLU_STH_ASIA	IND	India	2018-08-13	2018	33	2018-08-12	2018	33	NOTDEFINED	143	153	1									1			2			1	3	4	139	3	1			0	3	3	12		Out of 143, 89 samples tested for other respiratory viruses & 54 samples tested only for Influenza.			IN	201833	201833
SEAR	YR	NH	FLU_STH_ASIA	LKA	Sri Lanka	2018-08-20	2018	34	2018-08-19	2018	34	NOTDEFINED	51		4							1		5						8	8	13														LK	201834	201834
SEAR	YR	SH	FLU_SE_ASIA	IDN	Indonesia	2018-08-20	2018	34	2018-08-19	2018	34	NOTDEFINED	50	50	2		2	0		0				4						0	0	4	46													ID	201834	201834
SEAR	YR	NH	FLU_STH_ASIA	IND	India	2018-08-20	2018	34	2018-08-19	2018	34	NOTDEFINED	186	195	7									7			1		1		2	9		4	1			1	2	5	27		Out of 186, 127 samples tested for other respiratory viruses & 59 samples tested only for Influenza.			IN	201834	201834
SEAR	YR	NH	FLU_SE_ASIA	MMR	Myanmar	2018-08-20	2018	34	2018-08-19	2018	34	NOTDEFINED	2	2	1		0	0	0	0		0	0	1			0		0	0	0	1	1	3												MM	201834	201834
SEAR	YR	NH	FLU_STH_ASIA	BTN	Bhutan	2018-08-20	2018	34	2018-08-19	2018	34	NOTDEFINED	41	41	0	0	0	0	0	0		0	0	0			0		3	0	3	3	38	2	0	0	0	1	0	0	10	0	0	0	0	BT	201834	201834
SEAR	YR	NH	FLU_SE_ASIA	THA	Thailand	2018-08-20	2018	34	2018-08-19	2018	34	NOTDEFINED	81	81	18		2							20						0	0	20	61													TH	201834	201834
SEAR	YR	NH	FLU_STH_ASIA	NPL	Nepal	2018-08-20	2018	34	2018-08-19	2018	34	NOTDEFINED	83	83			22							22						8	8	30	53	4												NP	201834	201834
SEAR	YR	NH	FLU_STH_ASIA	BGD	Bangladesh	2018-08-20	2018	34	2018-08-19	2018	34	NOTDEFINED	51	51	7		0	0	0	0		0		7			0		0	0	0	7	44	1									not tested yet			BD	201834	201834
SEAR	YR	NH	FLU_STH_ASIA	MDV	Maldives	2018-08-20	2018	34	2018-08-19	2018	34	NOTDEFINED	12	12	1		0	0	0	0		0		1						1	1	2	10	3	0	0		0	0	0	0	0				MV	201834	201834
SEAR	YR	SH	FLU_SE_ASIA	TLS	Timor-Leste	2018-08-20	2018	34	2018-08-19	2018	34	NOTDEFINED	6	6	0		0	0	0			0		0			0		0	0	0		6													TL	201834	201834
SEAR	YR	NH	FLU_STH_ASIA	MDV	Maldives	2018-08-27	2018	35	2018-08-26	2018	35	NOTDEFINED	5	5	0		0	0	0	0		0		0			0		0	0	0		5	2	0	0		0	0	0	0	0				MV	201835	201835
SEAR	YR	NH	FLU_STH_ASIA	IND	India	2018-08-27	2018	35	2018-08-26	2018	35	NOTDEFINED	207	207	21		4							25					1	4	5	30	177	4	3			3	1	3	5		Out of 207, 133 samples tested for other respiratory viruses & 74 samples tested only for Influenza.			IN	201835	201835
SEAR	YR	NH	FLU_SE_ASIA	MMR	Myanmar	2018-08-27	2018	35	2018-08-26	2018	35	NOTDEFINED	11	11	0		0	0	0	0		0	0	0			0		4	0	4	4	7	3												MM	201835	201835
SEAR	YR	NH	FLU_STH_ASIA	NPL	Nepal	2018-08-27	2018	35	2018-08-26	2018	35	NOTDEFINED	101	101	1		17							18					1	2	3	21	80	4												NP	201835	201835
SEAR	YR	NH	FLU_STH_ASIA	BTN	Bhutan	2018-08-27	2018	35	2018-08-26	2018	35	NOTDEFINED	27	27	0	0	5	0	0	0		0	0	5			0		0	0	0	5	22	2	0	0	0	0	0	0	2	0	0	0	0	BT	201835	201835
SEAR	YR	NH	FLU_STH_ASIA	BGD	Bangladesh	2018-08-27	2018	35	2018-08-26	2018	35	NOTDEFINED	90	90	12		8	0	0	0		0		20			0		3	0	3	23	67	1									not tested yet			BD	201835	201835
SEAR	YR	SH	FLU_SE_ASIA	IDN	Indonesia	2018-08-27	2018	35	2018-08-26	2018	35	NOTDEFINED	46	46	1		4	0		1				6						3	3	9	37													ID	201835	201835
SEAR	YR	SH	FLU_SE_ASIA	TLS	Timor-Leste	2018-08-27	2018	35	2018-08-26	2018	35	NOTDEFINED	1	1	0		0	0	0			0		0			0		0	0	0		1													TL	201835	201835
SEAR	YR	NH	FLU_SE_ASIA	THA	Thailand	2018-08-27	2018	35	2018-08-26	2018	35	NOTDEFINED	128	128	15		15							30			0		1	0	1	31	97													TH	201835	201835
SEAR	YR	NH	FLU_STH_ASIA	LKA	Sri Lanka	2018-08-27	2018	35	2018-08-26	2018	35	NOTDEFINED																																		LK	201835	201835
SEAR	YR	SH	FLU_SE_ASIA	TLS	Timor-Leste	2018-09-03	2018	36	2018-09-02	2018	36	NOTDEFINED	12	12	0		0	0	0			0		0			0		0	0	0		12													TL	201836	201836
SEAR	YR	NH	FLU_STH_ASIA	BGD	Bangladesh	2018-09-03	2018	36	2018-09-02	2018	36	NOTDEFINED	227	227	27		3	0	0	0		0		30			0		3	0	3	33	194	1									not tested yet			BD	201836	201836
SEAR	YR	NH	FLU_STH_ASIA	MDV	Maldives	2018-09-03	2018	36	2018-09-02	2018	36	NOTDEFINED	12	12	0		0	0	0	0		0		0			0		0	0	0		12	2	0	0		0	0	0	0	0				MV	201836	201836
SEAR	YR	SH	FLU_SE_ASIA	IDN	Indonesia	2018-09-03	2018	36	2018-09-02	2018	36	NOTDEFINED	39	39	0		0	0		0				0						0	0		39													ID	201836	201836
SEAR	NH	NH	FLU_EST_ASIA	PRK	Democratic People's Republic of Korea	2018-09-03	2018	36	2018-09-02	2018	36	NOTDEFINED	15	15	0		0	0	0					0						0	0		15													KP	201836	201836
SEAR	YR	NH	FLU_STH_ASIA	IND	India	2018-09-03	2018	36	2018-09-02	2018	36	NOTDEFINED	346	352	61		15							76						2	2	78	267	4	2			0	0	1	16		Out of 346, 194 samples tested for other respiratory viruses & 152 samples tested only for Influenza.			IN	201836	201836
SEAR	YR	NH	FLU_STH_ASIA	NPL	Nepal	2018-09-03	2018	36	2018-09-02	2018	36	NOTDEFINED	115	115	1		30							31						6	6	37	78	4												NP	201836	201836
SEAR	YR	NH	FLU_STH_ASIA	LKA	Sri Lanka	2018-09-03	2018	36	2018-09-02	2018	36	NOTDEFINED	66				1			1		0		2						2	2	4														LK	201836	201836
SEAR	YR	NH	FLU_SE_ASIA	MMR	Myanmar	2018-09-03	2018	36	2018-09-02	2018	36	NOTDEFINED	23	23	0		5	0	0	0		0	0	5			0		3	0	3	8	14	3												MM	201836	201836
SEAR	YR	NH	FLU_STH_ASIA	BTN	Bhutan	2018-09-03	2018	36	2018-09-02	2018	36	NOTDEFINED	40	40	0	0	5	0	0	0		0	0	5			0		0	0	0	5	35	2	0	0	0	0	0	0	9	0	0	0	0	BT	201836	201836
SEAR	YR	NH	FLU_SE_ASIA	THA	Thailand	2018-09-03	2018	36	2018-09-02	2018	36	NOTDEFINED	115	115	25		13							38						0	0	38	77													TH	201836	201836
SEAR	YR	NH	FLU_SE_ASIA	MMR	Myanmar	2018-09-10	2018	37	2018-09-09	2018	37	NOTDEFINED	22	22	0		6	0	0	0		0	0	6			0		0	0	0	6	8	3												MM	201837	201837
SEAR	YR	NH	FLU_STH_ASIA	NPL	Nepal	2018-09-10	2018	37	2018-09-09	2018	37	NOTDEFINED	84	84	1		19							20					2	1	3	23	61	4												NP	201837	201837
SEAR	YR	NH	FLU_STH_ASIA	BTN	Bhutan	2018-09-10	2018	37	2018-09-09	2018	37	NOTDEFINED	30	30	1	0	3	0	0	0		0	0	4			0		0	0	0	4	26	2	0	0	0	0	0	0	9	0	0	0	0	BT	201837	201837
SEAR	YR	NH	FLU_SE_ASIA	THA	Thailand	2018-09-10	2018	37	2018-09-09	2018	37	NOTDEFINED	103	103	19		8							27			0		1	1	2	29	74													TH	201837	201837
SEAR	YR	NH	FLU_STH_ASIA	LKA	Sri Lanka	2018-09-10	2018	37	2018-09-09	2018	37	NOTDEFINED	49		2		1							3						3	3	6														LK	201837	201837
SEAR	YR	SH	FLU_SE_ASIA	TLS	Timor-Leste	2018-09-10	2018	37	2018-09-09	2018	37	NOTDEFINED	16	16	0		0	0	0			0		0			0		0	0	0		16													TL	201837	201837
SEAR	YR	NH	FLU_STH_ASIA	IND	India	2018-09-10	2018	37	2018-09-09	2018	37	NOTDEFINED	409	409	104		24							128						1	1	129	280	4	5			2	0	2	21		Out of 409, 179 samples tested for other respiratory pathogens.230 samples tested only for Influenza.			IN	201837	201837
SEAR	YR	NH	FLU_STH_ASIA	MDV	Maldives	2018-09-10	2018	37	2018-09-09	2018	37	NOTDEFINED	11	11	0		0	0	0	0		0		0			0		0	0	0		11	2	0	0		0	0	0	0	0				MV	201837	201837
SEAR	YR	SH	FLU_SE_ASIA	IDN	Indonesia	2018-09-10	2018	37	2018-09-09	2018	37	NOTDEFINED	46	46	1		6	0		2				9						5	5	14	32													ID	201837	201837
SEAR	YR	NH	FLU_STH_ASIA	BGD	Bangladesh	2018-09-10	2018	37	2018-09-09	2018	37	NOTDEFINED	126	126	9		2	0	0	0		0		11			1		3	0	4	15	111	1									not tested yet			BD	201837	201837
SEAR	YR	NH	FLU_SE_ASIA	MMR	Myanmar	2018-09-17	2018	38	2018-09-16	2018	38	NOTDEFINED	18	18	0		4	0	0	0		0	0	4			0		0	0	0	4	14	3												MM	201838	201838
SEAR	YR	NH	FLU_STH_ASIA	LKA	Sri Lanka	2018-09-17	2018	38	2018-09-16	2018	38	NOTDEFINED	51		1									1						3	3	4														LK	201838	201838
SEAR	YR	NH	FLU_SE_ASIA	THA	Thailand	2018-09-17	2018	38	2018-09-16	2018	38	NOTDEFINED	89	89	11		5							16						0	0	16	73													TH	201838	201838
SEAR	YR	NH	FLU_STH_ASIA	NPL	Nepal	2018-09-17	2018	38	2018-09-16	2018	38	NOTDEFINED	103	103	1		27							28						9	9	37	66	4												NP	201838	201838
SEAR	YR	SH	FLU_SE_ASIA	TLS	Timor-Leste	2018-09-17	2018	38	2018-09-16	2018	38	NOTDEFINED	3	3	0		0	0	0			0		0			0		0	0	0		3													TL	201838	201838
SEAR	YR	SH	FLU_SE_ASIA	IDN	Indonesia	2018-09-17	2018	38	2018-09-16	2018	38	NOTDEFINED	43	43	1		1	0		0				2						4	4	6	37													ID	201838	201838
SEAR	YR	NH	FLU_STH_ASIA	BGD	Bangladesh	2018-09-17	2018	38	2018-09-16	2018	38	NOTDEFINED	145	145	4		0	0	0	0		0		4			0		4	0	4	8	137	1									not tested yet			BD	201838	201838
SEAR	YR	NH	FLU_STH_ASIA	MDV	Maldives	2018-09-17	2018	38	2018-09-16	2018	38	NOTDEFINED	17	17	1		1	0	0	0		0		2			0		0	0	0	2	15	3	0	0		0	0	0	0	0				MV	201838	201838
SEAR	YR	NH	FLU_STH_ASIA	BTN	Bhutan	2018-09-17	2018	38	2018-09-16	2018	38	NOTDEFINED	13	13	0	0	3	0	0	0		0	0	3			0		0	0	0	3	10	2	1	0	0	1	0	0	0	0	0	0	0	BT	201838	201838
SEAR	YR	NH	FLU_STH_ASIA	IND	India	2018-09-17	2018	38	2018-09-16	2018	38	NOTDEFINED	501	509	119		20							139					6	1	7	146	355	4	2			4	1	4	18		Out of 501, 173 samples tested for other respiratory viruses. 328 samples tested only for influenza.			IN	201838	201838
SEAR	YR	NH	FLU_SE_ASIA	MMR	Myanmar	2018-09-24	2018	39	2018-09-23	2018	39	NOTDEFINED	31	31	0		18	0	0	0		0	0	18			0		1	0	1	19	12	3												MM	201839	201839
SEAR	YR	NH	FLU_STH_ASIA	BTN	Bhutan	2018-09-24	2018	39	2018-09-23	2018	39	NOTDEFINED	36	36	2	0	6	0	0	0		0	0	8			0		1	0	1	9	27	2	0	0	0	0	0	0	4	0	0	0	0	BT	201839	201839
SEAR	YR	SH	FLU_SE_ASIA	IDN	Indonesia	2018-09-24	2018	39	2018-09-23	2018	39	NOTDEFINED	36	36	1		0	0		0				1						2	2	3	33													ID	201839	201839
SEAR	YR	NH	FLU_STH_ASIA	LKA	Sri Lanka	2018-09-24	2018	39	2018-09-23	2018	39	NOTDEFINED	50		2		1					1		4						5	5	9														LK	201839	201839
SEAR	YR	NH	FLU_SE_ASIA	THA	Thailand	2018-09-24	2018	39	2018-09-23	2018	39	NOTDEFINED	93	93	19		9							28						0	0	28	65													TH	201839	201839
SEAR	YR	NH	FLU_STH_ASIA	IND	India	2018-09-24	2018	39	2018-09-23	2018	39	NOTDEFINED	495	496	116		13							129					3		3	132	366	4	4			2	2	6	17		Out of 495, 169 samples tested for other respiratory viruses & 326 referred samples tested only for Influenza.			IN	201839	201839
SEAR	YR	NH	FLU_STH_ASIA	BGD	Bangladesh	2018-09-24	2018	39	2018-09-23	2018	39	NOTDEFINED	97	97													0		4	0	4	4	93	1									not tested yet			BD	201839	201839
SEAR	YR	NH	FLU_STH_ASIA	NPL	Nepal	2018-09-24	2018	39	2018-09-23	2018	39	NOTDEFINED	111	111	2		44							46						9	9	55	55	4												NP	201839	201839
SEAR	YR	SH	FLU_SE_ASIA	TLS	Timor-Leste	2018-09-24	2018	39	2018-09-23	2018	39	NOTDEFINED	10	10	0		0	0	0			0		0			0		0	0	0		10													TL	201839	201839
SEAR	YR	NH	FLU_STH_ASIA	MDV	Maldives	2018-09-24	2018	39	2018-09-23	2018	39	NOTDEFINED	10	10	0		2	0	0	0		0		2			0		0	0	0	2	8	2	0	0		0	0	0	0	0				MV	201839	201839
SEAR	YR	NH	FLU_STH_ASIA	IND	India	2018-10-01	2018	40	2018-09-30	2018	40	NOTDEFINED	463	463	118		29							147					4		4	151	312	4	7			1	0	4	5		Out of 463, 176 samples tested for other respiratory viruses & 287 samples tested only for Influenza.			IN	201840	201840
SEAR	YR	NH	FLU_STH_ASIA	BGD	Bangladesh	2018-10-01	2018	40	2018-09-30	2018	40	NOTDEFINED	205	205													0		5	0	5	5	200	1									not tested yet			BD	201840	201840
SEAR	YR	NH	FLU_SE_ASIA	MMR	Myanmar	2018-10-01	2018	40	2018-09-30	2018	40	NOTDEFINED	47	47	0		20	0	0	0		0	0	20			0		11	0	11	31	15	3												MM	201840	201840
SEAR	YR	NH	FLU_STH_ASIA	BTN	Bhutan	2018-10-01	2018	40	2018-09-30	2018	40	NOTDEFINED	48	48	8	0	9	0	0	0		0	0	17			0		0	0	0	17	31	2	1	0	0	0	1	0	1	0	0	0	0	BT	201840	201840
SEAR	YR	NH	FLU_STH_ASIA	MDV	Maldives	2018-10-01	2018	40	2018-09-30	2018	40	NOTDEFINED	7	7	0		0	0	0	0		0		0			0		0	0	0		6	3	0	0		0	0	0	0	0				MV	201840	201840
SEAR	YR	SH	FLU_SE_ASIA	TLS	Timor-Leste	2018-10-01	2018	40	2018-09-30	2018	40	NOTDEFINED	15	15	0		0	0	0			0		0			0		0	0	0		15													TL	201840	201840
SEAR	NH	NH	FLU_EST_ASIA	PRK	Democratic People's Republic of Korea	2018-10-01	2018	40	2018-09-30	2018	40	NOTDEFINED	40	40	6		0	0	0					6						0	0	6	33													KP	201840	201840
SEAR	YR	NH	FLU_STH_ASIA	NPL	Nepal	2018-10-01	2018	40	2018-09-30	2018	40	NOTDEFINED	104	104			33							33						9	9	42	62	4												NP	201840	201840
SEAR	YR	NH	FLU_SE_ASIA	THA	Thailand	2018-10-01	2018	40	2018-09-30	2018	40	NOTDEFINED	98	98	32		1							33			0		2	2	4	37	61													TH	201840	201840
SEAR	YR	NH	FLU_STH_ASIA	LKA	Sri Lanka	2018-10-01	2018	40	2018-09-30	2018	40	NOTDEFINED	48				3							3						3	3	6														LK	201840	201840
SEAR	YR	SH	FLU_SE_ASIA	IDN	Indonesia	2018-10-01	2018	40	2018-09-30	2018	40	NOTDEFINED	22	22	0		3	0		0				3						0	0	3	19													ID	201840	201840
SEAR	YR	NH	FLU_STH_ASIA	MDV	Maldives	2018-10-08	2018	41	2018-10-07	2018	41	NOTDEFINED	4	4	0		0	0	0	0		0		0			0		0	0	0		4	3	0	0		0	0	0	0	0				MV	201841	201841
SEAR	YR	NH	FLU_STH_ASIA	IND	India	2018-10-08	2018	41	2018-10-07	2018	41	NOTDEFINED	448	448	80		7							87					2		2	89	359	4	2			0	0	3	3		Out of 448 167 samples tested for other respiratory viruses & 281 samples tested only for Influenza.			IN	201841	201841
SEAR	YR	SH	FLU_SE_ASIA	TLS	Timor-Leste	2018-10-08	2018	41	2018-10-07	2018	41	NOTDEFINED	6	6	0		0	0	0			0		0			0		0	0	0		6													TL	201841	201841
SEAR	YR	NH	FLU_STH_ASIA	NPL	Nepal	2018-10-08	2018	41	2018-10-07	2018	41	NOTDEFINED	85	85	1		17							18						16	16	34	51	4												NP	201841	201841
SEAR	YR	SH	FLU_SE_ASIA	IDN	Indonesia	2018-10-08	2018	41	2018-10-07	2018	41	NOTDEFINED	41	41	0		0	0		0				0						5	5	5	36													ID	201841	201841
SEAR	YR	NH	FLU_STH_ASIA	BGD	Bangladesh	2018-10-08	2018	41	2018-10-07	2018	41	NOTDEFINED	146	146	0		2	0	0	0		0		2			0		7	0	7	9	137	1									not tested yet			BD	201841	201841
SEAR	YR	NH	FLU_SE_ASIA	THA	Thailand	2018-10-08	2018	41	2018-10-07	2018	41	NOTDEFINED	54	54	9		3							12			0		1	1	2	14	40													TH	201841	201841
SEAR	YR	NH	FLU_STH_ASIA	BTN	Bhutan	2018-10-08	2018	41	2018-10-07	2018	41	NOTDEFINED	24	24	0	0	9	0	0	0		0	0	9			0		0	0	0	9	15	2	0	0	0	0	0	0	2	0	0	0	0	BT	201841	201841
SEAR	YR	NH	FLU_STH_ASIA	LKA	Sri Lanka	2018-10-08	2018	41	2018-10-07	2018	41	NOTDEFINED	54				2							2						11	11	13														LK	201841	201841
SEAR	YR	NH	FLU_SE_ASIA	MMR	Myanmar	2018-10-08	2018	41	2018-10-07	2018	41	NOTDEFINED	3	3	0		0	0	0	0		0	0	0			0		0	0	0		2	3												MM	201841	201841
SEAR	YR	NH	FLU_SE_ASIA	THA	Thailand	2018-10-15	2018	42	2018-10-14	2018	42	NOTDEFINED	85	85	11		14							25						0	0	25	60													TH	201842	201842
SEAR	YR	SH	FLU_SE_ASIA	TLS	Timor-Leste	2018-10-15	2018	42	2018-10-14	2018	42	NOTDEFINED	4	4	0		0	0	0			0		0			0		0	0	0		4													TL	201842	201842
SEAR	YR	NH	FLU_STH_ASIA	NPL	Nepal	2018-10-15	2018	42	2018-10-14	2018	42	NOTDEFINED	10	10			1							1						1	1	2	8	3												NP	201842	201842
SEAR	YR	NH	FLU_STH_ASIA	BTN	Bhutan	2018-10-15	2018	42	2018-10-14	2018	42	NOTDEFINED	21	21	2	0	1	0	0	0		0	0	3			0		0	0	0	3	18	2	1	0	0	0	0	0	1	0	0	0	0	BT	201842	201842
SEAR	YR	NH	FLU_STH_ASIA	IND	India	2018-10-15	2018	42	2018-10-14	2018	42	NOTDEFINED	394	398	61		8							69					3		3	72	322	4	0			0	1	1	4		Out of 394, 111 samples tested for other respiratory viruses, 283 referred samples tested only for influenza.			IN	201842	201842
SEAR	YR	NH	FLU_STH_ASIA	MDV	Maldives	2018-10-15	2018	42	2018-10-14	2018	42	NOTDEFINED	13	13	0		0	0	0	0		0		0			0		0	0	0		13	3	0	0		0	0	0	0	0				MV	201842	201842
SEAR	YR	NH	FLU_STH_ASIA	LKA	Sri Lanka	2018-10-15	2018	42	2018-10-14	2018	42	NOTDEFINED	67				3							3						13	13	16														LK	201842	201842
SEAR	YR	NH	FLU_SE_ASIA	MMR	Myanmar	2018-10-15	2018	42	2018-10-14	2018	42	NOTDEFINED	6	6	0		1	0	0	0		0	0	1			0		0	0	0	1	5	3												MM	201842	201842
SEAR	YR	SH	FLU_SE_ASIA	IDN	Indonesia	2018-10-15	2018	42	2018-10-14	2018	42	NOTDEFINED	50	50	1		4	0		0				5						6	6	11	39													ID	201842	201842
SEAR	YR	NH	FLU_STH_ASIA	BGD	Bangladesh	2018-10-15	2018	42	2018-10-14	2018	42	NOTDEFINED	124	124													1		3	0	4	4	120	1									not tested yet			BD	201842	201842
SEAR	YR	NH	FLU_STH_ASIA	MDV	Maldives	2018-10-22	2018	43	2018-10-21	2018	43	NOTDEFINED	12	12	0		0	0	0	0		0		0						4	4	4	8	3	0	0		0	0	0	0	0				MV	201843	201843
SEAR	YR	SH	FLU_SE_ASIA	IDN	Indonesia	2018-10-22	2018	43	2018-10-21	2018	43	NOTDEFINED	29	29	2		1	0		0				3						5	5	8	21													ID	201843	201843
SEAR	YR	NH	FLU_SE_ASIA	THA	Thailand	2018-10-22	2018	43	2018-10-21	2018	43	NOTDEFINED	28	28	10		0							10						0	0	10	18													TH	201843	201843
SEAR	YR	NH	FLU_STH_ASIA	NPL	Nepal	2018-10-22	2018	43	2018-10-21	2018	43	NOTDEFINED	37	37	1		3							4								4	33	3												NP	201843	201843
SEAR	YR	NH	FLU_STH_ASIA	LKA	Sri Lanka	2018-10-22	2018	43	2018-10-21	2018	43	NOTDEFINED																																		LK	201843	201843
SEAR	YR	SH	FLU_SE_ASIA	TLS	Timor-Leste	2018-10-22	2018	43	2018-10-21	2018	43	NOTDEFINED	7	7	0		0	0	0			0		0			0		0	0	0		7													TL	201843	201843
SEAR	YR	NH	FLU_SE_ASIA	MMR	Myanmar	2018-10-22	2018	43	2018-10-21	2018	43	NOTDEFINED	9	9	0		4	0	0	0		0	0	4			0		0	0	0	4	5	3												MM	201843	201843
SEAR	YR	NH	FLU_STH_ASIA	BGD	Bangladesh	2018-10-22	2018	43	2018-10-21	2018	43	NOTDEFINED	154	154													0		3	0	3	3	151	1									not tested yet			BD	201843	201843
SEAR	YR	NH	FLU_STH_ASIA	IND	India	2018-10-22	2018	43	2018-10-21	2018	43	NOTDEFINED	510	510	74		10							84								84	426	4	1			3	1		2				Out of 510, 102 samples tested for other respiratory viruses & 408 referred samples tested only for Influenza.	IN	201843	201843
SEAR	YR	NH	FLU_STH_ASIA	BTN	Bhutan	2018-10-22	2018	43	2018-10-21	2018	43	NOTDEFINED	28	28	1	0	4	0	0	0		0	0	5			0		0	0	0	5	23	2	0	0	0	0	3	0	0	0	0	0	0	BT	201843	201843
SEAR	YR	SH	FLU_SE_ASIA	IDN	Indonesia	2018-10-29	2018	44	2018-10-28	2018	44	NOTDEFINED	50	50	3		0	0		0				3						5	5	8	42													ID	201844	201844
SEAR	YR	NH	FLU_SE_ASIA	MMR	Myanmar	2018-10-29	2018	44	2018-10-28	2018	44	NOTDEFINED	1	1	0		1	0	0	0		0	0	1			0		0	0	0	1	0	3												MM	201844	201844
SEAR	YR	NH	FLU_STH_ASIA	BGD	Bangladesh	2018-10-29	2018	44	2018-10-28	2018	44	NOTDEFINED	165	165													0		3	0	3	3	162	1									not tested yet			BD	201844	201844
SEAR	YR	NH	FLU_STH_ASIA	IND	India	2018-10-29	2018	44	2018-10-28	2018	44	NOTDEFINED	531	540	97		5							102								102	429	4	1			1	2	0	2		Out of 531, 158 samples tested for other respiratory viruses & 373 samples tested only for Influenza.			IN	201844	201844
SEAR	YR	NH	FLU_STH_ASIA	BTN	Bhutan	2018-10-29	2018	44	2018-10-28	2018	44	NOTDEFINED	15	15	1	0	1	0	0	0		0	0	2			0		0	0	0	2	13	2	1	0	0	0	0	0	0	0	0	0	0	BT	201844	201844
SEAR	YR	NH	FLU_STH_ASIA	LKA	Sri Lanka	2018-10-29	2018	44	2018-10-28	2018	44	NOTDEFINED																																		LK	201844	201844
SEAR	YR	SH	FLU_SE_ASIA	TLS	Timor-Leste	2018-10-29	2018	44	2018-10-28	2018	44	NOTDEFINED	3	3	0		0	0	0			0		0			0		0	0	0		3													TL	201844	201844
SEAR	YR	NH	FLU_SE_ASIA	THA	Thailand	2018-10-29	2018	44	2018-10-28	2018	44	NOTDEFINED	59	59	12		3							15			0		0	1	1	16	43													TH	201844	201844
SEAR	YR	NH	FLU_STH_ASIA	NPL	Nepal	2018-10-29	2018	44	2018-10-28	2018	44	NOTDEFINED	35	35	1		1							2						3	3	5	30	3												NP	201844	201844
SEAR	YR	NH	FLU_STH_ASIA	MDV	Maldives	2018-10-29	2018	44	2018-10-28	2018	44	NOTDEFINED	10	10	0		0	0	0	0		0		0						1	1	1	9	3											1269/18	MV	201844	201844
SEAR	YR	NH	FLU_STH_ASIA	IND	India	2018-11-05	2018	45	2018-11-04	2018	45	NOTDEFINED	347	362	39		3							42					1		1	43	304	4	2			0	0	0	2		Out of 347, 67 samples tested for other respiratory viruses & 280 samples tested only for Influenza.			IN	201845	201845
SEAR	YR	NH	FLU_SE_ASIA	MMR	Myanmar	2018-11-05	2018	45	2018-11-04	2018	45	NOTDEFINED	2	2	0		2	0	0	0		0	0	2			0		0	0	0	2	0	3												MM	201845	201845
SEAR	YR	NH	FLU_STH_ASIA	BTN	Bhutan	2018-11-05	2018	45	2018-11-04	2018	45	NOTDEFINED	18	18	0	0	3	0	0	0		0	0	3			0		0	0	0	3	15	2	0	0	0	0	0	0	0	0	0	0	0	BT	201845	201845
SEAR	YR	NH	FLU_STH_ASIA	BGD	Bangladesh	2018-11-05	2018	45	2018-11-04	2018	45	NOTDEFINED	179	179													0		2	0	2	2	177	1									not tested yet			BD	201845	201845
SEAR	YR	NH	FLU_STH_ASIA	MDV	Maldives	2018-11-05	2018	45	2018-11-04	2018	45	NOTDEFINED	8	8	1		0	0	0	0		0		1			0		0	0	0	1	7	3	0	0		0	0	0	0	0				MV	201845	201845
SEAR	YR	NH	FLU_SE_ASIA	THA	Thailand	2018-11-05	2018	45	2018-11-04	2018	45	NOTDEFINED	53	53	4		4							8			0		1	1	2	10	43													TH	201845	201845
SEAR	NH	NH	FLU_EST_ASIA	PRK	Democratic People's Republic of Korea	2018-11-05	2018	45	2018-11-04	2018	45	NOTDEFINED	60	60	1		2	0	0					3						1	1	4	56													KP	201845	201845
SEAR	YR	NH	FLU_STH_ASIA	LKA	Sri Lanka	2018-11-05	2018	45	2018-11-04	2018	45	NOTDEFINED	76		2		3			2				7						13	13	20														LK	201845	201845
SEAR	YR	NH	FLU_STH_ASIA	NPL	Nepal	2018-11-05	2018	45	2018-11-04	2018	45	NOTDEFINED	16	16																1	1	1	15	3												NP	201845	201845
SEAR	YR	SH	FLU_SE_ASIA	TLS	Timor-Leste	2018-11-05	2018	45	2018-11-04	2018	45	NOTDEFINED	11	11	0		0	0	0			0		0			0		0	0	0		11													TL	201845	201845
SEAR	YR	SH	FLU_SE_ASIA	IDN	Indonesia	2018-11-05	2018	45	2018-11-04	2018	45	NOTDEFINED	14	14	0		0	0		0				0						1	1	1	13													ID	201845	201845
SEAR	YR	SH	FLU_SE_ASIA	IDN	Indonesia	2018-11-12	2018	46	2018-11-11	2018	46	NOTDEFINED	34	34	0		1	0		0				1						3	3	4	30													ID	201846	201846
SEAR	YR	NH	FLU_STH_ASIA	MDV	Maldives	2018-11-12	2018	46	2018-11-11	2018	46	NOTDEFINED	5	5	2		0	0	0	0		0		2			0		0	0	0	2	3	3	0	0		0	0	0	0	0				MV	201846	201846
SEAR	YR	NH	FLU_STH_ASIA	BGD	Bangladesh	2018-11-12	2018	46	2018-11-11	2018	46	NOTDEFINED	139	139	1		0	0	0	0		1	(H1N1)pdm09 + H3	2			0		5	0	5	7	132	1									not tested yet			BD	201846	201846
SEAR	YR	NH	FLU_STH_ASIA	NPL	Nepal	2018-11-12	2018	46	2018-11-11	2018	46	NOTDEFINED	40	43	5		1							6						1	1	7	33	3												NP	201846	201846
SEAR	YR	SH	FLU_SE_ASIA	TLS	Timor-Leste	2018-11-12	2018	46	2018-11-11	2018	46	NOTDEFINED	4	4	0		0	0	0			0		0			0		0	0	0		4													TL	201846	201846
SEAR	YR	NH	FLU_STH_ASIA	IND	India	2018-11-12	2018	46	2018-11-11	2018	46	NOTDEFINED	381	381	15		5							20						1	1	21	360	4	1			0	0	0	1		Out of 381, 65 samples tested for other respiratory viruses & 316 samples tested only for Influenza.			IN	201846	201846
SEAR	YR	NH	FLU_STH_ASIA	LKA	Sri Lanka	2018-11-12	2018	46	2018-11-11	2018	46	NOTDEFINED	67		1		8			8				17						8	8	25														LK	201846	201846
SEAR	YR	NH	FLU_STH_ASIA	BTN	Bhutan	2018-11-12	2018	46	2018-11-11	2018	46	NOTDEFINED	15	15	0	0	1	0	0	0		0	0	1			0		0	0	0	1	14	2	0	0	0	0	1	0	0	0	0	0	0	BT	201846	201846
SEAR	YR	NH	FLU_SE_ASIA	THA	Thailand	2018-11-12	2018	46	2018-11-11	2018	46	NOTDEFINED	68	68	7		3							10			0		0	2	2	12	56													TH	201846	201846
SEAR	YR	NH	FLU_SE_ASIA	MMR	Myanmar	2018-11-12	2018	46	2018-11-11	2018	46	NOTDEFINED	30	30	0		7	0	0	0		0	0	7			0		4	0	4	11	19	1												MM	201846	201846
SEAR	YR	NH	FLU_STH_ASIA	IND	India	2018-11-19	2018	47	2018-11-18	2018	47	NOTDEFINED	323	323	41		7							48						1	1	49	274	4	2			1	1	1	2		Out of 323, 77 samples tested for other respiratory viruses & 246 samples tested only for Influenza.			IN	201847	201847
SEAR	YR	NH	FLU_SE_ASIA	THA	Thailand	2018-11-19	2018	47	2018-11-18	2018	47	NOTDEFINED	65	65	11		5							16						0	0	16	49													TH	201847	201847
SEAR	YR	NH	FLU_STH_ASIA	NPL	Nepal	2018-11-19	2018	47	2018-11-18	2018	47	NOTDEFINED	28	30	1		2							3								3	25	3												NP	201847	201847
SEAR	YR	SH	FLU_SE_ASIA	TLS	Timor-Leste	2018-11-19	2018	47	2018-11-18	2018	47	NOTDEFINED	9	9	0		0	0	0			0		0			0		0	0	0		9													TL	201847	201847
SEAR	YR	NH	FLU_SE_ASIA	MMR	Myanmar	2018-11-19	2018	47	2018-11-18	2018	47	NOTDEFINED	0	0	0		0	0	0	0		0	0	0			0		0	0	0		0	3												MM	201847	201847
SEAR	YR	NH	FLU_STH_ASIA	BGD	Bangladesh	2018-11-19	2018	47	2018-11-18	2018	47	NOTDEFINED	114	114	1		0	0	0	0		0		1			0		3	0	3	4	110	1									not tested yet			BD	201847	201847
SEAR	YR	SH	FLU_SE_ASIA	IDN	Indonesia	2018-11-19	2018	47	2018-11-18	2018	47	NOTDEFINED	23	23	0		1	0		0				1						3	3	4	19													ID	201847	201847
SEAR	YR	NH	FLU_STH_ASIA	BTN	Bhutan	2018-11-19	2018	47	2018-11-18	2018	47	NOTDEFINED	21	21	0	0	0	0	0	0		0	0	0			0		0	0	0		21	2	0	0	0	1	1	0	4	0	0	0	0	BT	201847	201847
SEAR	YR	NH	FLU_STH_ASIA	MDV	Maldives	2018-11-19	2018	47	2018-11-18	2018	47	NOTDEFINED	5	5	2		0	0	0	0		0		2			0		0	0	0	2	3	3	0	0		0	0	0	0	0				MV	201847	201847
SEAR	YR	NH	FLU_STH_ASIA	LKA	Sri Lanka	2018-11-19	2018	47	2018-11-18	2018	47	NOTDEFINED	16							4				4						0	0	4														LK	201847	201847
SEAR	YR	NH	FLU_SE_ASIA	MMR	Myanmar	2018-11-26	2018	48	2018-11-25	2018	48	NOTDEFINED	3	3	0		0	0	0	0		0	0	0			0		0	0	0		3	3												MM	201848	201848
SEAR	YR	NH	FLU_STH_ASIA	LKA	Sri Lanka	2018-11-26	2018	48	2018-11-25	2018	48	NOTDEFINED	9							4				4						0	0	4														LK	201848	201848
SEAR	YR	NH	FLU_STH_ASIA	NPL	Nepal	2018-11-26	2018	48	2018-11-25	2018	48	NOTDEFINED	15	36	3		1							4								4	11	3												NP	201848	201848
SEAR	YR	SH	FLU_SE_ASIA	TLS	Timor-Leste	2018-11-26	2018	48	2018-11-25	2018	48	NOTDEFINED	0	0	0		0	0	0			0		0			0		0	0	0		0													TL	201848	201848
SEAR	YR	SH	FLU_SE_ASIA	IDN	Indonesia	2018-11-26	2018	48	2018-11-25	2018	48	NOTDEFINED	31	31	1		2	0		0				3						6	6	9	22													ID	201848	201848
SEAR	YR	NH	FLU_SE_ASIA	THA	Thailand	2018-11-26	2018	48	2018-11-25	2018	48	NOTDEFINED	47	47	10		6							16						0	0	16	31													TH	201848	201848
SEAR	YR	NH	FLU_STH_ASIA	BGD	Bangladesh	2018-11-26	2018	48	2018-11-25	2018	48	NOTDEFINED	144	144													2		8	0	10	10	134	1									not tested yet			BD	201848	201848
SEAR	YR	NH	FLU_STH_ASIA	BTN	Bhutan	2018-11-26	2018	48	2018-11-25	2018	48	NOTDEFINED	17	17	0	0	0	0	0	0		0	0	0			0		0	0	0		17	2	0	0	0	0	0	0	2	0	0	0	0	BT	201848	201848
SEAR	YR	NH	FLU_STH_ASIA	MDV	Maldives	2018-11-26	2018	48	2018-11-25	2018	48	NOTDEFINED	11	11	3		0	0	0	0		0		3			0		0	0	0	3	8	3	0	0		0	0	0	0	0				MV	201848	201848
SEAR	YR	NH	FLU_STH_ASIA	IND	India	2018-11-26	2018	48	2018-11-25	2018	48	NOTDEFINED	293	293	30		1							31						1	1	32	261	4	1			0	0	2	2		Out of 293, 83 samples tested for other respiratory viruses & 210 samples tested only for Influenza.			IN	201848	201848
SEAR	YR	SH	FLU_SE_ASIA	IDN	Indonesia	2018-12-03	2018	49	2018-12-02	2018	49	NOTDEFINED	18	18	1		0	0		0				1						0	0	1	17													ID	201849	201849
SEAR	YR	NH	FLU_STH_ASIA	BTN	Bhutan	2018-12-03	2018	49	2018-12-02	2018	49	NOTDEFINED	27	27	2	0	2	0	0	0		0	0	4			0		0	0	0	4	23	2	0	0	0	3	0	0	0	0	0	0	0	BT	201849	201849
SEAR	YR	NH	FLU_STH_ASIA	IND	India	2018-12-03	2018	49	2018-12-02	2018	49	NOTDEFINED	274	310	32		4							36					3		3	39	235	4	0			1	1	4	1		Out of 274, 37 samples tested for other respiratory viruses & 237 samples tested only for Influenza.			IN	201849	201849
SEAR	YR	NH	FLU_STH_ASIA	BGD	Bangladesh	2018-12-03	2018	49	2018-12-02	2018	49	NOTDEFINED	194	194	1		0	0	0	0		0		1			0		2	0	2	3	191	1									not tested yet			BD	201849	201849
SEAR	YR	NH	FLU_SE_ASIA	MMR	Myanmar	2018-12-03	2018	49	2018-12-02	2018	49	NOTDEFINED	2	2	0		0	0	0	0		0	0	0			0		0	0	0		2	3												MM	201849	201849
SEAR	YR	NH	FLU_STH_ASIA	LKA	Sri Lanka	2018-12-03	2018	49	2018-12-02	2018	49	NOTDEFINED	92		10		16					2		28						14	14	42														LK	201849	201849
SEAR	YR	NH	FLU_STH_ASIA	MDV	Maldives	2018-12-03	2018	49	2018-12-02	2018	49	NOTDEFINED	13	13	2		0	0	0	0		0		2			0		0	0	0	2	11	3	0	0		0	0	0	0	0				MV	201849	201849
SEAR	YR	NH	FLU_SE_ASIA	THA	Thailand	2018-12-03	2018	49	2018-12-02	2018	49	NOTDEFINED	31	31	6		3							9						1	1	10	21													TH	201849	201849
SEAR	NH	NH	FLU_EST_ASIA	PRK	Democratic People's Republic of Korea	2018-12-03	2018	49	2018-12-02	2018	49	NOTDEFINED	98	98	1		4	0	0					5						2	2	7	91													KP	201849	201849
SEAR	YR	NH	FLU_STH_ASIA	NPL	Nepal	2018-12-03	2018	49	2018-12-02	2018	49	NOTDEFINED	19	31	2									2								2	17	3												NP	201849	201849
SEAR	YR	SH	FLU_SE_ASIA	TLS	Timor-Leste	2018-12-03	2018	49	2018-12-02	2018	49	NOTDEFINED	5	5	0		0	0	0			0		0			0		0	0	0		5													TL	201849	201849
SEAR	YR	NH	FLU_STH_ASIA	MDV	Maldives	2018-12-10	2018	50	2018-12-09	2018	50	NOTDEFINED	29	29	5		0	0	0	0		0		5			0		0	0	0	5	24	3	0	0		0	0	0	0	0				MV	201850	201850
SEAR	YR	NH	FLU_STH_ASIA	BTN	Bhutan	2018-12-10	2018	50	2018-12-09	2018	50	NOTDEFINED	20	20	2	0	0	0	0	0		0	0	2			0		0	1	1	3	17	2	0	0	0	1	0	0	1	0	0	0	0	BT	201850	201850
SEAR	YR	SH	FLU_SE_ASIA	TLS	Timor-Leste	2018-12-10	2018	50	2018-12-09	2018	50	NOTDEFINED	7	7	0		0	0	0			0		0			0		0	0	0		7													TL	201850	201850
SEAR	YR	NH	FLU_SE_ASIA	MMR	Myanmar	2018-12-10	2018	50	2018-12-09	2018	50	NOTDEFINED	13	13	0		0	0	0	0		0	0	0			1		0	0	1	1	12	3												MM	201850	201850
SEAR	YR	NH	FLU_STH_ASIA	BGD	Bangladesh	2018-12-10	2018	50	2018-12-09	2018	50	NOTDEFINED	179	179													0		5	0	5	5	174	1									not tested yet			BD	201850	201850
SEAR	YR	NH	FLU_STH_ASIA	IND	India	2018-12-10	2018	50	2018-12-09	2018	50	NOTDEFINED	630	630	82		33							115					4		4	119	511	4	0			0	1	0	0				Out of 630, 19 samples tested for other respiratory viruses & 611 samples tested only for Influenza.	IN	201850	201850
SEAR	YR	NH	FLU_SE_ASIA	THA	Thailand	2018-12-10	2018	50	2018-12-09	2018	50	NOTDEFINED	40	40	3		1							4						0	0	4	36													TH	201850	201850
SEAR	YR	NH	FLU_STH_ASIA	NPL	Nepal	2018-12-10	2018	50	2018-12-09	2018	50	NOTDEFINED	21	39	9									9								9	12	3												NP	201850	201850
SEAR	YR	SH	FLU_SE_ASIA	IDN	Indonesia	2018-12-10	2018	50	2018-12-09	2018	50	NOTDEFINED	14	14	3		0	0		0				3						0	0	3	11													ID	201850	201850
SEAR	YR	NH	FLU_STH_ASIA	LKA	Sri Lanka	2018-12-10	2018	50	2018-12-09	2018	50	NOTDEFINED	125		24		23					1		48						22	22	70														LK	201850	201850
SEAR	YR	NH	FLU_STH_ASIA	IND	India	2018-12-17	2018	51	2018-12-16	2018	51	NOTDEFINED	564	578	71		15							86			1		1		2	88	476	4	2			0	1	0	1		Out of 564, 19 samples tested for other respiratory viruses & 545 samples tested only for Influenza.			IN	201851	201851
SEAR	YR	SH	FLU_SE_ASIA	IDN	Indonesia	2018-12-17	2018	51	2018-12-16	2018	51	NOTDEFINED	13	13	1		0	0		0				1						0	0	1	12													ID	201851	201851
SEAR	YR	NH	FLU_STH_ASIA	NPL	Nepal	2018-12-17	2018	51	2018-12-16	2018	51	NOTDEFINED	21	21	8		2							10						1	1	11	10	3												NP	201851	201851
SEAR	YR	NH	FLU_STH_ASIA	BGD	Bangladesh	2018-12-17	2018	51	2018-12-16	2018	51	NOTDEFINED	222	222													0		6	0	6	6	216	1									not tested yet			BD	201851	201851
SEAR	YR	SH	FLU_SE_ASIA	TLS	Timor-Leste	2018-12-17	2018	51	2018-12-16	2018	51	NOTDEFINED	10	10	0		0	0	0			0		0			0		0	0	0		10													TL	201851	201851
SEAR	YR	NH	FLU_STH_ASIA	MDV	Maldives	2018-12-17	2018	51	2018-12-16	2018	51	NOTDEFINED	41	41	6		1	0	0	0		0		7			0		0	0	0	7	34	3	0	0		0	0	0	0	0				MV	201851	201851
SEAR	YR	NH	FLU_STH_ASIA	LKA	Sri Lanka	2018-12-17	2018	51	2018-12-16	2018	51	NOTDEFINED	104		15		12					3		30								30														LK	201851	201851
SEAR	YR	NH	FLU_SE_ASIA	MMR	Myanmar	2018-12-17	2018	51	2018-12-16	2018	51	NOTDEFINED	5	5	0		0	0	0	0		0	0	0			0		0	0	0		5													MM	201851	201851
SEAR	YR	NH	FLU_SE_ASIA	THA	Thailand	2018-12-17	2018	51	2018-12-16	2018	51	NOTDEFINED	50	50	2		4							6			2		1	0	3	9	41													TH	201851	201851
SEAR	YR	NH	FLU_STH_ASIA	BTN	Bhutan	2018-12-17	2018	51	2018-12-16	2018	51	NOTDEFINED	18	18	5	0	2	0	0	0		0	0	7			0		0	0	0	7	11	2	0	0	0	0	0	0	0	0	0	0	0	BT	201851	201851
SEAR	YR	NH	FLU_STH_ASIA	NPL	Nepal	2018-12-24	2018	52	2018-12-23	2018	52	NOTDEFINED	1	18	1									1								1		3												NP	201852	201852
SEAR	YR	NH	FLU_SE_ASIA	THA	Thailand	2018-12-24	2018	52	2018-12-23	2018	52	NOTDEFINED	53	53	2		6							8			0		1	2	3	11	42													TH	201852	201852
SEAR	YR	NH	FLU_STH_ASIA	LKA	Sri Lanka	2018-12-24	2018	52	2018-12-23	2018	52	NOTDEFINED	88		13		9					4		26								26														LK	201852	201852
SEAR	YR	SH	FLU_SE_ASIA	TLS	Timor-Leste	2018-12-24	2018	52	2018-12-23	2018	52	NOTDEFINED	1	1	0		0	0	0			0		0			0		0	0	0		1													TL	201852	201852
SEAR	YR	SH	FLU_SE_ASIA	IDN	Indonesia	2018-12-24	2018	52	2018-12-23	2018	52	NOTDEFINED	2	2	0		0	0		1				1						0	0	1	1													ID	201852	201852
SEAR	YR	NH	FLU_STH_ASIA	BTN	Bhutan	2018-12-24	2018	52	2018-12-23	2018	52	NOTDEFINED	19	19	6	0	2	0	0	0		0	0	8			0		0	0	0	8	26	2	0	0	0	0	0	0	2	0	0	0	0	BT	201852	201852
SEAR	YR	NH	FLU_STH_ASIA	IND	India	2018-12-24	2018	52	2018-12-23	2018	52	NOTDEFINED	522	539	71		18							89						2	2	91	431	4					2				Out of 522, 34 samples tested for other respiratory viruses & 488 samples tested only for Influenza.			IN	201852	201852
SEAR	YR	NH	FLU_SE_ASIA	MMR	Myanmar	2018-12-24	2018	52	2018-12-23	2018	52	NOTDEFINED	11	11	0		1	0	0	0		0	0	1			0		0	0	0	1	10													MM	201852	201852
SEAR	YR	NH	FLU_STH_ASIA	MDV	Maldives	2018-12-24	2018	52	2018-12-23	2018	52	NOTDEFINED	80	80	13		1	0	0	0		0		14			1		1	0	2	16	64	3	0	0		0	0	0	0	0				MV	201852	201852
SEAR	YR	NH	FLU_STH_ASIA	BGD	Bangladesh	2018-12-24	2018	52	2018-12-23	2018	52	NOTDEFINED	104	104													0		8	0	8	8	96	1									not tested yet			BD	201852	201852
SEAR	YR	NH	FLU_STH_ASIA	MDV	Maldives	2018-12-31	2019	1	2018-12-30	2019	1	NOTDEFINED	20	20	5		0	0	0	0		0		5			0		0	0	0	5	15	3	0	0		0	0	0	0	0				MV	201901	201901
SEAR	YR	SH	FLU_SE_ASIA	TLS	Timor-Leste	2018-12-31	2019	1	2018-12-30	2019	1	NOTDEFINED	0	0	0		0	0	0			0		0			0		0	0	0		0													TL	201901	201901
SEAR	YR	SH	FLU_SE_ASIA	IDN	Indonesia	2018-12-31	2019	1	2018-12-30	2019	1	NOTDEFINED	43	43	14		3	0						17						1	1	18	25													ID	201901	201901
SEAR	YR	NH	FLU_STH_ASIA	LKA	Sri Lanka	2018-12-31	2019	1	2018-12-30	2019	1	NOTDEFINED	48	48	0		0			7				7						8	8	15														LK	201901	201901
SEAR	YR	NH	FLU_STH_ASIA	BTN	Bhutan	2018-12-31	2019	1	2018-12-30	2019	1	NOTDEFINED	25	25	11	0	0	0	0	5		0	0	16			0		0	1	1	17	8	2	0	0	0	1	0	0	0	0	0		0	BT	201901	201901
SEAR	YR	NH	FLU_STH_ASIA	NPL	Nepal	2018-12-31	2019	1	2018-12-30	2019	1	NOTDEFINED	154	154	67		5	0						72			0		1	8	9	81	73	4												NP	201901	201901
SEAR	YR	NH	FLU_SE_ASIA	THA	Thailand	2018-12-31	2019	1	2018-12-30	2019	1	NOTDEFINED	20	20	2		2							4						0	0	4	16													TH	201901	201901
SEAR	YR	NH	FLU_SE_ASIA	MMR	Myanmar	2018-12-31	2019	1	2018-12-30	2019	1	NOTDEFINED	0	0	0		0	0	0	0		0	0	0			0		0	0	0		0	1												MM	201901	201901
SEAR	NH	NH	FLU_EST_ASIA	PRK	Democratic People's Republic of Korea	2018-12-31	2019	1	2018-12-30	2019	1	NOTDEFINED	102	102	0		7	0	0					7						3	3	10	92													KP	201901	201901
SEAR	YR	NH	FLU_STH_ASIA	IND	India	2018-12-31	2019	1	2018-12-30	2019	1	NOTDEFINED	1069	1098	178		86							264					5		5	269	800	4	0			0	2	0	0		Out of 1069, 13 samples tested for other respiratory viruses and 1056 samples tested for influenza only.			IN	201901	201901
SEAR	YR	NH	FLU_STH_ASIA	BGD	Bangladesh	2018-12-31	2019	1	2018-12-30	2019	1	NOTDEFINED	221	221	0		0	0	0	0		0		0			0		5	0	5	5	216	1									not tested yet			BD	201901	201901
SEAR	YR	NH	FLU_STH_ASIA	BTN	Bhutan	2019-01-07	2019	2	2019-01-06	2019	2	NOTDEFINED	23	23	0	0	0	0	0	7		0	0	7			0		0	1	1	8	15	2	0	0	0	0	0	0	0	0	0		0	BT	201902	201902
SEAR	YR	NH	FLU_SE_ASIA	MMR	Myanmar	2019-01-07	2019	2	2019-01-06	2019	2	NOTDEFINED	1	1	0		0	0	0	0		0	0	0			0		0	0	0		1	3												MM	201902	201902
SEAR	YR	NH	FLU_STH_ASIA	LKA	Sri Lanka	2019-01-07	2019	2	2019-01-06	2019	2	NOTDEFINED	87	87	0		0			13				13						4	4	17														LK	201902	201902
SEAR	YR	NH	FLU_STH_ASIA	IND	India	2019-01-07	2019	2	2019-01-06	2019	2	NOTDEFINED	1855	1876	316		182							498			1		3		4	502	1353	4	2			0	1	0	0		Out of 1855, 23 samples tested for other respiratory viruses and 1832 samples tested for influenza only.			IN	201902	201902
SEAR	YR	NH	FLU_STH_ASIA	NPL	Nepal	2019-01-07	2019	2	2019-01-06	2019	2	NOTDEFINED	209	209	108		5	0						113			2		1	16	19	132	77	4												NP	201902	201902
SEAR	YR	NH	FLU_SE_ASIA	THA	Thailand	2019-01-07	2019	2	2019-01-06	2019	2	NOTDEFINED	49	49	3		10							13			3		0	0	3	16	33													TH	201902	201902
SEAR	YR	SH	FLU_SE_ASIA	IDN	Indonesia	2019-01-07	2019	2	2019-01-06	2019	2	NOTDEFINED	52	52	9		6	0						15						2	2	17	35													ID	201902	201902
SEAR	YR	NH	FLU_STH_ASIA	BGD	Bangladesh	2019-01-07	2019	2	2019-01-06	2019	2	NOTDEFINED	210	210	0		0	0	0	0		0		0			0		4	0	4	4	206	1									not tested yet			BD	201902	201902
SEAR	YR	NH	FLU_STH_ASIA	MDV	Maldives	2019-01-07	2019	2	2019-01-06	2019	2	NOTDEFINED	34	34	5		0	0	0	0		0		5			0		0	0	0	5	29	3	0	0		0	0	0	0	0				MV	201902	201902
SEAR	YR	SH	FLU_SE_ASIA	TLS	Timor-Leste	2019-01-07	2019	2	2019-01-06	2019	2	NOTDEFINED	6	6	1		0	0	0			0		1			0		0	0	0	1	5													TL	201902	201902
SEAR	YR	NH	FLU_STH_ASIA	BGD	Bangladesh	2019-01-14	2019	3	2019-01-13	2019	3	NOTDEFINED	155	155	0		0	0	0	0		0		0			0		7	0	7	7	148	1									not tested yet			BD	201903	201903
SEAR	YR	NH	FLU_STH_ASIA	IND	India	2019-01-14	2019	3	2019-01-13	2019	3	NOTDEFINED	1866	1916	307		187							494					2	1	3	497	1369	4	1			0	2	3	2		Out of 1866, 29 samples tested for other respiratory viruses and 1837 samples tested for influenza only.			IN	201903	201903
SEAR	YR	SH	FLU_SE_ASIA	IDN	Indonesia	2019-01-14	2019	3	2019-01-13	2019	3	NOTDEFINED	74	74	13		12	0						25						9	9	34	40													ID	201903	201903
SEAR	YR	NH	FLU_SE_ASIA	MMR	Myanmar	2019-01-14	2019	3	2019-01-13	2019	3	NOTDEFINED	7	7	0		0	0	0	0		0	0	0			0		0	2	2	2	5	3												MM	201903	201903
SEAR	YR	NH	FLU_STH_ASIA	BTN	Bhutan	2019-01-14	2019	3	2019-01-13	2019	3	NOTDEFINED	53	54	21	0	3	0	0	0		0	0	24			0		0	0	0	24	29	2	0	0	0	1	0	0	1	0	0	0	0	BT	201903	201903
SEAR	YR	NH	FLU_SE_ASIA	THA	Thailand	2019-01-14	2019	3	2019-01-13	2019	3	NOTDEFINED	51	51	3		5							8			4		1	0	5	13	38													TH	201903	201903
SEAR	YR	SH	FLU_SE_ASIA	TLS	Timor-Leste	2019-01-14	2019	3	2019-01-13	2019	3	NOTDEFINED	28	28	0		0	0	0			0		0			0		0	0	0		28													TL	201903	201903
SEAR	YR	NH	FLU_STH_ASIA	MDV	Maldives	2019-01-14	2019	3	2019-01-13	2019	3	NOTDEFINED	27	27	0		0	0	0	0		0		0			1		0	0	1	1	26	3	0	0		0	0	0	0	0				MV	201903	201903
SEAR	YR	NH	FLU_STH_ASIA	LKA	Sri Lanka	2019-01-14	2019	3	2019-01-13	2019	3	NOTDEFINED	61	61	0		0			11				11						4	4	15														LK	201903	201903
SEAR	YR	NH	FLU_STH_ASIA	NPL	Nepal	2019-01-14	2019	3	2019-01-13	2019	3	NOTDEFINED	263	263	149		6	0						155			0		4	17	21	176	87	4												NP	201903	201903
SEAR	YR	NH	FLU_STH_ASIA	MDV	Maldives	2019-01-21	2019	4	2019-01-20	2019	4	NOTDEFINED	15	15	0		0	0	0	0		0		0			0		0	0	0		15	3	0	0		0	0	0	0	0				MV	201904	201904
SEAR	YR	NH	FLU_STH_ASIA	IND	India	2019-01-21	2019	4	2019-01-20	2019	4	NOTDEFINED	2041	2041	365		236							601					4		4	605	1436	5					5		1		Out of 2041, 32 samples tested for other respiratory viruses and 2009 samples tested for influenza only.			IN	201904	201904
SEAR	YR	NH	FLU_STH_ASIA	NPL	Nepal	2019-01-21	2019	4	2019-01-20	2019	4	NOTDEFINED	425	425	209		3	0						212			3		3	22	28	240	185	4												NP	201904	201904
SEAR	YR	NH	FLU_STH_ASIA	BGD	Bangladesh	2019-01-21	2019	4	2019-01-20	2019	4	NOTDEFINED	164	164	2		0	0	0	0		0		2			0		4	0	4	6	158	1									not tested yet			BD	201904	201904
SEAR	YR	NH	FLU_SE_ASIA	MMR	Myanmar	2019-01-21	2019	4	2019-01-20	2019	4	NOTDEFINED	0	0	0		0	0	0	0		0	0	0			0		0	0	0		0	1												MM	201904	201904
SEAR	YR	SH	FLU_SE_ASIA	IDN	Indonesia	2019-01-21	2019	4	2019-01-20	2019	4	NOTDEFINED	101	101	15		9	0						24						15	15	39	62													ID	201904	201904
SEAR	YR	SH	FLU_SE_ASIA	TLS	Timor-Leste	2019-01-21	2019	4	2019-01-20	2019	4	NOTDEFINED	12	12	2		0	0	0			0		2			0		0	0	0	2	10													TL	201904	201904
SEAR	YR	NH	FLU_STH_ASIA	BTN	Bhutan	2019-01-21	2019	4	2019-01-20	2019	4	NOTDEFINED	88	88	38	0	2	0	0	1		0	0	41			0		0	0	0	41	47	2	0	0	0	0	0	0	0	0	0	0	0	BT	201904	201904
SEAR	YR	NH	FLU_SE_ASIA	THA	Thailand	2019-01-21	2019	4	2019-01-20	2019	4	NOTDEFINED	85	85	4		5							9			8		1	0	9	18	67													TH	201904	201904
SEAR	YR	NH	FLU_STH_ASIA	LKA	Sri Lanka	2019-01-21	2019	4	2019-01-20	2019	4	NOTDEFINED	85	85	0		0			9				9						4	4	13														LK	201904	201904
SEAR	YR	NH	FLU_STH_ASIA	BGD	Bangladesh	2019-01-28	2019	5	2019-01-27	2019	5	NOTDEFINED	157	157	1		0	0	0	0		0		1			3		4	0	7	8	149	1									not tested yet			BD	201905	201905
SEAR	NH	NH	FLU_EST_ASIA	PRK	Democratic People's Republic of Korea	2019-01-28	2019	5	2019-01-27	2019	5	NOTDEFINED	117	117	20		25	0	0					45						19	19	64	53													KP	201905	201905
SEAR	YR	NH	FLU_STH_ASIA	MDV	Maldives	2019-01-28	2019	5	2019-01-27	2019	5	NOTDEFINED	20	20													0		0	0	0		19	3	0	0		0	0	0	0	0				MV	201905	201905
SEAR	YR	NH	FLU_SE_ASIA	MMR	Myanmar	2019-01-28	2019	5	2019-01-27	2019	5	NOTDEFINED	8	8	0		0	0	0	0		0	0	0			0		0	0	0		8	3												MM	201905	201905
SEAR	YR	NH	FLU_SE_ASIA	THA	Thailand	2019-01-28	2019	5	2019-01-27	2019	5	NOTDEFINED	66	66	10		12							22			6		2	0	8	30	36													TH	201905	201905
SEAR	YR	SH	FLU_SE_ASIA	TLS	Timor-Leste	2019-01-28	2019	5	2019-01-27	2019	5	NOTDEFINED	4	4	0		0	0	0			0		0			0		0	0	0		4													TL	201905	201905
SEAR	YR	NH	FLU_STH_ASIA	NPL	Nepal	2019-01-28	2019	5	2019-01-27	2019	5	NOTDEFINED	371	371	160		8	0						168			3		3	16	22	190	181	4												NP	201905	201905
SEAR	YR	NH	FLU_STH_ASIA	BTN	Bhutan	2019-01-28	2019	5	2019-01-27	2019	5	NOTDEFINED	102	103	38		1	0	0	0		0	0	39			0		0	0	0	39	63	2	0	0	0	0	0	0	0	0	0	0	0	BT	201905	201905
SEAR	YR	NH	FLU_STH_ASIA	LKA	Sri Lanka	2019-01-28	2019	5	2019-01-27	2019	5	NOTDEFINED	87	87	0		0			19				19						3	3	22														LK	201905	201905
SEAR	YR	NH	FLU_STH_ASIA	IND	India	2019-01-28	2019	5	2019-01-27	2019	5	NOTDEFINED	2723	2754	490		181					1	1- Influenza A(H9N2) case deteted from 77 samples received from Melghat, Amravati, Maharashtra (Tribal area)	672					2		2	674	2051	4	5			2	20	11				13 A(H1N1)pdm09 positives tested for H275Y mutation-All samples were sensitive	Samples tested only for Influenza A(H1N1)pdm09, Inf B	IN	201905	201905
SEAR	YR	SH	FLU_SE_ASIA	IDN	Indonesia	2019-01-28	2019	5	2019-01-27	2019	5	NOTDEFINED	95	95	20		18	0						38						13	13	51	43													ID	201905	201905
SEAR	YR	NH	FLU_SE_ASIA	THA	Thailand	2019-02-04	2019	6	2019-02-03	2019	6	NOTDEFINED	35	35	1		3							4			9		0	0	9	13	22													TH	201906	201906
SEAR	YR	NH	FLU_STH_ASIA	LKA	Sri Lanka	2019-02-04	2019	6	2019-02-03	2019	6	NOTDEFINED	74	74	10		9			0				19						3	3	22														LK	201906	201906
SEAR	YR	SH	FLU_SE_ASIA	IDN	Indonesia	2019-02-04	2019	6	2019-02-03	2019	6	NOTDEFINED	56	56	7		5	0						12						8	8	20	36													ID	201906	201906
SEAR	YR	NH	FLU_STH_ASIA	NPL	Nepal	2019-02-04	2019	6	2019-02-03	2019	6	NOTDEFINED	276	276	130		13	0						143			1		1	18	20	163	113	4												NP	201906	201906
SEAR	YR	NH	FLU_SE_ASIA	MMR	Myanmar	2019-02-04	2019	6	2019-02-03	2019	6	NOTDEFINED	19	19	1		0	0	0	0		0	0	1			0		0	3	3	4	15	3												MM	201906	201906
SEAR	YR	SH	FLU_SE_ASIA	TLS	Timor-Leste	2019-02-04	2019	6	2019-02-03	2019	6	NOTDEFINED	4	4	0		0	0	0			0		0			1		0	0	1	1	3													TL	201906	201906
SEAR	YR	NH	FLU_STH_ASIA	BTN	Bhutan	2019-02-04	2019	6	2019-02-03	2019	6	NOTDEFINED	85	89	18	0	1	0	0	0		0	0	19			0		0	0	0	19	66	2	0	0	0	0	0	0	0	0	0	0	0	BT	201906	201906
SEAR	YR	NH	FLU_STH_ASIA	BGD	Bangladesh	2019-02-04	2019	6	2019-02-03	2019	6	NOTDEFINED	212	212	1		0	0	0	0		0		1			3		4	0	7	8	204	1									not tested yet			BD	201906	201906
SEAR	YR	NH	FLU_STH_ASIA	MDV	Maldives	2019-02-04	2019	6	2019-02-03	2019	6	NOTDEFINED	18	18																1	1	1	15	3	0	0		0	0	0	0	0				MV	201906	201906
SEAR	YR	NH	FLU_STH_ASIA	IND	India	2019-02-04	2019	6	2019-02-03	2019	6	NOTDEFINED	2915	2927	534		205							739					6	2	8	747	2168	5	3			0	1	0			Out of 2915, 33 samples tested for other respiratory viruses and 2882 samples tested for influenza only.			IN	201906	201906
SEAR	YR	NH	FLU_STH_ASIA	LKA	Sri Lanka	2019-02-11	2019	7	2019-02-10	2019	7	NOTDEFINED	76	76	9		5			2				16						8	8	24														LK	201907	201907
SEAR	YR	SH	FLU_SE_ASIA	IDN	Indonesia	2019-02-11	2019	7	2019-02-10	2019	7	NOTDEFINED	79	79	11		8	0						19						5	5	24	55													ID	201907	201907
SEAR	YR	NH	FLU_SE_ASIA	MMR	Myanmar	2019-02-11	2019	7	2019-02-10	2019	7	NOTDEFINED	2	2	0		0	0	0	0		0	0	0			0		0	0	0		2	3												MM	201907	201907
SEAR	YR	NH	FLU_SE_ASIA	THA	Thailand	2019-02-11	2019	7	2019-02-10	2019	7	NOTDEFINED	127	127	17		13							30			21		1	0	22	52	75													TH	201907	201907
SEAR	YR	NH	FLU_STH_ASIA	BTN	Bhutan	2019-02-11	2019	7	2019-02-10	2019	7	NOTDEFINED	63	71	13	0	0	0	0	0		0	0	13			0		0	0	0	13	50	2	0	0	0	0	0	0	0	0	0	0	0	BT	201907	201907
SEAR	YR	NH	FLU_STH_ASIA	BGD	Bangladesh	2019-02-11	2019	7	2019-02-10	2019	7	NOTDEFINED	136	136	1		0	0	0	0		0		1			2		2	0	4	5	131	1									not tested yet			BD	201907	201907
SEAR	YR	SH	FLU_SE_ASIA	TLS	Timor-Leste	2019-02-11	2019	7	2019-02-10	2019	7	NOTDEFINED	12	12	2		0	0	0			0		2			2		0	0	2	4	8													TL	201907	201907
SEAR	YR	NH	FLU_STH_ASIA	MDV	Maldives	2019-02-11	2019	7	2019-02-10	2019	7	NOTDEFINED	11	11	0		0	0	0	0		0		0			0		0	0	0		11	3	0	0		0	0	0	0	0				MV	201907	201907
SEAR	YR	NH	FLU_STH_ASIA	IND	India	2019-02-11	2019	7	2019-02-10	2019	7	NOTDEFINED	3068	3073	590		278							868					2	1	3	871	2197	5	1			1	1	0	0		Out of 3068, 26 samples tested for other respiratory viruses and 3042 samples tested for influenza only.			IN	201907	201907
SEAR	YR	NH	FLU_STH_ASIA	NPL	Nepal	2019-02-11	2019	7	2019-02-10	2019	7	NOTDEFINED	225	225	102		6	0						108			3		3	20	26	134	91	4												NP	201907	201907
SEAR	YR	NH	FLU_STH_ASIA	IND	India	2019-02-18	2019	8	2019-02-17	2019	8	NOTDEFINED	2800	2849	485		121							606			2		3	0	5	611	2189	5	3			1	2		1		Out of 2800, 34 samples tested for other respiratory viruses and 2766 samples tested for influenza only.			IN	201908	201908
SEAR	YR	SH	FLU_SE_ASIA	IDN	Indonesia	2019-02-18	2019	8	2019-02-17	2019	8	NOTDEFINED	69	69	15		7	0						22						9	9	31	37													ID	201908	201908
SEAR	YR	NH	FLU_STH_ASIA	BTN	Bhutan	2019-02-18	2019	8	2019-02-17	2019	8	NOTDEFINED	26	29	4	0	0	0	0	0		0	0	4			0		0	0	0	4	22	2	0	0	0	0	0	0	0	0	0	0	0	BT	201908	201908
SEAR	YR	NH	FLU_STH_ASIA	MDV	Maldives	2019-02-18	2019	8	2019-02-17	2019	8	NOTDEFINED	8	8	0		0	0	0	0		0		0			0		0	0	0		8	3	0	0		0	0	0	0	0				MV	201908	201908
SEAR	YR	NH	FLU_STH_ASIA	BGD	Bangladesh	2019-02-18	2019	8	2019-02-17	2019	8	NOTDEFINED	146	146	4		0	0	0	0		0		4			4		6	0	10	14	132	1									not tested yet			BD	201908	201908
SEAR	YR	NH	FLU_SE_ASIA	MMR	Myanmar	2019-02-18	2019	8	2019-02-17	2019	8	NOTDEFINED	0	0	0		0	0	0	0		0	0	0			0		0	0	0		0	1												MM	201908	201908
SEAR	YR	NH	FLU_SE_ASIA	THA	Thailand	2019-02-18	2019	8	2019-02-17	2019	8	NOTDEFINED	104	104	10		5							15			23		0	1	24	39	65													TH	201908	201908
SEAR	YR	NH	FLU_STH_ASIA	NPL	Nepal	2019-02-18	2019	8	2019-02-17	2019	8	NOTDEFINED	265	266	86		6	0						92			4		3	20	27	119	146	4												NP	201908	201908
SEAR	YR	SH	FLU_SE_ASIA	TLS	Timor-Leste	2019-02-18	2019	8	2019-02-17	2019	8	NOTDEFINED	20	20	5		5	0	0			0		10			0		0	0	0	10	10													TL	201908	201908
[truncated: 4,916 more rows]

## Sheet: Bangladesh
		Hemisphere (NH=northern hemisphere, SH=southern hemisphere)	Influenza transmission zone			ISO = International Organization for Standardization			MMWR = Morbidity and Mortality Weekly Report			Surveillance site type (NONSENTINEL/SENTINEL/NOTDEFINED)	No. of Specimen Processed	No. of Specimen Received	Influenza Types
WHO REGION	FLU SEASON	HEMISPHERE	ITZ	COUNTRY_CODE	COUNTRY_AREA_TERRITORY	ISO_WEEK START DATE	ISO_YEAR	ISO_WEEK	MMWR_WEEK START DATE	MMWR_YEAR	MMWR_WEEK	ORIGIN_SOURCE	SPEC_PROCESSED_NB	SPEC_RECEIVED_NB	AH1N12009	AH1	AH3	AH5	AH7N9	ANOTSUBTYPED	ANOTSUBTYPABLE	AOTHER_SUBTYPE	AOTHER_SUBTYPE_DETAILS	INF_A	BVIC_2DEL	BVIC_3DEL	BVIC_NODEL	BVIC_DELUNK	BYAM	BNOTDETERMINED	INF_B	INF_ALL	INF_NEGATIVE	ILI_ACTIVITY	ADENO	BOCA	HUMAN_CORONA	META PNEUMO	PARA INFLUENZA	RHINO	RSV	OTHER RESP VIRUS	OTHER_RESPVIRUS_DETAILS	LAB_RESULT_COMMENT	WCR_COMMENT	ISO2	ISOYW	MMWRYW
SEAR	YR	NH	FLU_STH_ASIA	BGD	Bangladesh	2015-01-05	2015	2	2015-01-04	2015	1	NOTDEFINED	108	108	0	0	0	0		0		0		0			0		0	0	0			2												BD	201502	201501
SEAR	YR	NH	FLU_STH_ASIA	BGD	Bangladesh	2015-01-12	2015	3	2015-01-11	2015	2	NOTDEFINED	85	85	0	0	0	0		0		0		0			0		0	0	0			2												BD	201503	201502
SEAR	YR	NH	FLU_STH_ASIA	BGD	Bangladesh	2015-01-19	2015	4	2015-01-18	2015	3	NOTDEFINED	86	86	0	0	0	0		0		0		0			0		0	0	0			2												BD	201504	201503
SEAR	YR	NH	FLU_STH_ASIA	BGD	Bangladesh	2015-01-26	2015	5	2015-01-25	2015	4	NOTDEFINED	70	70	0	0	0	0		0		0		0			0		0	0	0			2												BD	201505	201504
SEAR	YR	NH	FLU_STH_ASIA	BGD	Bangladesh	2015-02-02	2015	6	2015-02-01	2015	5	NOTDEFINED	171	171	1	0	1	0		0		0		2			0		0	3	3	5		2												BD	201506	201505
SEAR	YR	NH	FLU_STH_ASIA	BGD	Bangladesh	2015-02-09	2015	7	2015-02-08	2015	6	NOTDEFINED	89	89	0	0	1	0		0		0		1			0		0	0	0	1		2												BD	201507	201506
SEAR	YR	NH	FLU_STH_ASIA	BGD	Bangladesh	2015-02-16	2015	8	2015-02-15	2015	7	NOTDEFINED	85	85	0	0	1	0		0		0		1			0		0	2	2	3		2												BD	201508	201507
SEAR	YR	NH	FLU_STH_ASIA	BGD	Bangladesh	2015-02-23	2015	9	2015-02-22	2015	8	NOTDEFINED	50	50	0	0	0	0		0		0		0			0		0	0	0			2												BD	201509	201508
SEAR	YR	NH	FLU_STH_ASIA	BGD	Bangladesh	2015-03-02	2015	10	2015-03-01	2015	9	NOTDEFINED	160	160	7	0	0	0		0		0		7			0		0	3	3	10		3												BD	201510	201509
SEAR	YR	NH	FLU_STH_ASIA	BGD	Bangladesh	2015-03-09	2015	11	2015-03-08	2015	10	NOTDEFINED	128	128	2	0	0	0		0		0		2			0		0	0	0	2		2												BD	201511	201510
SEAR	YR	NH	FLU_STH_ASIA	BGD	Bangladesh	2015-03-16	2015	12	2015-03-15	2015	11	NOTDEFINED	118	118	2	0	0	0		0		0		2			0		0	5	5	7		3												BD	201512	201511
SEAR	YR	NH	FLU_STH_ASIA	BGD	Bangladesh	2015-03-23	2015	13	2015-03-22	2015	12	NOTDEFINED	118	118	1	0	0	0		0		0		1			0		0	4	4	5		3												BD	201513	201512
SEAR	YR	NH	FLU_STH_ASIA	BGD	Bangladesh	2015-03-30	2015	14	2015-03-29	2015	13	NOTDEFINED	103	103	2	0	0	0		0		0		2			0		0	2	2	4		2												BD	201514	201513
SEAR	YR	NH	FLU_STH_ASIA	BGD	Bangladesh	2015-04-06	2015	15	2015-04-05	2015	14	NOTDEFINED	138	138	6	0	0	0		0		0		6			0		0	0	0	6		2												BD	201515	201514
SEAR	YR	NH	FLU_STH_ASIA	BGD	Bangladesh	2015-04-13	2015	16	2015-04-12	2015	15	NOTDEFINED	94	94	7	0	0	0		0		0		7			0		0	0	0	7		3												BD	201516	201515
SEAR	YR	NH	FLU_STH_ASIA	BGD	Bangladesh	2015-04-20	2015	17	2015-04-19	2015	16	NOTDEFINED	123	123	12	0	0	0		0		0		12			0		0	0	0	12		3												BD	201517	201516
SEAR	YR	NH	FLU_STH_ASIA	BGD	Bangladesh	2015-04-27	2015	18	2015-04-26	2015	17	NOTDEFINED	92	92	15	0	0	0		0		0		15			0		0	1	1	16		3												BD	201518	201517
SEAR	YR	NH	FLU_STH_ASIA	BGD	Bangladesh	2015-05-04	2015	19	2015-05-03	2015	18	NOTDEFINED	151	151	20	0	0	0		0		0		20			0		0	0	0	20		3												BD	201519	201518
SEAR	YR	NH	FLU_STH_ASIA	BGD	Bangladesh	2015-05-11	2015	20	2015-05-10	2015	19	NOTDEFINED	148	148	31	0	0	0		0		0		31			0		0	0	0	31		3												BD	201520	201519
SEAR	YR	NH	FLU_STH_ASIA	BGD	Bangladesh	2015-05-18	2015	21	2015-05-17	2015	20	NOTDEFINED	119	119	26	0	0	0		0		0		26			0		0	0	0	26		3												BD	201521	201520
SEAR	YR	NH	FLU_STH_ASIA	BGD	Bangladesh	2015-05-25	2015	22	2015-05-24	2015	21	NOTDEFINED	115	115	32	0	1	0		0		0		33			0		0	0	0	33		3												BD	201522	201521
SEAR	YR	NH	FLU_STH_ASIA	BGD	Bangladesh	2015-06-01	2015	23	2015-05-31	2015	22	NOTDEFINED	126	126	33	0	2	0		0		0		35			0		0	0	0	35		3												BD	201523	201522
SEAR	YR	NH	FLU_STH_ASIA	BGD	Bangladesh	2015-06-08	2015	24	2015-06-07	2015	23	NOTDEFINED	145	145	34	0	0	0		0		0		34			0		0	0	0	34		3												BD	201524	201523
SEAR	YR	NH	FLU_STH_ASIA	BGD	Bangladesh	2015-06-15	2015	25	2015-06-14	2015	24	NOTDEFINED	111	111	20	0	3	0		0		0		23			0		0	0	0	23		3												BD	201525	201524
SEAR	YR	NH	FLU_STH_ASIA	BGD	Bangladesh	2015-06-22	2015	26	2015-06-21	2015	25	NOTDEFINED	126	126	38	0	5	0		0		0		43			0		0	0	0	43		3												BD	201526	201525
SEAR	YR	NH	FLU_STH_ASIA	BGD	Bangladesh	2015-06-29	2015	27	2015-06-28	2015	26	NOTDEFINED	124	124	38	0	3	0		0		0		41			0		0	0	0	41		3												BD	201527	201526
SEAR	YR	NH	FLU_STH_ASIA	BGD	Bangladesh	2015-07-06	2015	28	2015-07-05	2015	27	NOTDEFINED	146	146	52	0	4	0		0		0		56			0		0	0	0	56		3												BD	201528	201527
SEAR	YR	NH	FLU_STH_ASIA	BGD	Bangladesh	2015-07-13	2015	29	2015-07-12	2015	28	NOTDEFINED	66	66	23	0	2	0		0		0		25			0		0	0	0	25		3												BD	201529	201528
SEAR	YR	NH	FLU_STH_ASIA	BGD	Bangladesh	2015-07-20	2015	30	2015-07-19	2015	29	NOTDEFINED	47	47	14	0	6	0		0		0		20			0		0	0	0	20		3												BD	201530	201529
SEAR	YR	NH	FLU_STH_ASIA	BGD	Bangladesh	2015-07-27	2015	31	2015-07-26	2015	30	NOTDEFINED	54	54	19	0	7	0		0		0		26			0		0	0	0	26		3									0			BD	201531	201530
SEAR	YR	NH	FLU_STH_ASIA	BGD	Bangladesh	2015-08-03	2015	32	2015-08-02	2015	31	NOTDEFINED	146	146	25	0	10	0		0		0		35			0		0	0	0	35		3									0			BD	201532	201531
SEAR	YR	NH	FLU_STH_ASIA	BGD	Bangladesh	2015-08-10	2015	33	2015-08-09	2015	32	NOTDEFINED	132	132	19	0	9	0		1		0		29			0		0	0	0	29		3									0			BD	201533	201532
SEAR	YR	NH	FLU_STH_ASIA	BGD	Bangladesh	2015-08-17	2015	34	2015-08-16	2015	33	NOTDEFINED	101	101	12	0	7	0		0		0		19			0		0	0	0	19		3									0			BD	201534	201533
SEAR	YR	NH	FLU_STH_ASIA	BGD	Bangladesh	2015-08-24	2015	35	2015-08-23	2015	34	NOTDEFINED	121	121	9	0	12	0		0		0		21			0		0	0	0	21		3									0			BD	201535	201534
SEAR	YR	NH	FLU_STH_ASIA	BGD	Bangladesh	2015-08-31	2015	36	2015-08-30	2015	35	NOTDEFINED	138	138	5	0	12	0		0		0		17			0		0	0	0	17		3												BD	201536	201535
SEAR	YR	NH	FLU_STH_ASIA	BGD	Bangladesh	2015-09-07	2015	37	2015-09-06	2015	36	NOTDEFINED	151	151	1	0	12	0		0		0		13			0		0	0	0	13		3												BD	201537	201536
SEAR	YR	NH	FLU_STH_ASIA	BGD	Bangladesh	2015-09-14	2015	38	2015-09-13	2015	37	NOTDEFINED	115	115	1	0	13	0		0		0		14			0		0	0	0	14		3												BD	201538	201537
SEAR	YR	NH	FLU_STH_ASIA	BGD	Bangladesh	2015-09-21	2015	39	2015-09-20	2015	38	NOTDEFINED	109	109	1	0	8	0		0		0		9			0		0	1	1	10		3												BD	201539	201538
SEAR	YR	NH	FLU_STH_ASIA	BGD	Bangladesh	2015-09-28	2015	40	2015-09-27	2015	39	NOTDEFINED	94	94	1	0	4	0		0		0		5			0		0	1	1	6		3												BD	201540	201539
SEAR	YR	NH	FLU_STH_ASIA	BGD	Bangladesh	2015-10-05	2015	41	2015-10-04	2015	40	NOTDEFINED	178	178	1	0	8	0		0		0		9			0		0	0	0	9		3												BD	201541	201540
SEAR	YR	NH	FLU_STH_ASIA	BGD	Bangladesh	2015-10-12	2015	42	2015-10-11	2015	41	NOTDEFINED	132	132	2	0	6	1		0		0		9			0		0	2	2	11		3												BD	201542	201541
SEAR	YR	NH	FLU_STH_ASIA	BGD	Bangladesh	2015-10-19	2015	43	2015-10-18	2015	42	NOTDEFINED	118	118	0	0	2	0		0		0		2			0		0	0	0	2		3												BD	201543	201542
SEAR	YR	NH	FLU_STH_ASIA	BGD	Bangladesh	2015-10-26	2015	44	2015-10-25	2015	43	NOTDEFINED	118	118	0	0	0	0		0		0		0			0		0	0	0			2												BD	201544	201543
SEAR	YR	NH	FLU_STH_ASIA	BGD	Bangladesh	2015-11-02	2015	45	2015-11-01	2015	44	NOTDEFINED	182	182	0	0	4	0		0		0		4			0		1	5	6	10		3												BD	201545	201544
SEAR	YR	NH	FLU_STH_ASIA	BGD	Bangladesh	2015-11-09	2015	46	2015-11-08	2015	45	NOTDEFINED	122	122	0	0	4	0		0		0		4			0		0	3	3	7		3												BD	201546	201545
SEAR	YR	NH	FLU_STH_ASIA	BGD	Bangladesh	2015-11-16	2015	47	2015-11-15	2015	46	NOTDEFINED	139	139	1	0	0	0		0		0		1			0		1	5	6	7		3												BD	201547	201546
SEAR	YR	NH	FLU_STH_ASIA	BGD	Bangladesh	2015-11-23	2015	48	2015-11-22	2015	47	NOTDEFINED	123	123	0	0	0	0		0		0		0			0		0	0	0			2												BD	201548	201547
SEAR	YR	NH	FLU_STH_ASIA	BGD	Bangladesh	2015-11-30	2015	49	2015-11-29	2015	48	NOTDEFINED	162	162	0	0	3	0		0		0		3			0		0	1	1	4		3												BD	201549	201548
SEAR	YR	NH	FLU_STH_ASIA	BGD	Bangladesh	2015-12-07	2015	50	2015-12-06	2015	49	NOTDEFINED	160	160	0	0	0	0		0		0		0			0		0	2	2	2		3												BD	201550	201549
SEAR	YR	NH	FLU_STH_ASIA	BGD	Bangladesh	2015-12-14	2015	51	2015-12-13	2015	50	NOTDEFINED	110	110	0	0	0	0		0		0		0			0		0	2	2	2		3												BD	201551	201550
SEAR	YR	NH	FLU_STH_ASIA	BGD	Bangladesh	2015-12-21	2015	52	2015-12-20	2015	51	NOTDEFINED	102	102	0	0	0	0		0		0		0			0		0	6	6	6		3												BD	201552	201551
SEAR	YR	NH	FLU_STH_ASIA	BGD	Bangladesh	2015-12-28	2015	53	2015-12-27	2015	52	NOTDEFINED	103	103	0	0	0	0		0		0		0			0		0	4	4	4		3												BD	201553	201552
SEAR	YR	NH	FLU_STH_ASIA	BGD	Bangladesh	2014-12-29	2015	1	2014-12-28	2014	53	NOTDEFINED	47	47	0	0	0	0		0		0		0			0		0	0	0			2												BD	201501	201453
SEAR	YR	NH	FLU_STH_ASIA	BGD	Bangladesh	2016-01-04	2016	1	2016-01-03	2016	1	NOTDEFINED	155	155	1	0	1	0		0		0		2			1		2	0	3	5		3												BD	201601	201601
SEAR	YR	NH	FLU_STH_ASIA	BGD	Bangladesh	2016-01-11	2016	2	2016-01-10	2016	2	NOTDEFINED	97	97	1	0	0	0		0		0		1			0		4	0	4	5		3												BD	201602	201602
SEAR	YR	NH	FLU_STH_ASIA	BGD	Bangladesh	2016-01-18	2016	3	2016-01-17	2016	3	NOTDEFINED	128	128	1	0	0	0		0		0		1			0		6	0	6	7		3												BD	201603	201603
SEAR	YR	NH	FLU_STH_ASIA	BGD	Bangladesh	2016-01-25	2016	4	2016-01-24	2016	4	NOTDEFINED	88	88	0	0	0	0		0		0		0			0		6	0	6	6		3												BD	201604	201604
SEAR	YR	NH	FLU_STH_ASIA	BGD	Bangladesh	2016-02-01	2016	5	2016-01-31	2016	5	NOTDEFINED	171	171	0	0	0	0		0		0		0			2		10	0	12	12		3												BD	201605	201605
SEAR	YR	NH	FLU_STH_ASIA	BGD	Bangladesh	2016-02-08	2016	6	2016-02-07	2016	6	NOTDEFINED	155	155	0	0	0	0		0		0		0			1		5	0	6	6		3												BD	201606	201606
SEAR	YR	NH	FLU_STH_ASIA	BGD	Bangladesh	2016-02-15	2016	7	2016-02-14	2016	7	NOTDEFINED	135	135	0	0	0	0		0		0		0			0		6	0	6	6		3												BD	201607	201607
SEAR	YR	NH	FLU_STH_ASIA	BGD	Bangladesh	2016-02-22	2016	8	2016-02-21	2016	8	NOTDEFINED	120	120	0	0	0	0		0		0		0			0		5	0	5	5		3												BD	201608	201608
SEAR	YR	NH	FLU_STH_ASIA	BGD	Bangladesh	2016-02-29	2016	9	2016-02-28	2016	9	NOTDEFINED	176	176	0	0	0	0		0		0		0			3		6	0	9	9		3												BD	201609	201609
SEAR	YR	NH	FLU_STH_ASIA	BGD	Bangladesh	2016-03-07	2016	10	2016-03-06	2016	10	NOTDEFINED	172	172	1	0	0	0		0		0		1			2		11	0	13	14		3												BD	201610	201610
SEAR	YR	NH	FLU_STH_ASIA	BGD	Bangladesh	2016-03-14	2016	11	2016-03-13	2016	11	NOTDEFINED	132	132	0	0	0	0		0		0		0			3		7	0	10	10		3												BD	201611	201611
SEAR	YR	NH	FLU_STH_ASIA	BGD	Bangladesh	2016-03-21	2016	12	2016-03-20	2016	12	NOTDEFINED	122	122	2	0	0	0		0		0		2			4		2	0	6	8		3												BD	201612	201612
SEAR	YR	NH	FLU_STH_ASIA	BGD	Bangladesh	2016-03-28	2016	13	2016-03-27	2016	13	NOTDEFINED	109	109	0	0	1	0		0		0		1			6		7	0	13	14		3									0			BD	201613	201613
SEAR	YR	NH	FLU_STH_ASIA	BGD	Bangladesh	2016-04-04	2016	14	2016-04-03	2016	14	NOTDEFINED	181	181	3	0	2	0		0		0		5			15		11	0	26	31		3												BD	201614	201614
SEAR	YR	NH	FLU_STH_ASIA	BGD	Bangladesh	2016-04-11	2016	15	2016-04-10	2016	15	NOTDEFINED	103	103	1	0	1	0		0		0		2			6		6	0	12	14		3												BD	201615	201615
SEAR	YR	NH	FLU_STH_ASIA	BGD	Bangladesh	2016-04-18	2016	16	2016-04-17	2016	16	NOTDEFINED	134	134	1	0	11	0		0		0		12			11		13	0	24	36		3												BD	201616	201616
SEAR	YR	NH	FLU_STH_ASIA	BGD	Bangladesh	2016-04-25	2016	17	2016-04-24	2016	17	NOTDEFINED	131	131	1	0	31	0	0	0		0		32			14		10	0	24	56		3	0	0		0	0	0	0	0				BD	201617	201617
SEAR	YR	NH	FLU_STH_ASIA	BGD	Bangladesh	2016-05-02	2016	18	2016-05-01	2016	18	NOTDEFINED	163	163	1	0	40	0	0	0		0		41			18		9	0	27	68		3	0	0		0	0	0	0	0				BD	201618	201618
SEAR	YR	NH	FLU_STH_ASIA	BGD	Bangladesh	2016-05-09	2016	19	2016-05-08	2016	19	NOTDEFINED	203	203	1	0	65	0	0	0		0		66			18		11	0	29	95		3	0	0		0	0	0	0	0				BD	201619	201619
SEAR	YR	NH	FLU_STH_ASIA	BGD	Bangladesh	2016-05-16	2016	20	2016-05-15	2016	20	NOTDEFINED	140	140	0	0	40	0	0	0		0		40			12		13	0	25	65		3	0	0		0	0	0	0	0				BD	201620	201620
SEAR	YR	NH	FLU_STH_ASIA	BGD	Bangladesh	2016-05-23	2016	21	2016-05-22	2016	21	NOTDEFINED	128	128	0	0	33	0	0	0		0		33			14		10	0	24	57		3	0	0		0	0	0	0	0				BD	201621	201621
SEAR	YR	NH	FLU_STH_ASIA	BGD	Bangladesh	2016-05-30	2016	22	2016-05-29	2016	22	NOTDEFINED	111	111	0	0	31	0	0	0		0		31			5		6	0	11	42		3	0	0		0	0	0	0	0				BD	201622	201622
SEAR	YR	NH	FLU_STH_ASIA	BGD	Bangladesh	2016-06-06	2016	23	2016-06-05	2016	23	NOTDEFINED	166	166	0	0	40	0	0	0		0		40			10		7	0	17	57		3	0	0		0	0	0	0	0				BD	201623	201623
SEAR	YR	NH	FLU_STH_ASIA	BGD	Bangladesh	2016-06-13	2016	24	2016-06-12	2016	24	NOTDEFINED	95	95	0	0	19	0	0	0		0		19			5		6	0	11	30		3	0	0		0	0	0	0	0				BD	201624	201624
SEAR	YR	NH	FLU_STH_ASIA	BGD	Bangladesh	2016-06-20	2016	25	2016-06-19	2016	25	NOTDEFINED	138	138	0	0	29	0	0	0		0		29			12		7	0	19	48		3	0	0		0	0	0	0	0				BD	201625	201625
SEAR	YR	NH	FLU_STH_ASIA	BGD	Bangladesh	2016-06-27	2016	26	2016-06-26	2016	26	NOTDEFINED	46	46	0	0	7	0	0	0		0		7			4		4	0	8	15		3	0	0		0	0	0	0	0				BD	201626	201626
SEAR	YR	NH	FLU_STH_ASIA	BGD	Bangladesh	2016-07-04	2016	27	2016-07-03	2016	27	NOTDEFINED	189	189	0	0	11	0	0	0		0		11			15		10	0	25	36		3	0	0		0	0	0	0	0				BD	201627	201627
SEAR	YR	NH	FLU_STH_ASIA	BGD	Bangladesh	2016-07-11	2016	28	2016-07-10	2016	28	NOTDEFINED	70	70	0	0	0	0	0	0		0		0			2		2	0	4	4		3	0	0		0	0	0	0	0				BD	201628	201628
SEAR	YR	NH	FLU_STH_ASIA	BGD	Bangladesh	2016-07-18	2016	29	2016-07-17	2016	29	NOTDEFINED	153	153	0	0	7	0	0	0		0		7			9		11	0	20	27		3	0	0		0	0	0	0	0				BD	201629	201629
SEAR	YR	NH	FLU_STH_ASIA	BGD	Bangladesh	2016-07-25	2016	30	2016-07-24	2016	30	NOTDEFINED	148	148	0	0	7	0	0	0		0		7			4		10	0	14	21		3	0	0		0	0	0	0	0				BD	201630	201630
SEAR	YR	NH	FLU_STH_ASIA	BGD	Bangladesh	2016-08-01	2016	31	2016-07-31	2016	31	NOTDEFINED	190	190	0	0	0	0	0	0		0		0			9		5	2	16	16		3	0	0		0	0	0	0	0				BD	201631	201631
SEAR	YR	NH	FLU_STH_ASIA	BGD	Bangladesh	2016-08-08	2016	32	2016-08-07	2016	32	NOTDEFINED	166	166	0	0	2	0	0	0		0		2			9		6	2	17	19		3	0	0		0	0	0	0	0				BD	201632	201632
SEAR	YR	NH	FLU_STH_ASIA	BGD	Bangladesh	2016-08-15	2016	33	2016-08-14	2016	33	NOTDEFINED	123	123	0	0	3	0	0	0		0		3			3		5	1	9	12		3	0	0		0	0	0	0	0				BD	201633	201633
SEAR	YR	NH	FLU_STH_ASIA	BGD	Bangladesh	2016-08-29	2016	35	2016-08-28	2016	35	NOTDEFINED	153	153	0		2	0	0	0		0		2			6		3	0	9	11	142	3	0	0		0	0	0	0	0				BD	201635	201635
SEAR	YR	NH	FLU_STH_ASIA	BGD	Bangladesh	2016-09-05	2016	36	2016-09-04	2016	36	NOTDEFINED	173	173	0	0	1	0	0	0		0		1			5		3	1	9	10	163	3	0	0		0	0	0	0	0				BD	201636	201636
SEAR	YR	NH	FLU_STH_ASIA	BGD	Bangladesh	2016-09-12	2016	37	2016-09-11	2016	37	NOTDEFINED	79	79	0		1	0	0	0		0		1			0		1	0	1	2	77	3	0	0		0	0	0	0	0				BD	201637	201637
SEAR	YR	NH	FLU_STH_ASIA	BGD	Bangladesh	2016-09-19	2016	38	2016-09-18	2016	38	NOTDEFINED	130	130	0		1	0	0	0		0		1			0		1	0	1	2	128	3	0	0		0	0	0	0	0				BD	201638	201638
SEAR	YR	NH	FLU_STH_ASIA	BGD	Bangladesh	2016-09-26	2016	39	2016-09-25	2016	39	NOTDEFINED	64	64	0		0	0	0	0		0		0			1		2	0	3	3	63	3	0	0		0	0	0	0	0				BD	201639	201639
SEAR	YR	NH	FLU_STH_ASIA	BGD	Bangladesh	2016-10-03	2016	40	2016-10-02	2016	40	NOTDEFINED	182	182	0		1	0	0	0		0		1			2		3	0	5	6	0	3	0	0		0	0	0	0	0				BD	201640	201640
SEAR	YR	NH	FLU_STH_ASIA	BGD	Bangladesh	2016-10-10	2016	41	2016-10-09	2016	41	NOTDEFINED	93	93	0		0	0	0	0		0		0			0		0	0	0		0	2	0	0		0	0	0	0	0				BD	201641	201641
SEAR	YR	NH	FLU_STH_ASIA	BGD	Bangladesh	2016-10-17	2016	42	2016-10-16	2016	42	NOTDEFINED	126	126	0		1	0	0	0		0		1			2		0	0	2	3	123	3	0	0		0	0	0	0	0				BD	201642	201642
SEAR	YR	NH	FLU_STH_ASIA	BGD	Bangladesh	2016-10-24	2016	43	2016-10-23	2016	43	NOTDEFINED	125	125	0		0	0	0	0		0		0			2		3	0	5	5	120	3	0	0		0	0	0	0	0				BD	201643	201643
SEAR	YR	NH	FLU_STH_ASIA	BGD	Bangladesh	2016-10-31	2016	44	2016-10-30	2016	44	NOTDEFINED	140	140	0		0	0	0	0		0		0			1		0	0	1	1	139	3	0	0		0	0	0	0	0				BD	201644	201644
SEAR	YR	NH	FLU_STH_ASIA	BGD	Bangladesh	2016-11-07	2016	45	2016-11-06	2016	45	NOTDEFINED	165	165	0		0	0	0	0		0		0			1		0	0	1	1	0	3	0	0		0	0	0	0	0				BD	201645	201645
SEAR	YR	NH	FLU_STH_ASIA	BGD	Bangladesh	2016-11-14	2016	46	2016-11-13	2016	46	NOTDEFINED	148	148	0		0	0	0	0		0		0			1		0	0	1	1	147	3	0	0		0	0	0	0	0				BD	201646	201646
SEAR	YR	NH	FLU_STH_ASIA	BGD	Bangladesh	2016-11-21	2016	47	2016-11-20	2016	47	NOTDEFINED	131	131	0		0	0	0	0		0		0			1		0	0	1	1	130	3	0	0		0	0	0	0	0				BD	201647	201647
SEAR	YR	NH	FLU_STH_ASIA	BGD	Bangladesh	2016-11-28	2016	48	2016-11-27	2016	48	NOTDEFINED	106	106	0		1	0	0	0		0		1			0		0	0	0	1	105	3	0	0		0	0	0	0	0				BD	201648	201648
SEAR	YR	NH	FLU_STH_ASIA	BGD	Bangladesh	2016-12-05	2016	49	2016-12-04	2016	49	NOTDEFINED	151	151	0		0	0	0	0		0		0			1		0	0	1	1	150	3	0	0		0	0	0	0	0				BD	201649	201649
SEAR	YR	NH	FLU_STH_ASIA	BGD	Bangladesh	2016-12-12	2016	50	2016-12-11	2016	50	NOTDEFINED	124	124	0		0	0	0	0		0		0			0		1	0	1	1	123	3	0	0		0	0	0	0	0				BD	201650	201650
SEAR	YR	NH	FLU_STH_ASIA	BGD	Bangladesh	2016-12-19	2016	51	2016-12-18	2016	51	NOTDEFINED	121	121	0		0	0	0	0		0		0			2		0	0	2	2	119	3	0	0		0	0	0	0	0				BD	201651	201651
SEAR	YR	NH	FLU_STH_ASIA	BGD	Bangladesh	2016-12-26	2016	52	2016-12-25	2016	52	NOTDEFINED	44	44	0		0	0	0	0		0		0			0		0	0	0		44	2	0	0		0	0	0	0	0				BD	201652	201652
SEAR	YR	NH	FLU_STH_ASIA	BGD	Bangladesh	2017-01-02	2017	1	2017-01-01	2017	1	NOTDEFINED	164	164	0		0	0	0	0		0		0			0		0	0	0		164	2	0	0		0	0	0	0	0				BD	201701	201701
SEAR	YR	NH	FLU_STH_ASIA	BGD	Bangladesh	2017-01-09	2017	2	2017-01-08	2017	2	NOTDEFINED	148	148	0		0	0	0	0		0		0			1		0	0	1	1	147	3	0	0		0	0	0	0	0				BD	201702	201702
SEAR	YR	NH	FLU_STH_ASIA	BGD	Bangladesh	2017-01-16	2017	3	2017-01-15	2017	3	NOTDEFINED	155	155	0		0	0	0	0		0		0			0		1	0	1	1	154	3	0	0		0	0	0	0	0				BD	201703	201703
SEAR	YR	NH	FLU_STH_ASIA	BGD	Bangladesh	2017-01-23	2017	4	2017-01-22	2017	4	NOTDEFINED	131	131	0		0	0	0	0		0		0			0		0	0	0		131	2	0	0		0	0	0	0	0				BD	201704	201704
SEAR	YR	NH	FLU_STH_ASIA	BGD	Bangladesh	2017-01-30	2017	5	2017-01-29	2017	5	NOTDEFINED	176	176	0		0	0	0	0		0	0	0			0		2	0	2	2	174	3	0	0		0	0	0	0	0				BD	201705	201705
SEAR	YR	NH	FLU_STH_ASIA	BGD	Bangladesh	2017-02-06	2017	6	2017-02-05	2017	6	NOTDEFINED	184	184	0		1	0	0	0		0	0	1			0		0	0	0	1	183	3	0	0		0	0	0	0	0				BD	201706	201706
SEAR	YR	NH	FLU_STH_ASIA	BGD	Bangladesh	2017-02-13	2017	7	2017-02-12	2017	7	NOTDEFINED	145	145	1		0	0	0	0		0		1			0		0	0	0	1	144	3	0	0		0	0	0	0	0				BD	201707	201707
SEAR	YR	NH	FLU_STH_ASIA	BGD	Bangladesh	2017-02-20	2017	8	2017-02-19	2017	8	NOTDEFINED	130	130	1		0	0	0	0		0		1			1		0	0	1	2	128	3	0	0		0	0	0	0	0	0			BD	201708	201708
SEAR	YR	NH	FLU_STH_ASIA	BGD	Bangladesh	2017-02-27	2017	9	2017-02-26	2017	9	NOTDEFINED	141	141	0		1	0	0	0		0		1			1		0	0	1	2	139	3	0	0		0	0	0	0	0				BD	201709	201709
SEAR	YR	NH	FLU_STH_ASIA	BGD	Bangladesh	2017-03-06	2017	10	2017-03-05	2017	10	NOTDEFINED	180	180	0		1	0	0	0		0		1			0		0	0	0	1	179	3	0	0		0	0	0	0	0				BD	201710	201710
SEAR	YR	NH	FLU_STH_ASIA	BGD	Bangladesh	2017-03-13	2017	11	2017-03-12	2017	11	NOTDEFINED	141	141	0		1	0	0	0		0		1			0		0	0	0	1	140	3	0	0		0	0	0	0	0				BD	201711	201711
SEAR	YR	NH	FLU_STH_ASIA	BGD	Bangladesh	2017-03-20	2017	12	2017-03-19	2017	12	NOTDEFINED	136	136	0		2	0	0	0		0		2			0		0	0	0	2	134	3	0	0		0	0	0	0	0				BD	201712	201712
SEAR	YR	NH	FLU_STH_ASIA	BGD	Bangladesh	2017-03-27	2017	13	2017-03-26	2017	13	NOTDEFINED	107	107	1		0	0	0	0		0		1			1		0	0	1	2	105	3	0	0		0	0	0	0	0				BD	201713	201713
SEAR	YR	NH	FLU_STH_ASIA	BGD	Bangladesh	2017-04-03	2017	14	2017-04-02	2017	14	NOTDEFINED	159	159	4		0	0	0	0		0		4			0		1	0	1	5	154	3	0	0		0	0	0	0	0				BD	201714	201714
SEAR	YR	NH	FLU_STH_ASIA	BGD	Bangladesh	2017-04-10	2017	15	2017-04-09	2017	15	NOTDEFINED	156	156	5		1	0	0	0		0		6			3		1	0	4	10	146	3	0	0		0	0	0	0	0	0			BD	201715	201715
SEAR	YR	NH	FLU_STH_ASIA	BGD	Bangladesh	2017-04-17	2017	16	2017-04-16	2017	16	NOTDEFINED	105	105	1		1	0	0	0		0		2			1		0	0	1	3	102	3	0			0	0	0	0	0				BD	201716	201716
SEAR	YR	NH	FLU_STH_ASIA	BGD	Bangladesh	2017-04-24	2017	17	2017-04-23	2017	17	NOTDEFINED	111	111	5		2	0	0	0		0		7			0		0	0	0	7	104	3	0	0		0	0	0	0	0				BD	201717	201717
SEAR	YR	NH	FLU_STH_ASIA	BGD	Bangladesh	2017-05-01	2017	18	2017-04-30	2017	18	NOTDEFINED	139	139	23		5	0	0	0		0		28			1		1	0	2	30	109	3												BD	201718	201718
SEAR	YR	NH	FLU_STH_ASIA	BGD	Bangladesh	2017-05-08	2017	19	2017-05-07	2017	19	NOTDEFINED	163	163	28		2	0	0	0		0		30			2		0	0	2	32	131	3												BD	201719	201719
SEAR	YR	NH	FLU_STH_ASIA	BGD	Bangladesh	2017-05-15	2017	20	2017-05-14	2017	20	NOTDEFINED	81	81	20		3	0	0	0		0		23			0		0	0	0	23	58	1												BD	201720	201720
SEAR	YR	NH	FLU_STH_ASIA	BGD	Bangladesh	2017-05-22	2017	21	2017-05-21	2017	21	NOTDEFINED	148	148	57		8	0	0	0		0		65			0		0	0	0	65	83	1												BD	201721	201721
SEAR	YR	NH	FLU_STH_ASIA	BGD	Bangladesh	2017-05-29	2017	22	2017-05-28	2017	22	NOTDEFINED	195	195	61		22	0	0	0		0		83			2		0	0	2	85	110	1												BD	201722	201722
SEAR	YR	NH	FLU_STH_ASIA	BGD	Bangladesh	2017-06-05	2017	23	2017-06-04	2017	23	NOTDEFINED	258	258	62		44	0	0	0		0	One sample had co-infection with A(H3) and A(H1N1)pdm09	106			2		2	0	4	110	148	1									Not tested yet	One case had mixed type infection with AH3 & AH1N1pdm09		BD	201723	201723
SEAR	YR	NH	FLU_STH_ASIA	BGD	Bangladesh	2017-06-12	2017	24	2017-06-11	2017	24	NOTDEFINED	155	155	51		22	0	0	0		0		73			0		0	0	0	73	82	1									Not tested yet	One case of mixed type_x000D_ [A(H1N1)pdm09 + B (Victoria lineage)]		BD	201724	201724
SEAR	YR	NH	FLU_STH_ASIA	BGD	Bangladesh	2017-06-19	2017	25	2017-06-18	2017	25	NOTDEFINED	166	166	33		32	0	0	0		0		65			1		0	0	1	66	100	1									Not tested yet			BD	201725	201725
SEAR	YR	NH	FLU_STH_ASIA	BGD	Bangladesh	2017-06-26	2017	26	2017-06-25	2017	26	NOTDEFINED	75	75	15		12	0	0	0		0		27			0		0	0	0	27	48	1									Not tested yet			BD	201726	201726
SEAR	YR	NH	FLU_STH_ASIA	BGD	Bangladesh	2017-07-03	2017	27	2017-07-02	2017	27	NOTDEFINED	309	309	93		58	0	0	0		0	One co-infection with Influenza A(H3) & A(H1N1)pdm09	151			10		2	0	12	163	146	1									Not tested yet			BD	201727	201727
SEAR	YR	NH	FLU_STH_ASIA	BGD	Bangladesh	2017-07-10	2017	28	2017-07-09	2017	28	NOTDEFINED	197	197	23		39	0	0	0		0		62			8		3		11	73	124	1									Not tested yet	One case had co-infection with FluA(H1N1)pdm09 & FluB(Victoria)		BD	201728	201728
SEAR	YR	NH	FLU_STH_ASIA	BGD	Bangladesh	2017-07-17	2017	29	2017-07-16	2017	29	NOTDEFINED	188	188	19		24	0	0	0		0		43			12		5		17	60	128	1									Not tested yet			BD	201729	201729
SEAR	YR	NH	FLU_STH_ASIA	BGD	Bangladesh	2017-07-24	2017	30	2017-07-23	2017	30	NOTDEFINED	148	148	7		21	0	0	0		0		28			7		5	0	12	40	108	1									Not tested yet			BD	201730	201730
SEAR	YR	NH	FLU_STH_ASIA	BGD	Bangladesh	2017-07-31	2017	31	2017-07-30	2017	31	NOTDEFINED	185	185	6		11	0	0	0		0		17			25		10	0	35	52	133	1												BD	201731	201731
SEAR	YR	NH	FLU_STH_ASIA	BGD	Bangladesh	2017-08-07	2017	32	2017-08-06	2017	32	NOTDEFINED	196	196	7		6	0	0	0		0		13			25		9	0	34	47	149	1												BD	201732	201732
SEAR	YR	NH	FLU_STH_ASIA	BGD	Bangladesh	2017-08-14	2017	33	2017-08-13	2017	33	NOTDEFINED	52	52	0		0	0	0	0		0		0			6		4	0	10	10	42	1												BD	201733	201733
SEAR	YR	NH	FLU_STH_ASIA	BGD	Bangladesh	2017-08-21	2017	34	2017-08-20	2017	34	NOTDEFINED	168	168	1		0	0	0	0		0		1			19		20	0	39	40	128	1									Not tested yet			BD	201734	201734
SEAR	YR	NH	FLU_STH_ASIA	BGD	Bangladesh	2017-08-28	2017	35	2017-08-27	2017	35	NOTDEFINED	76	76													4		5	0	9	9	67	1									Not tested yet			BD	201735	201735
SEAR	YR	NH	FLU_STH_ASIA	BGD	Bangladesh	2017-09-04	2017	36	2017-09-03	2017	36	NOTDEFINED	208	208													21		19	0	40	40	168	1									Not tested yet			BD	201736	201736
SEAR	YR	NH	FLU_STH_ASIA	BGD	Bangladesh	2017-09-11	2017	37	2017-09-10	2017	37	NOTDEFINED	125	125													13		8	0	21	21	104	1									not tested yet			BD	201737	201737
SEAR	YR	NH	FLU_STH_ASIA	BGD	Bangladesh	2017-09-18	2017	38	2017-09-17	2017	38	NOTDEFINED	84	84													13		8	0	21	21	63	1									not tested yet			BD	201738	201738
SEAR	YR	NH	FLU_STH_ASIA	BGD	Bangladesh	2017-09-25	2017	39	2017-09-24	2017	39	NOTDEFINED	81	81	1									1			2		6		8	9	72	1									not tested yet			BD	201739	201739
SEAR	YR	NH	FLU_STH_ASIA	BGD	Bangladesh	2017-10-02	2017	40	2017-10-01	2017	40	NOTDEFINED	122	122													11		8		19	19	103	1												BD	201740	201740
SEAR	YR	NH	FLU_STH_ASIA	BGD	Bangladesh	2017-10-09	2017	41	2017-10-08	2017	41	NOTDEFINED	130	130													8		4		12	12	118	1									not tested yet			BD	201741	201741
SEAR	YR	NH	FLU_STH_ASIA	BGD	Bangladesh	2017-10-16	2017	42	2017-10-15	2017	42	NOTDEFINED	89	89													7		4		11	11	78	1									not tested yet			BD	201742	201742
SEAR	YR	NH	FLU_STH_ASIA	BGD	Bangladesh	2017-10-23	2017	43	2017-10-22	2017	43	NOTDEFINED	32	32	0		0	0	0	0		0		0			3		2	0	5	5	27	1									not tested yet			BD	201743	201743
SEAR	YR	NH	FLU_STH_ASIA	BGD	Bangladesh	2017-10-30	2017	44	2017-10-29	2017	44	NOTDEFINED	48	48	0		0	0	0	0		0		0			1		2	0	3	3	45	1									not tested yet			BD	201744	201744
SEAR	YR	NH	FLU_STH_ASIA	BGD	Bangladesh	2017-11-13	2017	46	2017-11-12	2017	46	NOTDEFINED	23	23	0		0	0	0	0		0		0			0		0	0	0		23	2									not tested yet			BD	201746	201746
SEAR	YR	NH	FLU_STH_ASIA	BGD	Bangladesh	2017-11-20	2017	47	2017-11-19	2017	47	NOTDEFINED	28	28	0		0	0	0	0		0		0			0		0	0	0		28	2									not tested yet			BD	201747	201747
SEAR	YR	NH	FLU_STH_ASIA	BGD	Bangladesh	2017-11-27	2017	48	2017-11-26	2017	48	NOTDEFINED	18	18	0		0	0	0	0		0		0			1		0	0	1	1	17	2									not tested yet			BD	201748	201748
SEAR	YR	NH	FLU_STH_ASIA	BGD	Bangladesh	2017-12-04	2017	49	2017-12-03	2017	49	NOTDEFINED	48	48	0		0	0	0	0		0		0			2		0	0	2	2	46	2									not tested yet			BD	201749	201749
SEAR	YR	NH	FLU_STH_ASIA	BGD	Bangladesh	2017-12-11	2017	50	2017-12-10	2017	50	NOTDEFINED	17	17	0		0	0	0	0		0		0			0		0	0	0		17	2										not tested yet		BD	201750	201750
SEAR	YR	NH	FLU_STH_ASIA	BGD	Bangladesh	2017-12-18	2017	51	2017-12-17	2017	51	NOTDEFINED	33	33	1		0	0	0	0		0		1			0		0	0	0	1	32	2										not tested yet		BD	201751	201751
SEAR	YR	NH	FLU_STH_ASIA	BGD	Bangladesh	2017-12-25	2017	52	2017-12-24	2017	52	NOTDEFINED	3	3	0		0	0	0	0		0		0			0		0	0	0		3	2										not tested yet		BD	201752	201752
SEAR	YR	NH	FLU_STH_ASIA	BGD	Bangladesh	2018-01-01	2018	1	2017-12-31	2018	1	NOTDEFINED	38	38	0		0	0	0	0		0		0			0		1	0	1	1	37	1									not tested yet			BD	201801	201801
SEAR	YR	NH	FLU_STH_ASIA	BGD	Bangladesh	2018-01-08	2018	2	2018-01-07	2018	2	NOTDEFINED	23	23	0		0	0	0	0		0		0			0		0	0	0		23	1									not tested yet			BD	201802	201802
SEAR	YR	NH	FLU_STH_ASIA	BGD	Bangladesh	2018-01-15	2018	3	2018-01-14	2018	3	NOTDEFINED	36	36	0		0	0	0	0		0		0			0		0	0	0		36	1									not tested yet			BD	201803	201803
SEAR	YR	NH	FLU_STH_ASIA	BGD	Bangladesh	2018-01-22	2018	4	2018-01-21	2018	4	NOTDEFINED	28	28	0		0	0	0	0		0		0			0		0	0	0		28	1									not tested yet			BD	201804	201804
SEAR	YR	NH	FLU_STH_ASIA	BGD	Bangladesh	2018-01-29	2018	5	2018-01-28	2018	5	NOTDEFINED	35	35	0		0	0	0	0		0		0			0		0	0	0		35	1									not tested yet			BD	201805	201805
SEAR	YR	NH	FLU_STH_ASIA	BGD	Bangladesh	2018-02-05	2018	6	2018-02-04	2018	6	NOTDEFINED	62	62	0		0	0	0	0		0		0			0		0	0	0		62	1									not tested yet			BD	201806	201806
SEAR	YR	NH	FLU_STH_ASIA	BGD	Bangladesh	2018-02-12	2018	7	2018-02-11	2018	7	NOTDEFINED	54	54	0		0	0	0	0		0		0			0		0	0	0		54	1									not tested yet			BD	201807	201807
SEAR	YR	NH	FLU_STH_ASIA	BGD	Bangladesh	2018-02-19	2018	8	2018-02-18	2018	8	NOTDEFINED	38	38	0		0	0	0	0		0		0			0		0	0	0		38	1									not tested yet			BD	201808	201808
SEAR	YR	NH	FLU_STH_ASIA	BGD	Bangladesh	2018-02-26	2018	9	2018-02-25	2018	9	NOTDEFINED	38	38	0		0	0	0	0		0		0			0		1	0	1	1	37	1									not tested yet			BD	201809	201809
SEAR	YR	NH	FLU_STH_ASIA	BGD	Bangladesh	2018-03-05	2018	10	2018-03-04	2018	10	NOTDEFINED	53	53	0		0	0	0	0		0		0			0		0	0	0		53	1									not tested yet			BD	201810	201810
SEAR	YR	NH	FLU_STH_ASIA	BGD	Bangladesh	2018-03-12	2018	11	2018-03-11	2018	11	NOTDEFINED	116	116	0		0	0	0	0		0		0			0		0	0	0		116	1									not tested yet			BD	201811	201811
SEAR	YR	NH	FLU_STH_ASIA	BGD	Bangladesh	2018-03-19	2018	12	2018-03-18	2018	12	NOTDEFINED	111	111	0		0	0	0	0		0		0			0		0	0	0		111	1									not tested yet			BD	201812	201812
SEAR	YR	NH	FLU_STH_ASIA	BGD	Bangladesh	2018-03-26	2018	13	2018-03-25	2018	13	NOTDEFINED	100	100	0		0	0	0	0		0		0			0		0	0	0		100	1									not tested yet			BD	201813	201813
SEAR	YR	NH	FLU_STH_ASIA	BGD	Bangladesh	2018-04-02	2018	14	2018-04-01	2018	14	NOTDEFINED	136	136	0		0	0	0	0		0		0			0		1	0	1	1	135	1									not tested yet			BD	201814	201814
SEAR	YR	NH	FLU_STH_ASIA	BGD	Bangladesh	2018-04-09	2018	15	2018-04-08	2018	15	NOTDEFINED	134	134	0		0	0	0	0		0		0			0		0	0	0		134	1									not tested yet			BD	201815	201815
SEAR	YR	NH	FLU_STH_ASIA	BGD	Bangladesh	2018-04-16	2018	16	2018-04-15	2018	16	NOTDEFINED	111	111	0		0	0	0	0		0		0			0		0	0	0		111	1									not tested yet			BD	201816	201816
SEAR	YR	NH	FLU_STH_ASIA	BGD	Bangladesh	2018-04-23	2018	17	2018-04-22	2018	17	NOTDEFINED	128	128	0		0	0	0	0		0		0			0		0	0	0		128	1									not tested yet			BD	201817	201817
SEAR	YR	NH	FLU_STH_ASIA	BGD	Bangladesh	2018-04-30	2018	18	2018-04-29	2018	18	NOTDEFINED	122	122	0		0	0	0	0		0		0			0		0	0	0		122	1									not tested yet			BD	201818	201818
SEAR	YR	NH	FLU_STH_ASIA	BGD	Bangladesh	2018-05-07	2018	19	2018-05-06	2018	19	NOTDEFINED	149	149	0		0	0	0	0		0		0			0		0	0	0		149	1									not tested yet			BD	201819	201819
SEAR	YR	NH	FLU_STH_ASIA	BGD	Bangladesh	2018-05-14	2018	20	2018-05-13	2018	20	NOTDEFINED	141	141	0		0	0	0	0		0		0			0		2	0	2	2	139	1									not tested yet			BD	201820	201820
SEAR	YR	NH	FLU_STH_ASIA	BGD	Bangladesh	2018-05-21	2018	21	2018-05-20	2018	21	NOTDEFINED	141	141	0		0	0	0	0		0		0			1		0	0	1	1	140	1									not tested yet			BD	201821	201821
SEAR	YR	NH	FLU_STH_ASIA	BGD	Bangladesh	2018-05-28	2018	22	2018-05-27	2018	22	NOTDEFINED	125	125	0		0	0	0	0		0		0			0		1	0	1	1	124	1									not tested yet			BD	201822	201822
SEAR	YR	NH	FLU_STH_ASIA	BGD	Bangladesh	2018-06-04	2018	23	2018-06-03	2018	23	NOTDEFINED	148	148	4		0	0	0	0		0		4			2		4	0	6	10	138	1									not tested yet			BD	201823	201823
SEAR	YR	NH	FLU_STH_ASIA	BGD	Bangladesh	2018-06-11	2018	24	2018-06-10	2018	24	NOTDEFINED	97	97	2		2	0	0	0		0		4			0		0	0	0	4	93	1									not tested yet			BD	201824	201824
SEAR	YR	NH	FLU_STH_ASIA	BGD	Bangladesh	2018-06-18	2018	25	2018-06-17	2018	25	NOTDEFINED	117	117	13		3	0	0	0		0		16			0		2	0	2	18	99	1									not tested yet			BD	201825	201825
SEAR	YR	NH	FLU_STH_ASIA	BGD	Bangladesh	2018-06-25	2018	26	2018-06-24	2018	26	NOTDEFINED	139	139	22		6	0	0	0		0		28			0		0	0	0	28	111	1									not tested yet			BD	201826	201826
SEAR	YR	NH	FLU_STH_ASIA	BGD	Bangladesh	2018-07-02	2018	27	2018-07-01	2018	27	NOTDEFINED	164	164	55		12	0	0	0		0		67			0		2	0	2	69	95	1									not tested yet			BD	201827	201827
SEAR	YR	NH	FLU_STH_ASIA	BGD	Bangladesh	2018-07-09	2018	28	2018-07-08	2018	28	NOTDEFINED	192	192	52		16	0	0	0		1		69			0		0	0	0	69	123	1									not tested yet			BD	201828	201828
SEAR	YR	NH	FLU_STH_ASIA	BGD	Bangladesh	2018-07-16	2018	29	2018-07-15	2018	29	NOTDEFINED	167	167	61		14	0	0	0		1	A(H1N1)pdm09 + A(H3)	76			0		3	0	3	79	88	1											not tested yet	BD	201829	201829
SEAR	YR	NH	FLU_STH_ASIA	BGD	Bangladesh	2018-07-23	2018	30	2018-07-22	2018	30	NOTDEFINED	170	170	46		11	0	0	0		0		57			0		4	0	4	61	109	1									not tested yet			BD	201830	201830
SEAR	YR	NH	FLU_STH_ASIA	BGD	Bangladesh	2018-07-30	2018	31	2018-07-29	2018	31	NOTDEFINED	208	208	59		17	0	0	0		1	A(H1N1)pdm09+H3	77			0		2	0	2	79	129	1									not tested yet			BD	201831	201831
SEAR	YR	NH	FLU_STH_ASIA	BGD	Bangladesh	2018-08-06	2018	32	2018-08-05	2018	32	NOTDEFINED	173	173	53		7	0	0	0		0		60			0		2	0	2	62	111	1									not tested yet			BD	201832	201832
SEAR	YR	NH	FLU_STH_ASIA	BGD	Bangladesh	2018-08-13	2018	33	2018-08-12	2018	33	NOTDEFINED	98	98	19		5	0	0	0		1	A(H1N1)pdm09+A(H3)	25			0		3	0	3	28	70	1									not tested yet			BD	201833	201833
SEAR	YR	NH	FLU_STH_ASIA	BGD	Bangladesh	2018-08-20	2018	34	2018-08-19	2018	34	NOTDEFINED	51	51	7		0	0	0	0		0		7			0		0	0	0	7	44	1									not tested yet			BD	201834	201834
SEAR	YR	NH	FLU_STH_ASIA	BGD	Bangladesh	2018-08-27	2018	35	2018-08-26	2018	35	NOTDEFINED	90	90	12		8	0	0	0		0		20			0		3	0	3	23	67	1									not tested yet			BD	201835	201835
SEAR	YR	NH	FLU_STH_ASIA	BGD	Bangladesh	2018-09-03	2018	36	2018-09-02	2018	36	NOTDEFINED	227	227	27		3	0	0	0		0		30			0		3	0	3	33	194	1									not tested yet			BD	201836	201836
SEAR	YR	NH	FLU_STH_ASIA	BGD	Bangladesh	2018-09-10	2018	37	2018-09-09	2018	37	NOTDEFINED	126	126	9		2	0	0	0		0		11			1		3	0	4	15	111	1									not tested yet			BD	201837	201837
SEAR	YR	NH	FLU_STH_ASIA	BGD	Bangladesh	2018-09-17	2018	38	2018-09-16	2018	38	NOTDEFINED	145	145	4		0	0	0	0		0		4			0		4	0	4	8	137	1									not tested yet			BD	201838	201838
SEAR	YR	NH	FLU_STH_ASIA	BGD	Bangladesh	2018-09-24	2018	39	2018-09-23	2018	39	NOTDEFINED	97	97													0		4	0	4	4	93	1									not tested yet			BD	201839	201839
SEAR	YR	NH	FLU_STH_ASIA	BGD	Bangladesh	2018-10-01	2018	40	2018-09-30	2018	40	NOTDEFINED	205	205													0		5	0	5	5	200	1									not tested yet			BD	201840	201840
SEAR	YR	NH	FLU_STH_ASIA	BGD	Bangladesh	2018-10-08	2018	41	2018-10-07	2018	41	NOTDEFINED	146	146	0		2	0	0	0		0		2			0		7	0	7	9	137	1									not tested yet			BD	201841	201841
SEAR	YR	NH	FLU_STH_ASIA	BGD	Bangladesh	2018-10-15	2018	42	2018-10-14	2018	42	NOTDEFINED	124	124													1		3	0	4	4	120	1									not tested yet			BD	201842	201842
SEAR	YR	NH	FLU_STH_ASIA	BGD	Bangladesh	2018-10-22	2018	43	2018-10-21	2018	43	NOTDEFINED	154	154													0		3	0	3	3	151	1									not tested yet			BD	201843	201843
SEAR	YR	NH	FLU_STH_ASIA	BGD	Bangladesh	2018-10-29	2018	44	2018-10-28	2018	44	NOTDEFINED	165	165													0		3	0	3	3	162	1									not tested yet			BD	201844	201844
SEAR	YR	NH	FLU_STH_ASIA	BGD	Bangladesh	2018-11-05	2018	45	2018-11-04	2018	45	NOTDEFINED	179	179													0		2	0	2	2	177	1									not tested yet			BD	201845	201845
SEAR	YR	NH	FLU_STH_ASIA	BGD	Bangladesh	2018-11-12	2018	46	2018-11-11	2018	46	NOTDEFINED	139	139	1		0	0	0	0		1	(H1N1)pdm09 + H3	2			0		5	0	5	7	132	1									not tested yet			BD	201846	201846
SEAR	YR	NH	FLU_STH_ASIA	BGD	Bangladesh	2018-11-19	2018	47	2018-11-18	2018	47	NOTDEFINED	114	114	1		0	0	0	0		0		1			0		3	0	3	4	110	1									not tested yet			BD	201847	201847
SEAR	YR	NH	FLU_STH_ASIA	BGD	Bangladesh	2018-11-26	2018	48	2018-11-25	2018	48	NOTDEFINED	144	144													2		8	0	10	10	134	1									not tested yet			BD	201848	201848
SEAR	YR	NH	FLU_STH_ASIA	BGD	Bangladesh	2018-12-03	2018	49	2018-12-02	2018	49	NOTDEFINED	194	194	1		0	0	0	0		0		1			0		2	0	2	3	191	1									not tested yet			BD	201849	201849
SEAR	YR	NH	FLU_STH_ASIA	BGD	Bangladesh	2018-12-10	2018	50	2018-12-09	2018	50	NOTDEFINED	179	179													0		5	0	5	5	174	1									not tested yet			BD	201850	201850
SEAR	YR	NH	FLU_STH_ASIA	BGD	Bangladesh	2018-12-17	2018	51	2018-12-16	2018	51	NOTDEFINED	222	222													0		6	0	6	6	216	1									not tested yet			BD	201851	201851
SEAR	YR	NH	FLU_STH_ASIA	BGD	Bangladesh	2018-12-24	2018	52	2018-12-23	2018	52	NOTDEFINED	104	104													0		8	0	8	8	96	1									not tested yet			BD	201852	201852
SEAR	YR	NH	FLU_STH_ASIA	BGD	Bangladesh	2018-12-31	2019	1	2018-12-30	2019	1	NOTDEFINED	221	221	0		0	0	0	0		0		0			0		5	0	5	5	216	1									not tested yet			BD	201901	201901
SEAR	YR	NH	FLU_STH_ASIA	BGD	Bangladesh	2019-01-07	2019	2	2019-01-06	2019	2	NOTDEFINED	210	210	0		0	0	0	0		0		0			0		4	0	4	4	206	1									not tested yet			BD	201902	201902
SEAR	YR	NH	FLU_STH_ASIA	BGD	Bangladesh	2019-01-14	2019	3	2019-01-13	2019	3	NOTDEFINED	155	155	0		0	0	0	0		0		0			0		7	0	7	7	148	1									not tested yet			BD	201903	201903
SEAR	YR	NH	FLU_STH_ASIA	BGD	Bangladesh	2019-01-21	2019	4	2019-01-20	2019	4	NOTDEFINED	164	164	2		0	0	0	0		0		2			0		4	0	4	6	158	1									not tested yet			BD	201904	201904
SEAR	YR	NH	FLU_STH_ASIA	BGD	Bangladesh	2019-01-28	2019	5	2019-01-27	2019	5	NOTDEFINED	157	157	1		0	0	0	0		0		1			3		4	0	7	8	149	1									not tested yet			BD	201905	201905
SEAR	YR	NH	FLU_STH_ASIA	BGD	Bangladesh	2019-02-04	2019	6	2019-02-03	2019	6	NOTDEFINED	212	212	1		0	0	0	0		0		1			3		4	0	7	8	204	1									not tested yet			BD	201906	201906
SEAR	YR	NH	FLU_STH_ASIA	BGD	Bangladesh	2019-02-11	2019	7	2019-02-10	2019	7	NOTDEFINED	136	136	1		0	0	0	0		0		1			2		2	0	4	5	131	1									not tested yet			BD	201907	201907
SEAR	YR	NH	FLU_STH_ASIA	BGD	Bangladesh	2019-02-18	2019	8	2019-02-17	2019	8	NOTDEFINED	146	146	4		0	0	0	0		0		4			4		6	0	10	14	132	1									not tested yet			BD	201908	201908
SEAR	YR	NH	FLU_STH_ASIA	BGD	Bangladesh	2019-02-25	2019	9	2019-02-24	2019	9	NOTDEFINED	168	168	2		0	0	0	0		0		2			4		6	0	10	12	156	1									not tested yet			BD	201909	201909
SEAR	YR	NH	FLU_STH_ASIA	BGD	Bangladesh	2019-03-04	2019	10	2019-03-03	2019	10	NOTDEFINED	194	194	7		0	0	0	0		0		7			9		3	0	12	19	175	1									not tested yet			BD	201910	201910
SEAR	YR	NH	FLU_STH_ASIA	BGD	Bangladesh	2019-03-11	2019	11	2019-03-10	2019	11	NOTDEFINED	164	164	3		0	0	0	0		0		3			6		3	0	9	12	152	1									not tested yet			BD	201911	201911
SEAR	YR	NH	FLU_STH_ASIA	BGD	Bangladesh	2019-03-18	2019	12	2019-03-17	2019	12	NOTDEFINED	188	188	5		0	0	0	0		0		5			14		4	0	18	23	165	1											not tested yet	BD	201912	201912
SEAR	YR	NH	FLU_STH_ASIA	BGD	Bangladesh	2019-03-25	2019	13	2019-03-24	2019	13	NOTDEFINED	154	154	5		1	0	0	0		0		6			8		4	0	12	18	136	1									not tested yet			BD	201913	201913
SEAR	YR	NH	FLU_STH_ASIA	BGD	Bangladesh	2019-04-01	2019	14	2019-03-31	2019	14	NOTDEFINED	240	240	14		0	0	0	0		0		14			25		3	0	28	42	198	1									not tested yet			BD	201914	201914
SEAR	YR	NH	FLU_STH_ASIA	BGD	Bangladesh	2019-04-08	2019	15	2019-04-07	2019	15	NOTDEFINED	205	205	16		1	0	0	0		0		17			21		5	0	26	43	162	1									not tested yet			BD	201915	201915
SEAR	YR	NH	FLU_STH_ASIA	BGD	Bangladesh	2019-04-15	2019	16	2019-04-14	2019	16	NOTDEFINED	259	259	24		0	0	0	0		0		24			27		2	0	29	53	206	1									not tested yet			BD	201916	201916
SEAR	YR	NH	FLU_STH_ASIA	BGD	Bangladesh	2019-04-22	2019	17	2019-04-21	2019	17	NOTDEFINED	209	209	14		3	0	0	0		0		17			53		3	0	56	73	136	1									not tested yet			BD	201917	201917
SEAR	YR	NH	FLU_STH_ASIA	BGD	Bangladesh	2019-04-29	2019	18	2019-04-28	2019	18	NOTDEFINED	203	203	15		3	0	0	0		0		18			56		2	0	58	76	127	1									not tested yet			BD	201918	201918
SEAR	YR	NH	FLU_STH_ASIA	BGD	Bangladesh	2019-05-06	2019	19	2019-05-05	2019	19	NOTDEFINED	240	240	27		7	0	0	0		1	A(H1N1)pdm09 & A(H3) co	35			75		1	0	76	111	129	1									not tested yet			BD	201919	201919
SEAR	YR	NH	FLU_STH_ASIA	BGD	Bangladesh	2019-05-13	2019	20	2019-05-12	2019	20	NOTDEFINED	263	263	27		7	0	0	0		2		36			71		3	0	74	110	153	1												BD	201920	201920
SEAR	YR	NH	FLU_STH_ASIA	BGD	Bangladesh	2019-05-20	2019	21	2019-05-19	2019	21	NOTDEFINED	263	263	22		28	0	0	0		0		50			75		0	0	75	125	138	1												BD	201921	201921
SEAR	YR	NH	FLU_STH_ASIA	BGD	Bangladesh	2019-05-27	2019	22	2019-05-26	2019	22	NOTDEFINED	217	217	28		30	0	0	0		0		58			52		0	0	52	110	107	1												BD	201922	201922
SEAR	YR	NH	FLU_STH_ASIA	BGD	Bangladesh	2019-06-03	2019	23	2019-06-02	2019	23	NOTDEFINED	85	85	8		20	0	0	0		0		28			20		0	0	20	48	37	1												BD	201923	201923
SEAR	YR	NH	FLU_STH_ASIA	BGD	Bangladesh	2019-06-10	2019	24	2019-06-09	2019	24	NOTDEFINED	310	310	24		69	0	0	0		0		93			58		2	0	60	153	157	1												BD	201924	201924
SEAR	YR	NH	FLU_STH_ASIA	BGD	Bangladesh	2019-06-17	2019	25	2019-06-16	2019	25	NOTDEFINED	303	303	21		94	0	0	0		0		115			36		0	0	36	151	152	1												BD	201925	201925
SEAR	YR	NH	FLU_STH_ASIA	BGD	Bangladesh	2019-06-24	2019	26	2019-06-23	2019	26	NOTDEFINED	300	300	19		75	0	0	0		0		94			26		0	0	26	120	180	1												BD	201926	201926
SEAR	YR	NH	FLU_STH_ASIA	BGD	Bangladesh	2019-07-01	2019	27	2019-06-30	2019	27	NOTDEFINED	259	259	14		53	0	0	0		0		67			12		0	0	12	79	180	1												BD	201927	201927
SEAR	YR	NH	FLU_STH_ASIA	BGD	Bangladesh	2019-07-08	2019	28	2019-07-07	2019	28	NOTDEFINED	263	263	15		65	0	0	0		0		80			8		0	0	8	88	175	1												BD	201928	201928
SEAR	YR	NH	FLU_STH_ASIA	BGD	Bangladesh	2019-07-15	2019	29	2019-07-14	2019	29	NOTDEFINED	262	262	13		35	0	0	0		0		48			7		0	0	7	55	207	1												BD	201929	201929
SEAR	YR	NH	FLU_STH_ASIA	BGD	Bangladesh	2019-07-22	2019	30	2019-07-21	2019	30	NOTDEFINED	263	263	4		30	0	0	0		0		34			2		1	0	3	37	226	1												BD	201930	201930
SEAR	YR	NH	FLU_STH_ASIA	BGD	Bangladesh	2019-07-29	2019	31	2019-07-28	2019	31	NOTDEFINED	257	257	10		18	0	0	0		0		28			8		0	0	8	36	221	1												BD	201931	201931
SEAR	YR	NH	FLU_STH_ASIA	BGD	Bangladesh	2019-08-05	2019	32	2019-08-04	2019	32	NOTDEFINED	207	207	3		13	0	0	0		0		16			4		0	0	4	20	187	1												BD	201932	201932
SEAR	YR	NH	FLU_STH_ASIA	BGD	Bangladesh	2019-08-12	2019	33	2019-08-11	2019	33	NOTDEFINED	122	122	3		2	0	0	0		0		5			2		0	0	2	7	115	1												BD	201933	201933
SEAR	YR	NH	FLU_STH_ASIA	BGD	Bangladesh	2019-08-19	2019	34	2019-08-18	2019	34	NOTDEFINED	260	260	1		9	0	0	0		0		10			9		0	0	9	19	241	1												BD	201934	201934
SEAR	YR	NH	FLU_STH_ASIA	BGD	Bangladesh	2019-08-26	2019	35	2019-08-25	2019	35	NOTDEFINED	120	232	0		5	0	0	0		0		5			3		0	0	3	8	112	1												BD	201935	201935
SEAR	YR	NH	FLU_STH_ASIA	BGD	Bangladesh	2019-09-02	2019	36	2019-09-01	2019	36	NOTDEFINED	148	204	0		2	0	0	0		0		2			5		0	0	5	7	141	1												BD	201936	201936
SEAR	YR	NH	FLU_STH_ASIA	BGD	Bangladesh	2019-09-09	2019	37	2019-09-08	2019	37	NOTDEFINED	128	235	1		1	0	0	0		0		2			4		0	0	4	6	122	1												BD	201937	201937
SEAR	YR	NH	FLU_STH_ASIA	BGD	Bangladesh	2019-09-16	2019	38	2019-09-15	2019	38	NOTDEFINED	127	213	1		0	0	0	0		0		1			2		0	0	2	3	124	1												BD	201938	201938
SEAR	YR	NH	FLU_STH_ASIA	BGD	Bangladesh	2019-09-23	2019	39	2019-09-22	2019	39	NOTDEFINED	121	207	0		4	0	0	0		0		4			2		0	0	2	6	115	1												BD	201939	201939
SEAR	YR	NH	FLU_STH_ASIA	BGD	Bangladesh	2019-09-30	2019	40	2019-09-29	2019	40	NOTDEFINED	188	230	0		10	0	0	0		0		10			2		0	0	2	12	176	1												BD	201940	201940
SEAR	YR	NH	FLU_STH_ASIA	BGD	Bangladesh	2019-10-07	2019	41	2019-10-06	2019	41	NOTDEFINED	126	191	0		3	0	0	0		0		3			5		0	0	5	8	118	1												BD	201941	201941
SEAR	YR	NH	FLU_STH_ASIA	BGD	Bangladesh	2019-10-14	2019	42	2019-10-13	2019	42	NOTDEFINED	122	194	0		3	0	0	0		0		3			4		0	0	4	7	115	1												BD	201942	201942
SEAR	YR	NH	FLU_STH_ASIA	BGD	Bangladesh	2019-10-21	2019	43	2019-10-20	2019	43	NOTDEFINED	133	204	0		2	0	0	0		0		2			4		0	0	4	6	127	1												BD	201943	201943
SEAR	YR	NH	FLU_STH_ASIA	BGD	Bangladesh	2019-10-28	2019	44	2019-10-27	2019	44	NOTDEFINED	126	174	0		0	0	0	0		0		0			2		0	0	2	2	124	1												BD	201944	201944
SEAR	YR	NH	FLU_STH_ASIA	BGD	Bangladesh	2019-11-04	2019	45	2019-11-03	2019	45	NOTDEFINED	146	184	0		0	0	0	0		0		0			2		0	0	2	2	144	1												BD	201945	201945
SEAR	YR	NH	FLU_STH_ASIA	BGD	Bangladesh	2019-11-11	2019	46	2019-11-10	2019	46	NOTDEFINED	141	192	0		1	0	0	0		0		1			0		0	0	0	1	140	1												BD	201946	201946
SEAR	YR	NH	FLU_STH_ASIA	BGD	Bangladesh	2019-11-18	2019	47	2019-11-17	2019	47	NOTDEFINED	141	192						3				3			1		0	0	1	4	139	1									Not tested yet		*Three samples were not true positive for influenza A and were considered as inconclusive result. The result will be confirmed with further test through viral culture.	BD	201947	201947
SEAR	YR	NH	FLU_STH_ASIA	BGD	Bangladesh	2019-11-25	2019	48	2019-11-24	2019	48	NOTDEFINED	125	200	0		0	0	0	0		0		0			1		0	0	1	1	124	1									Not tested yet			BD	201948	201948
SEAR	YR	NH	FLU_STH_ASIA	BGD	Bangladesh	2019-12-02	2019	49	2019-12-01	2019	49	NOTDEFINED	158	189	0		1	0	0	0		0		1			1		0	0	1	2	156	1												BD	201949	201949
SEAR	YR	NH	FLU_STH_ASIA	BGD	Bangladesh	2019-12-09	2019	50	2019-12-08	2019	50	NOTDEFINED	146	194	0		0	0	0	6		0		6			2		0	0	2	8	140	5										Six samples were not true positive for influenza A and were considered as inconclusive result. The result will be confirmed with further test through viral culture.		BD	201950	201950
SEAR	YR	NH	FLU_STH_ASIA	BGD	Bangladesh	2019-12-16	2019	51	2019-12-15	2019	51	NOTDEFINED	122	179	0		0	0	0	0		0		0			0		0	0	0		122	2									Not tested			BD	201951	201951
SEAR	YR	NH	FLU_STH_ASIA	BGD	Bangladesh	2019-12-23	2019	52	2019-12-22	2019	52	NOTDEFINED	96	138	2		1	0	0	0		0		3			0		0	0	0	3	93	3									Not tested			BD	201952	201952
SEAR	YR	NH	FLU_STH_ASIA	BGD	Bangladesh	2019-12-30	2020	1	2019-12-29	2020	1	SENTINEL	140	164	2		2	0	0	0		0		4			0		0	0	0	4	136	3												BD	202001	202001
SEAR	YR	NH	FLU_STH_ASIA	BGD	Bangladesh	2020-01-06	2020	2	2020-01-05	2020	2	SENTINEL	149	203	0		0	0	0	0		0		0			1		0	0	1	1	149	3												BD	202002	202002
SEAR	YR	NH	FLU_STH_ASIA	BGD	Bangladesh	2020-01-13	2020	3	2020-01-12	2020	3	SENTINEL	132	184	3		0	0	0	0		0		3			0		0	0	0	3	129	3												BD	202003	202003
SEAR	YR	NH	FLU_STH_ASIA	BGD	Bangladesh	2020-01-20	2020	4	2020-01-19	2020	4	SENTINEL	118	182	2		1	0	0	0		0		3			0		0	0	0	3	115	4												BD	202004	202004
SEAR	YR	NH	FLU_STH_ASIA	BGD	Bangladesh	2020-01-27	2020	5	2020-01-26	2020	5	SENTINEL	163	211	5		0	0	0	0		0		5			0		0	0	0	5	158	4												BD	202005	202005
SEAR	YR	NH	FLU_STH_ASIA	BGD	Bangladesh	2020-02-03	2020	6	2020-02-02	2020	6	SENTINEL	160	213	4		5	0	0	0		0		9			0		0	0	0	9	151	4												BD	202006	202006
SEAR	YR	NH	FLU_STH_ASIA	BGD	Bangladesh	2020-02-10	2020	7	2020-02-09	2020	7	SENTINEL	152	237	6		4	0	0	0		0		10			0		0	0	0	10	142	4												BD	202007	202007
SEAR	YR	NH	FLU_STH_ASIA	BGD	Bangladesh	2020-02-17	2020	8	2020-02-16	2020	8	SENTINEL	142	225	13		3	0	0	0		0		16			0		0	0	0	16	126	4												BD	202008	202008
SEAR	YR	NH	FLU_STH_ASIA	BGD	Bangladesh	2020-02-24	2020	9	2020-02-23	2020	9	SENTINEL	148	223	10		5	0	0	0		0		15			0		0	0	0	15	133	4												BD	202009	202009
SEAR	YR	NH	FLU_STH_ASIA	BGD	Bangladesh	2020-03-02	2020	10	2020-03-01	2020	10	SENTINEL	193	252	10		7	0	0	0		0		17			0		0	0	0	17	176	4												BD	202010	202010
SEAR	YR	NH	FLU_STH_ASIA	BGD	Bangladesh	2020-03-09	2020	11	2020-03-08	2020	11	SENTINEL	121	188	14		0	0	0	0		0		14			0		0	0	0	14	107	3												BD	202011	202011
SEAR	YR	NH	FLU_STH_ASIA	BGD	Bangladesh	2020-03-16	2020	12	2020-03-15	2020	12	SENTINEL	95	158	3		0	0	0	0		0		3			0		0	0	0	3	92	3												BD	202012	202012
SEAR	YR	NH	FLU_STH_ASIA	BGD	Bangladesh	2020-03-23	2020	13	2020-03-22	2020	13	SENTINEL	36	36	2		0	0	0	0		0		2			0		0	0	0	2	36	3												BD	202013	202013
SEAR	YR	NH	FLU_STH_ASIA	BGD	Bangladesh	2020-03-30	2020	14	2020-03-29	2020	14	SENTINEL	42	42	1		0	0	0	0		0		1			0		0	0	0	1	41	3												BD	202014	202014
SEAR	YR	NH	FLU_STH_ASIA	BGD	Bangladesh	2020-04-06	2020	15	2020-04-05	2020	15	SENTINEL	33	33	0		0	0	0	0		0		0			0		0	0	0		33	2												BD	202015	202015
SEAR	YR	NH	FLU_STH_ASIA	BGD	Bangladesh	2020-04-13	2020	16	2020-04-12	2020	16	SENTINEL	17	17	0		0	0	0	0		0		0			0		0	0	0		17	2												BD	202016	202016
SEAR	YR	NH	FLU_STH_ASIA	BGD	Bangladesh	2020-04-20	2020	17	2020-04-19	2020	17	SENTINEL	28	28	0		0	0	0	0		0		0			0		0	0	0		28	2												BD	202017	202017
SEAR	YR	NH	FLU_STH_ASIA	BGD	Bangladesh	2020-04-27	2020	18	2020-04-26	2020	18	SENTINEL	24	24	0		0	0	0	0		0		0			0		0	0	0		24	2												BD	202018	202018
SEAR	YR	NH	FLU_STH_ASIA	BGD	Bangladesh	2020-05-04	2020	19	2020-05-03	2020	19	SENTINEL	28	28	0		0	0	0	0		0		0			0		0	0	0		28	2												BD	202019	202019
SEAR	YR	NH	FLU_STH_ASIA	BGD	Bangladesh	2020-05-11	2020	20	2020-05-10	2020	20	SENTINEL	35	35	0		0	0	0	0		0		0			0		0	0	0		35	2												BD	202020	202020
SEAR	YR	NH	FLU_STH_ASIA	BGD	Bangladesh	2020-05-18	2020	21	2020-05-17	2020	21	SENTINEL	10	10	0		0	0	0	0		0		0			0		0	0	0		10	2												BD	202021	202021
SEAR	YR	NH	FLU_STH_ASIA	BGD	Bangladesh	2020-05-25	2020	22	2020-05-24	2020	22	SENTINEL	30	30	0		0	0	0	0		0		0			0		0	0	0		30	1												BD	202022	202022
SEAR	YR	NH	FLU_STH_ASIA	BGD	Bangladesh	2020-06-01	2020	23	2020-05-31	2020	23	SENTINEL	30	30	0		0	0	0	0		0		0			0		0	0	0		30	1												BD	202023	202023
SEAR	YR	NH	FLU_STH_ASIA	BGD	Bangladesh	2020-06-08	2020	24	2020-06-07	2020	24	SENTINEL	54	54	0		0	0	0	0		0		0			0		0	0	0		54	2												BD	202024	202024
SEAR	YR	NH	FLU_STH_ASIA	BGD	Bangladesh	2020-06-15	2020	25	2020-06-14	2020	25	SENTINEL	52	52	0		1	0	0	0		0		1			0		0	0	0	1	51	3												BD	202025	202025
SEAR	YR	NH	FLU_STH_ASIA	BGD	Bangladesh	2020-06-22	2020	26	2020-06-21	2020	26	SENTINEL	78	78	0		0	0	0	0		0		0			0		0	0	0		78	2												BD	202026	202026
SEAR	YR	NH	FLU_STH_ASIA	BGD	Bangladesh	2020-06-29	2020	27	2020-06-28	2020	27	SENTINEL	97	97	0		0	0	0	0		0		0			0		0	0	0		97	2												BD	202027	202027
SEAR	YR	NH	FLU_STH_ASIA	BGD	Bangladesh	2020-07-06	2020	28	2020-07-05	2020	28	SENTINEL	106	106	0		0	0	0	0		0		0			0		0	0	0		106	2												BD	202028	202028
SEAR	YR	NH	FLU_STH_ASIA	BGD	Bangladesh	2020-07-13	2020	29	2020-07-12	2020	29	SENTINEL	88	88	0		0	0	0	0		0		0			0		0	0	0		88	2												BD	202029	202029
SEAR	YR	NH	FLU_STH_ASIA	BGD	Bangladesh	2020-07-20	2020	30	2020-07-19	2020	30	SENTINEL	113	113	0		0	0	0	0		0		0			0		0	0	0		113	2												BD	202030	202030
SEAR	YR	NH	FLU_STH_ASIA	BGD	Bangladesh	2020-07-27	2020	31	2020-07-26	2020	31	SENTINEL	67	67	0		0	0	0	0		0		0			0		0	0	0		67	2												BD	202031	202031
SEAR	YR	NH	FLU_STH_ASIA	BGD	Bangladesh	2020-08-03	2020	32	2020-08-02	2020	32	SENTINEL	105	105	0		1	0	0	0		0		1			0		0	0	0	1	105	3												BD	202032	202032
SEAR	YR	NH	FLU_STH_ASIA	BGD	Bangladesh	2020-08-10	2020	33	2020-08-09	2020	33	SENTINEL	78	78	0		1	0	0	0		0		1			0		0	0	0	1	78	3												BD	202033	202033
SEAR	YR	NH	FLU_STH_ASIA	BGD	Bangladesh	2020-08-17	2020	34	2020-08-16	2020	34	SENTINEL	147	147	0		2	0	0	0		0		2			0		0	0	0	2	147	3												BD	202034	202034
SEAR	YR	NH	FLU_STH_ASIA	BGD	Bangladesh	2020-08-24	2020	35	2020-08-23	2020	35	SENTINEL	105	105	0		3	0	0	0		0		3			0		0	0	0	3	102	3												BD	202035	202035
SEAR	YR	NH	FLU_STH_ASIA	BGD	Bangladesh	2020-08-31	2020	36	2020-08-30	2020	36	SENTINEL	169	169	0		38	0	0	0		0		38			0		0	0	0	38	131	5												BD	202036	202036
SEAR	YR	NH	FLU_STH_ASIA	BGD	Bangladesh	2020-09-07	2020	37	2020-09-06	2020	37	SENTINEL	160	160	0		38	0	0	0		0		38			0		0	0	0	38	122	5												BD	202037	202037
SEAR	YR	NH	FLU_STH_ASIA	BGD	Bangladesh	2020-09-14	2020	38	2020-09-13	2020	38	SENTINEL	146	146	0		31	0	0	0		0		31			0		0	0	0	31	115	5												BD	202038	202038
SEAR	YR	NH	FLU_STH_ASIA	BGD	Bangladesh	2020-09-21	2020	39	2020-09-20	2020	39	SENTINEL	171	171	0		31	0	0	0		0		31			0		0	0	0	31	140	5												BD	202039	202039
SEAR	YR	NH	FLU_STH_ASIA	BGD	Bangladesh	2020-09-28	2020	40	2020-09-27	2020	40	SENTINEL	116	116	0		35	0	0	0		0		35			0		0	0	0	35	111	4												BD	202040	202040
SEAR	YR	NH	FLU_STH_ASIA	BGD	Bangladesh	2020-10-05	2020	41	2020-10-04	2020	41	SENTINEL	169	78	0		15	0	0	0		0		15			0		0	0	0	15	154	3												BD	202041	202041
SEAR	YR	NH	FLU_STH_ASIA	BGD	Bangladesh	2020-10-12	2020	42	2020-10-11	2020	42	SENTINEL	156	156	0		7	0	0	0		0		7			0		0	0	0	7	149	3												BD	202042	202042
SEAR	YR	NH	FLU_STH_ASIA	BGD	Bangladesh	2020-10-19	2020	43	2020-10-18	2020	43	SENTINEL	150	150	0		2	0	0	0		0		2			0		0	0	0	2	148	3												BD	202043	202043
SEAR	YR	NH	FLU_STH_ASIA	BGD	Bangladesh	2020-10-26	2020	44	2020-10-25	2020	44	SENTINEL	106	106	0		2	0	0	0		0		2			0		0	0	0	2	104	3												BD	202044	202044
SEAR	YR	NH	FLU_STH_ASIA	BGD	Bangladesh	2020-11-02	2020	45	2020-11-01	2020	45	SENTINEL	137	175	0		1	0	0	0		0		1			0		0	0	0	1	136	3												BD	202045	202045
SEAR	YR	NH	FLU_STH_ASIA	BGD	Bangladesh	2020-11-09	2020	46	2020-11-08	2020	46	SENTINEL	136	192	0		0	0	0	0		0		0			0		0	0	0		136	3												BD	202046	202046
SEAR	YR	NH	FLU_STH_ASIA	BGD	Bangladesh	2020-11-16	2020	47	2020-11-15	2020	47	SENTINEL	107	161	0		0	0	0	0		0		0			0		0	0	0		107	2												BD	202047	202047
SEAR	YR	NH	FLU_STH_ASIA	BGD	Bangladesh	2020-11-23	2020	48	2020-11-22	2020	48	SENTINEL	110	169	0		0	0	0	0		0		0			0		0	0	0		110	2												BD	202048	202048
SEAR	YR	NH	FLU_STH_ASIA	BGD	Bangladesh	2020-11-30	2020	49	2020-11-29	2020	49	SENTINEL	138	169	0		0	0	0	0		0		0			0		0	0	0		138	2												BD	202049	202049
SEAR	YR	NH	FLU_STH_ASIA	BGD	Bangladesh	2020-12-07	2020	50	2020-12-06	2020	50	SENTINEL	132	196	0		0	0	0	0		0		0			0		0	0	0		132	2												BD	202050	202050
SEAR	YR	NH	FLU_STH_ASIA	BGD	Bangladesh	2020-12-14	2020	51	2020-12-13	2020	51	SENTINEL	96	130	0		0	0	0	0		0		0			0		0	0	0		96	2												BD	202051	202051
SEAR	YR	NH	FLU_STH_ASIA	BGD	Bangladesh	2020-12-21	2020	52	2020-12-20	2020	52	SENTINEL	106	172	0		0	0	0	0		0		0			0		0	0	0		106	2												BD	202052	202052
SEAR	YR	NH	FLU_STH_ASIA	BGD	Bangladesh	2020-12-28	2020	53	2020-12-27	2020	53	SENTINEL	113	138	0		0	0	0	0		0		0			0		0	0	0		113	2												BD	202053	202053
SEAR	YR	NH	FLU_STH_ASIA	BGD	Bangladesh	2021-01-04	2021	1	2021-01-03	2021	1	SENTINEL	208	208	0		1	0	0	0		0		1			0		0	0	0	1	207	2												BD	202101	202101
SEAR	YR	NH	FLU_STH_ASIA	BGD	Bangladesh	2021-01-11	2021	2	2021-01-10	2021	2	SENTINEL	143	181	0		0	0	0	0		0		0			0		0	0	0		143	2												BD	202102	202102
SEAR	YR	NH	FLU_STH_ASIA	BGD	Bangladesh	2021-01-18	2021	3	2021-01-17	2021	3	SENTINEL	141	214	0		0	0	0	0		0		0			0		0	0	0		141	2												BD	202103	202103
SEAR	YR	NH	FLU_STH_ASIA	BGD	Bangladesh	2021-01-25	2021	4	2021-01-24	2021	4	SENTINEL	117	175	0		0	0	0	0		0		0			0		0	0	0		117	2												BD	202104	202104
SEAR	YR	NH	FLU_STH_ASIA	BGD	Bangladesh	2021-02-01	2021	5	2021-01-31	2021	5	SENTINEL	174	236	0		0	0	0	0		0		0			0		0	0	0		174	2												BD	202105	202105
SEAR	YR	NH	FLU_STH_ASIA	BGD	Bangladesh	2021-02-08	2021	6	2021-02-07	2021	6	SENTINEL	145	249	0		0	0	0	0		0		0			0		0	0	0		145	2												BD	202106	202106
SEAR	YR	NH	FLU_STH_ASIA	BGD	Bangladesh	2021-02-15	2021	7	2021-02-14	2021	7	SENTINEL	111	186	0		0	0	0	0		0		0			0		0	0	0		111	2												BD	202107	202107
SEAR	YR	NH	FLU_STH_ASIA	BGD	Bangladesh	2021-02-22	2021	8	2021-02-21	2021	8	SENTINEL	148	235	0		0	0	0	0		0		0			0		0	0	0		148	2												BD	202108	202108
SEAR	YR	NH	FLU_STH_ASIA	BGD	Bangladesh	2021-03-01	2021	9	2021-02-28	2021	9	SENTINEL	172	221	0		0	0	0	0		0		0			0		0	0	0		172	2												BD	202109	202109
SEAR	YR	NH	FLU_STH_ASIA	BGD	Bangladesh	2021-03-08	2021	10	2021-03-07	2021	10	SENTINEL	177	227	0		0	0	0	0		0		0			0		0	0	0		177	2												BD	202110	202110
SEAR	YR	NH	FLU_STH_ASIA	BGD	Bangladesh	2021-03-15	2021	11	2021-03-14	2021	11	SENTINEL	127	192	0		0	0	0	0		0		0			0		0	0	0		127	2												BD	202111	202111
SEAR	YR	NH	FLU_STH_ASIA	BGD	Bangladesh	2021-03-22	2021	12	2021-03-21	2021	12	SENTINEL	173	277	0		0	0	0	0		0		0			1		0	0	1	1	172	2												BD	202112	202112
SEAR	YR	NH	FLU_STH_ASIA	BGD	Bangladesh	2021-03-29	2021	13	2021-03-28	2021	13	SENTINEL	103	122	0		0	0	0	0		0		0			1		0	0	1	1	102	2												BD	202113	202113
SEAR	YR	NH	FLU_STH_ASIA	BGD	Bangladesh	2021-04-05	2021	14	2021-04-04	2021	14	SENTINEL	220	220	0		0	0	0	0		0		0			6		0	0	6	6	114	2												BD	202114	202114
SEAR	YR	NH	FLU_STH_ASIA	BGD	Bangladesh	2021-04-12	2021	15	2021-04-11	2021	15	SENTINEL	107	107	0		0	0	0	0		0		0			3		0	0	3	3	104	2												BD	202115	202115
SEAR	YR	NH	FLU_STH_ASIA	BGD	Bangladesh	2021-04-19	2021	16	2021-04-18	2021	16	SENTINEL	145	145	0		0	0	0	0		0		0			1		0	0	1	1	144	2												BD	202116	202116
SEAR	YR	NH	FLU_STH_ASIA	BGD	Bangladesh	2021-04-26	2021	17	2021-04-25	2021	17	SENTINEL	85	85	0		0	0	0	0		0		0			7		0	0	7	7	78	2												BD	202117	202117
SEAR	YR	NH	FLU_STH_ASIA	BGD	Bangladesh	2021-05-03	2021	18	2021-05-02	2021	18	SENTINEL	167	167	0		0	0	0	0		0		0			6		0	0	6	6	161	2												BD	202118	202118
SEAR	YR	NH	FLU_STH_ASIA	BGD	Bangladesh	2021-05-10	2021	19	2021-05-09	2021	19	SENTINEL	34	34	0		0	0	0	0		0		0			1		0	0	1	1	33	2												BD	202119	202119
SEAR	YR	NH	FLU_STH_ASIA	BGD	Bangladesh	2021-05-17	2021	20	2021-05-16	2021	20	SENTINEL	151	151	0		0	0	0	0		0		0			10		0	0	10	10	141	2												BD	202120	202120
SEAR	YR	NH	FLU_STH_ASIA	BGD	Bangladesh	2021-05-24	2021	21	2021-05-23	2021	21	SENTINEL	195	195	0		0	0	0	0		0		0			18		0	0	18	18	177	4												BD	202121	202121
SEAR	YR	NH	FLU_STH_ASIA	BGD	Bangladesh	2021-05-31	2021	22	2021-05-30	2021	22	SENTINEL	252	252	0		0	0	0	0		0		0			28		0	0	28	28	224	4												BD	202122	202122
SEAR	YR	NH	FLU_STH_ASIA	BGD	Bangladesh	2021-06-07	2021	23	2021-06-06	2021	23	SENTINEL	238	238	0		0	0	0	0		0		0			31		0	0	31	31	207	4												BD	202123	202123
SEAR	YR	NH	FLU_STH_ASIA	BGD	Bangladesh	2021-06-14	2021	24	2021-06-13	2021	24	SENTINEL	230	230	0		0	0	0	0		0		0			25		0	0	25	25	205	4												BD	202124	202124
SEAR	YR	NH	FLU_STH_ASIA	BGD	Bangladesh	2021-06-21	2021	25	2021-06-20	2021	25	SENTINEL	144	144	0		0	0	0	0		0		0			19		0	0	19	19	125	4												BD	202125	202125
SEAR	YR	NH	FLU_STH_ASIA	BGD	Bangladesh	2021-06-28	2021	26	2021-06-27	2021	26	SENTINEL	111	111	0		0	0	0	0		0		0			12		0	0	12	12	99	4												BD	202126	202126
SEAR	YR	NH	FLU_STH_ASIA	BGD	Bangladesh	2021-07-05	2021	27	2021-07-04	2021	27	SENTINEL	122	122	0		0	0	0	0		0		0			10		0	0	10	10	112	2												BD	202127	202127
SEAR	YR	NH	FLU_STH_ASIA	BGD	Bangladesh	2021-07-12	2021	28	2021-07-11	2021	28	SENTINEL	147	147	0		0	0	0	0		0		0			11		0	0	11	11	136	3												BD	202128	202128
SEAR	YR	NH	FLU_STH_ASIA	BGD	Bangladesh	2021-07-19	2021	29	2021-07-18	2021	29	SENTINEL	49	49	0		0	0	0	0		0		0			3		0	0	3	3	46	2												BD	202129	202129
SEAR	YR	NH	FLU_STH_ASIA	BGD	Bangladesh	2021-07-26	2021	30	2021-07-25	2021	30	SENTINEL	150	150	0		0	0	0	0		0		0			4		0	0	4	4	146	2												BD	202130	202130
SEAR	YR	NH	FLU_STH_ASIA	BGD	Bangladesh	2021-08-02	2021	31	2021-08-01	2021	31	SENTINEL	159	159	0		0	0	0	0		0		0			4		0	0	4	4	155	2												BD	202131	202131
SEAR	YR	NH	FLU_STH_ASIA	BGD	Bangladesh	2021-08-09	2021	32	2021-08-08	2021	32	SENTINEL	195	195	1		0	0	0	0		0		1			4		0	0	4	5	190	2												BD	202132	202132
SEAR	YR	NH	FLU_STH_ASIA	BGD	Bangladesh	2021-08-16	2021	33	2021-08-15	2021	33	SENTINEL	186	186	1		1	0	0	0		0		2			5		0	0	5	7	179	2												BD	202133	202133
SEAR	YR	NH	FLU_STH_ASIA	BGD	Bangladesh	2021-08-23	2021	34	2021-08-22	2021	34	SENTINEL	226	226	3		0	0	0	0		0		3			2		0	0	2	5	221	2												BD	202134	202134
SEAR	YR	NH	FLU_STH_ASIA	BGD	Bangladesh	2021-08-30	2021	35	2021-08-29	2021	35	SENTINEL	185	185	5		0	0	0	0		0		5			0		0	0	0	5	180	2												BD	202135	202135
SEAR	YR	NH	FLU_STH_ASIA	BGD	Bangladesh	2021-09-06	2021	36	2021-09-05	2021	36	SENTINEL	281	281	20		1	0	0	0		0		21			2		0	0	2	23	258	2												BD	202136	202136
SEAR	YR	NH	FLU_STH_ASIA	BGD	Bangladesh	2021-09-13	2021	37	2021-09-12	2021	37	SENTINEL	269	269	43		2	0	0	0		0		45			1		0	0	1	46	223	3												BD	202137	202137
SEAR	YR	NH	FLU_STH_ASIA	BGD	Bangladesh	2021-09-20	2021	38	2021-09-19	2021	38	SENTINEL	264	264	53		1	0	0	0		0		54			0		0	0	0	54	210	3												BD	202138	202138
SEAR	YR	NH	FLU_STH_ASIA	BGD	Bangladesh	2021-09-27	2021	39	2021-09-26	2021	39	SENTINEL	221	246	43		2	0	0	0		0		45			0		0	0	0	45	176	3												BD	202139	202139
SEAR	YR	NH	FLU_STH_ASIA	BGD	Bangladesh	2021-10-04	2021	40	2021-10-03	2021	40	SENTINEL	220	368	39		0	0	0	0		0		39			0		0	0	0	39	181	3												BD	202140	202140
SEAR	YR	NH	FLU_STH_ASIA	BGD	Bangladesh	2021-10-11	2021	41	2021-10-10	2021	41	SENTINEL	241	306	49		1	0	0	0		0		50			0		0	0	0	50	191	3												BD	202141	202141
SEAR	YR	NH	FLU_STH_ASIA	BGD	Bangladesh	2021-10-18	2021	42	2021-10-17	2021	42	SENTINEL	244	322	37		4	0	0	0		0		41			0		0	0	0	41	203	3												BD	202142	202142
SEAR	YR	NH	FLU_STH_ASIA	BGD	Bangladesh	2021-10-25	2021	43	2021-10-24	2021	43	SENTINEL	224	224	5		4	0	0	0		0		9			0		0	0	0	9	215	3												BD	202143	202143
SEAR	YR	NH	FLU_STH_ASIA	BGD	Bangladesh	2021-11-01	2021	44	2021-10-31	2021	44	SENTINEL	235	371	11		3	0	0	0		0		14			0		0	0	0	14	221	3												BD	202144	202144
SEAR	YR	NH	FLU_STH_ASIA	BGD	Bangladesh	2021-11-08	2021	45	2021-11-07	2021	45	SENTINEL	219	297	3		1	0	0	0		0		4			0		0	0	0	4	215	3												BD	202145	202145
SEAR	YR	NH	FLU_STH_ASIA	BGD	Bangladesh	2021-11-15	2021	46	2021-11-14	2021	46	SENTINEL	211	301	2		0	0	0	0		0		2			0		0	0	0	2	209	3												BD	202146	202146
SEAR	YR	NH	FLU_STH_ASIA	BGD	Bangladesh	2021-11-22	2021	47	2021-11-21	2021	47	SENTINEL	228	296	2		0	0	0	0		0		2			0		0	0	0	2	226	3												BD	202147	202147
SEAR	YR	NH	FLU_STH_ASIA	BGD	Bangladesh	2021-11-29	2021	48	2021-11-28	2021	48	SENTINEL	209	290	0		0	0	0	0		0		0			0		0	0	0		209	2												BD	202148	202148
SEAR	YR	NH	FLU_STH_ASIA	BGD	Bangladesh	2021-12-06	2021	49	2021-12-05	2021	49	SENTINEL	221	279	1		0	0	0	0		0		1			0		0	0	0	1	220	3												BD	202149	202149
SEAR	YR	NH	FLU_STH_ASIA	BGD	Bangladesh	2021-12-13	2021	50	2021-12-12	2021	50	SENTINEL	190	261	0		0	0	0	0		0		0			1		0	0	1	1	189	3												BD	202150	202150
SEAR	YR	NH	FLU_STH_ASIA	BGD	Bangladesh	2021-12-20	2021	51	2021-12-19	2021	51	SENTINEL	188	258	0		0	0	0	0		0		0			0		0	0	0		188	2												BD	202151	202151
SEAR	YR	NH	FLU_STH_ASIA	BGD	Bangladesh	2021-12-27	2021	52	2021-12-26	2021	52	SENTINEL	208	246	0		0	0	0	0		0		0			0		0	0	0		208	2												BD	202152	202152
SEAR	YR	NH	FLU_STH_ASIA	BGD	Bangladesh	2022-01-03	2022	1	2022-01-02	2022	1	SENTINEL	209	286	0		0	0	0	0		0		0			0		0	0	0		209	2												BD	202201	202201
SEAR	YR	NH	FLU_STH_ASIA	BGD	Bangladesh	2022-01-10	2022	2	2022-01-09	2022	2	SENTINEL	228	309	0		0	0	0	0		0		0			0		0	0	0		228	2												BD	202202	202202
SEAR	YR	NH	FLU_STH_ASIA	BGD	Bangladesh	2022-01-17	2022	3	2022-01-16	2022	3	SENTINEL	224	312	0		0	0	0	0		0		0			0		0	0	0		224	2												BD	202203	202203
SEAR	YR	NH	FLU_STH_ASIA	BGD	Bangladesh	2022-01-24	2022	4	2022-01-23	2022	4	SENTINEL	229	315	0		0	0	0	0		0		0			0		0	0	0		229	2												BD	202204	202204
SEAR	YR	NH	FLU_STH_ASIA	BGD	Bangladesh	2022-01-31	2022	5	2022-01-30	2022	5	SENTINEL	230	313	0		0	0	0	0		0		0			0		0	0	0		230	2												BD	202205	202205
SEAR	YR	NH	FLU_STH_ASIA	BGD	Bangladesh	2022-02-07	2022	6	2022-02-06	2022	6	SENTINEL	236	320	0		0	0	0	0		0		0			0		0	0	0		236	2												BD	202206	202206
SEAR	YR	NH	FLU_STH_ASIA	BGD	Bangladesh	2022-02-14	2022	7	2022-02-13	2022	7	SENTINEL	297	386	0		0	0	0	0		0		0			0		0	0	0		297	2												BD	202207	202207
SEAR	YR	NH	FLU_STH_ASIA	BGD	Bangladesh	2022-02-21	2022	8	2022-02-20	2022	8	SENTINEL	191	259	0		0	0	0	0		0		0			0		0	0	0		191	2												BD	202208	202208
SEAR	YR	NH	FLU_STH_ASIA	BGD	Bangladesh	2022-02-28	2022	9	2022-02-27	2022	9	SENTINEL	247	339	0		0	0	0	0		0		0			0		0	0	0		247	2												BD	202209	202209
SEAR	YR	NH	FLU_STH_ASIA	BGD	Bangladesh	2022-03-07	2022	10	2022-03-06	2022	10	SENTINEL	242	334	0		0	0	0	0		0		0			0		0	0	0		242	2												BD	202210	202210
SEAR	YR	NH	FLU_STH_ASIA	BGD	Bangladesh	2022-03-14	2022	11	2022-03-13	2022	11	SENTINEL	207	289	0		0	0	0	0		0		0			0		0	0	0		207	2												BD	202211	202211
SEAR	YR	NH	FLU_STH_ASIA	BGD	Bangladesh	2022-03-21	2022	12	2022-03-20	2022	12	SENTINEL	229	304	0		0	0	0	0		0		0			0		0	0	0		229	2												BD	202212	202212
SEAR	YR	NH	FLU_STH_ASIA	BGD	Bangladesh	2022-03-28	2022	13	2022-03-27	2022	13	SENTINEL	264	335	0		0	0	0	0		0		0			0		0	0	0		264	2												BD	202213	202213
SEAR	YR	NH	FLU_STH_ASIA	BGD	Bangladesh	2022-04-04	2022	14	2022-04-03	2022	14	SENTINEL	273	345	0		0	0	0	0		0		0			0		0	0	0		273	2												BD	202214	202214
SEAR	YR	NH	FLU_STH_ASIA	BGD	Bangladesh	2022-04-11	2022	15	2022-04-10	2022	15	SENTINEL	213	271	0		0	0	0	0		0		0			0		0	0	0		213	2												BD	202215	202215
SEAR	YR	NH	FLU_STH_ASIA	BGD	Bangladesh	2022-04-18	2022	16	2022-04-17	2022	16	SENTINEL	341	341	0		0	0	0	0		0		0			0		0	0	0		341	2												BD	202216	202216
SEAR	YR	NH	FLU_STH_ASIA	BGD	Bangladesh	2022-04-25	2022	17	2022-04-24	2022	17	SENTINEL	165	165	0		0	0	0	0		0		0			0		0	0	0		165	2												BD	202217	202217
SEAR	YR	NH	FLU_STH_ASIA	BGD	Bangladesh	2022-05-02	2022	18	2022-05-01	2022	18	SENTINEL	150	150	0		1	0	0	0		0		1			0		0	0	0	1	149	3												BD	202218	202218
SEAR	YR	NH	FLU_STH_ASIA	BGD	Bangladesh	2022-05-09	2022	19	2022-05-08	2022	19	SENTINEL	292	292	0		0	0	0	0		0		0			0		0	0	0		292	2												BD	202219	202219
SEAR	YR	NH	FLU_STH_ASIA	BGD	Bangladesh	2022-05-16	2022	20	2022-05-15	2022	20	SENTINEL	332	332	0		0	0	0	0		0		0			0		0	0	0		332	2												BD	202220	202220
SEAR	YR	NH	FLU_STH_ASIA	BGD	Bangladesh	2022-05-23	2022	21	2022-05-22	2022	21	SENTINEL	309	309	0		0	0	0	0		0		0			0		0	0	0		309	2												BD	202221	202221
SEAR	YR	NH	FLU_STH_ASIA	BGD	Bangladesh	2022-05-30	2022	22	2022-05-29	2022	22	SENTINEL	311	311	0		1	0	0	0		0		1			0		0	0	0	1	310	3												BD	202222	202222
SEAR	YR	NH	FLU_STH_ASIA	BGD	Bangladesh	2022-06-06	2022	23	2022-06-05	2022	23	SENTINEL	296	296	0		5	0	0	0		0		5			0		0	0	0	5	291	3												BD	202223	202223
SEAR	YR	NH	FLU_STH_ASIA	BGD	Bangladesh	2022-06-13	2022	24	2022-06-12	2022	24	SENTINEL	327	333	0		13	0	0	0		0		13			1		0	0	1	14	313	3												BD	202224	202224
SEAR	YR	NH	FLU_STH_ASIA	BGD	Bangladesh	2022-06-20	2022	25	2022-06-19	2022	25	SENTINEL	337	353	0		21	0	0	0		0		21			0		0	0	0	21	316	3												BD	202225	202225
SEAR	YR	NH	FLU_STH_ASIA	BGD	Bangladesh	2022-06-27	2022	26	2022-06-26	2022	26	SENTINEL	363	363	0		59	0	0	0		0		59			0		0	0	0	59	304	4												BD	202226	202226
SEAR	YR	NH	FLU_STH_ASIA	BGD	Bangladesh	2022-07-04	2022	27	2022-07-03	2022	27	SENTINEL	272	272	0		77	0	0	0		0		77			0		0	0	0	77	195	4												BD	202227	202227
SEAR	YR	NH	FLU_STH_ASIA	BGD	Bangladesh	2022-07-11	2022	28	2022-07-10	2022	28	SENTINEL	314	314	0		72	0	0	0		0		72			0		0	0	0	72	242	4												BD	202228	202228
SEAR	YR	NH	FLU_STH_ASIA	BGD	Bangladesh	2022-07-18	2022	29	2022-07-17	2022	29	SENTINEL	449	449	0		82	0	0	0		0		82			1		0	0	1	83	366	4												BD	202229	202229
SEAR	YR	NH	FLU_STH_ASIA	BGD	Bangladesh	2022-07-25	2022	30	2022-07-24	2022	30	SENTINEL	371	371	0		37	0	0	0		0		37			0		0	0	0	37	334	4												BD	202230	202230
SEAR	YR	NH	FLU_STH_ASIA	BGD	Bangladesh	2022-08-01	2022	31	2022-07-31	2022	31	SENTINEL	377	377	0		34	0	0	0		0		34			0		0	0	0	34	343	3												BD	202231	202231
SEAR	YR	NH	FLU_STH_ASIA	BGD	Bangladesh	2022-08-08	2022	32	2022-08-07	2022	32	SENTINEL	331	331	0		20	0	0	0		0		20			0		0	0	0	20	311	3												BD	202232	202232
SEAR	YR	NH	FLU_STH_ASIA	BGD	Bangladesh	2022-08-15	2022	33	2022-08-14	2022	33	SENTINEL	293	293	0		6	0	0	0		0		6			0		0	0	0	6	287	3												BD	202233	202233
SEAR	YR	NH	FLU_STH_ASIA	BGD	Bangladesh	2022-08-22	2022	34	2022-08-21	2022	34	SENTINEL	309	309	0		3	0	0	0		0		3			0		0	0	0	3	306	3												BD	202234	202234
SEAR	YR	NH	FLU_STH_ASIA	BGD	Bangladesh	2022-08-29	2022	35	2022-08-28	2022	35	SENTINEL	341	341	0		2	0	0	0		0		2			1		0	0	1	3	339	3												BD	202235	202235
SEAR	YR	NH	FLU_STH_ASIA	BGD	Bangladesh	2022-09-05	2022	36	2022-09-04	2022	36	SENTINEL	317	317	0		1	0	0	0		0		1			0		0	0	0	1	316	3												BD	202236	202236
SEAR	YR	NH	FLU_STH_ASIA	BGD	Bangladesh	2022-09-12	2022	37	2022-09-11	2022	37	SENTINEL	339	339	0		0	0	0	0		0					0		0	0	0		339	2												BD	202237	202237
SEAR	YR	NH	FLU_STH_ASIA	BGD	Bangladesh	2022-09-19	2022	38	2022-09-18	2022	38	SENTINEL	324	324	0		0	0	0	0		0					0		0	0	0		324	2												BD	202238	202238
SEAR	YR	NH	FLU_STH_ASIA	BGD	Bangladesh	2022-09-26	2022	39	2022-09-25	2022	39	SENTINEL	294	300	0		0	0	0	0		0					0		0	0	0		294	2							3					BD	202239	202239
SEAR	YR	NH	FLU_STH_ASIA	BGD	Bangladesh	2022-10-03	2022	40	2022-10-02	2022	40	SENTINEL	179	234	0		0	0	0	0		0					0		0	0	0		179	2							2					BD	202240	202240
SEAR	YR	NH	FLU_STH_ASIA	BGD	Bangladesh	2022-10-10	2022	41	2022-10-09	2022	41	SENTINEL	317	406	0		0	0	0	0		0					0		0	0	0		317	2							12					BD	202241	202241
SEAR	YR	NH	FLU_STH_ASIA	BGD	Bangladesh	2022-10-17	2022	42	2022-10-16	2022	42	SENTINEL	212	306	0		0	0	0	0		0					0		0	0	0		212	2							10					BD	202242	202242
SEAR	YR	NH	FLU_STH_ASIA	BGD	Bangladesh	2022-10-24	2022	43	2022-10-23	2022	43	SENTINEL	252	331	0		0	0	0	0		0					0		0	0	0		252	2							23					BD	202243	202243
SEAR	YR	NH	FLU_STH_ASIA	BGD	Bangladesh	2022-10-31	2022	44	2022-10-30	2022	44	SENTINEL	235	320	0		0	0	0	0		0					1		0	0	1	1	234	3							17					BD	202244	202244
SEAR	YR	NH	FLU_STH_ASIA	BGD	Bangladesh	2022-11-07	2022	45	2022-11-06	2022	45	SENTINEL	279	380	0		0	0	0	0		0					1		0	0	1	1	278	3							16					BD	202245	202245
SEAR	YR	NH	FLU_STH_ASIA	BGD	Bangladesh	2022-11-14	2022	46	2022-11-13	2022	46	SENTINEL	298	394	0		0	0	0	0		0					0		0	0	0		298	2							19					BD	202246	202246
SEAR	YR	NH	FLU_STH_ASIA	BGD	Bangladesh	2022-11-21	2022	47	2022-11-20	2022	47	SENTINEL	284	371	0		0	0	0	0		0					1		0	0	1	1	283	3							13					BD	202247	202247
SEAR	YR	NH	FLU_STH_ASIA	BGD	Bangladesh	2022-11-28	2022	48	2022-11-27	2022	48	SENTINEL	258	335	0		0	0	0	0		0					0		0	0	0		258	2							8					BD	202248	202248
SEAR	YR	NH	FLU_STH_ASIA	BGD	Bangladesh	2022-12-05	2022	49	2022-12-04	2022	49	SENTINEL	301	380	0		0	0	0	0		0					0		0	0	0		301	2							11					BD	202249	202249
SEAR	YR	NH	FLU_STH_ASIA	BGD	Bangladesh	2022-12-12	2022	50	2022-12-11	2022	50	SENTINEL	308	374	0		0	0	0	0		0					0		0	0	0		308	2							13					BD	202250	202250
SEAR	YR	NH	FLU_STH_ASIA	BGD	Bangladesh	2022-12-19	2022	51	2022-12-18	2022	51	SENTINEL	277	328	0		0	0	0	0		0					1		0	0	1	1	276	3							3					BD	202251	202251
SEAR	YR	NH	FLU_STH_ASIA	BGD	Bangladesh	2022-12-26	2022	52	2022-12-25	2022	52	SENTINEL	382	418	0		0	0	0	0		0					1		0	0	1	1	381	3							5					BD	202252	202252
SEAR	YR	NH	FLU_STH_ASIA	BGD	Bangladesh	2023-06-26	2023	26	2023-06-25	2023	26	SENTINEL	150	150	1		10	0	0	0		0		11			12		0	0	12	23	127	3							0					BD	202326	202326
SEAR	YR	NH	FLU_STH_ASIA	BGD	Bangladesh	2023-03-06	2023	10	2023-03-05	2023	10	SENTINEL	300	368	1		0	0	0	0		0		1			3		0	0	3	4	296	3							0					BD	202310	202310
SEAR	YR	NH	FLU_STH_ASIA	BGD	Bangladesh	2023-05-29	2023	22	2023-05-28	2023	22	SENTINEL	403	403	1		5	0	0	0		0		6			9		0	0	9	15	388	3							0					BD	202322	202322
SEAR	YR	NH	FLU_STH_ASIA	BGD	Bangladesh	2023-03-27	2023	13	2023-03-26	2023	13	SENTINEL	350	383	0		3	0	0	0		0		3			1		0	0	1	4	346	3							0					BD	202313	202313
SEAR	YR	NH	FLU_STH_ASIA	BGD	Bangladesh	2023-02-20	2023	8	2023-02-19	2023	8	SENTINEL	281	337	1		0	0	0	0		0		1			0		0	0	0	1	280	3							1					BD	202308	202308
SEAR	YR	NH	FLU_STH_ASIA	BGD	Bangladesh	2023-12-25	2023	52	2023-12-24	2023	52	SENTINEL	320	357	0		0	0	0	0		0					0		0	0	0		320	2												BD	202352	202352
SEAR	YR	NH	FLU_STH_ASIA	BGD	Bangladesh	2023-12-04	2023	49	2023-12-03	2023	49	SENTINEL	290	362	1		0	0	0	0		0		1			0		0	0	0	1	289	3							2					BD	202349	202349
SEAR	YR	NH	FLU_STH_ASIA	BGD	Bangladesh	2023-11-13	2023	46	2023-11-12	2023	46	SENTINEL	245	331	1		0	0	0	0		0		1			1		0	0	1	2	243	3							6					BD	202346	202346
SEAR	YR	NH	FLU_STH_ASIA	BGD	Bangladesh	2023-03-20	2023	12	2023-03-19	2023	12	SENTINEL	288	366	0		0	0	0	0		0					0		0	0	0		288	2							0					BD	202312	202312
SEAR	YR	NH	FLU_STH_ASIA	BGD	Bangladesh	2023-11-06	2023	45	2023-11-05	2023	45	SENTINEL	250	299	2		0	0	0	0		0		2			0		0	0	0	2	248	3							11					BD	202345	202345
SEAR	YR	NH	FLU_STH_ASIA	BGD	Bangladesh	2023-11-27	2023	48	2023-11-26	2023	48	SENTINEL	285	338	0		0	0	0	0		0					0		0	0	0		285	2							2					BD	202348	202348
SEAR	YR	NH	FLU_STH_ASIA	BGD	Bangladesh	2023-07-17	2023	29	2023-07-16	2023	29	SENTINEL	449	457	30		48	0	0	0		0		78			101		0	0	101	179	274	3							0					BD	202329	202329
SEAR	YR	NH	FLU_STH_ASIA	BGD	Bangladesh	2023-07-31	2023	31	2023-07-30	2023	31	SENTINEL	504	504	39		68	0	0	0		0		107			114		0	0	114	221	283	3							0					BD	202331	202331
SEAR	YR	NH	FLU_STH_ASIA	BGD	Bangladesh	2023-10-23	2023	43	2023-10-22	2023	43	SENTINEL	236	302	6		6	0	0	0		0		12			1		0	0	1	13	223	3							21					BD	202343	202343
SEAR	YR	NH	FLU_STH_ASIA	BGD	Bangladesh	2023-07-24	2023	30	2023-07-23	2023	30	SENTINEL	384	384	21		45	0	0	0		0		66			92		0	0	92	158	226	3							0					BD	202330	202330
SEAR	YR	NH	FLU_STH_ASIA	BGD	Bangladesh	2023-05-22	2023	21	2023-05-21	2023	21	SENTINEL	359	367	1		2	0	0	0		0		3			3		0	0	3	6	353	3							0					BD	202321	202321
SEAR	YR	NH	FLU_STH_ASIA	BGD	Bangladesh	2023-08-28	2023	35	2023-08-27	2023	35	SENTINEL	493	493	43		54	0	0	0		0		97			67		0	0	67	164	329	3							8					BD	202335	202335
SEAR	YR	NH	FLU_STH_ASIA	BGD	Bangladesh	2023-01-16	2023	3	2023-01-15	2023	3	SENTINEL	305	376	0		0	0	0	0		0					1		0	0	1	1	304	3							10					BD	202303	202303
SEAR	YR	NH	FLU_STH_ASIA	BGD	Bangladesh	2023-12-11	2023	50	2023-12-10	2023	50	SENTINEL	244	294	0		0	0	0	0		0					0		0	0	0		244	2							1					BD	202350	202350
SEAR	YR	NH	FLU_STH_ASIA	BGD	Bangladesh	2023-05-15	2023	20	2023-05-14	2023	20	SENTINEL	412	412	0		3	0	0	0		0		3			7		0	0	7	10	402	3							0					BD	202320	202320
SEAR	YR	NH	FLU_STH_ASIA	BGD	Bangladesh	2023-10-30	2023	44	2023-10-29	2023	44	SENTINEL	264	339	1		2	0	0	0		0		3			1		0	0	1	4	260	3							13					BD	202344	202344
SEAR	YR	NH	FLU_STH_ASIA	BGD	Bangladesh	2023-06-12	2023	24	2023-06-11	2023	24	SENTINEL	394	394	0		14	0	0	0		0		14			12		0	0	12	26	368	3							0					BD	202324	202324
SEAR	YR	NH	FLU_STH_ASIA	BGD	Bangladesh	2023-04-10	2023	15	2023-04-09	2023	15	SENTINEL	447	447	2		7	0	0	0		0		9			3		0	0	3	12	435	3							0					BD	202315	202315
SEAR	YR	NH	FLU_STH_ASIA	BGD	Bangladesh	2023-09-11	2023	37	2023-09-10	2023	37	SENTINEL	445	445	49		29	0	0	0		0		78			46		0	0	46	124	321	3							17					BD	202337	202337
[truncated: 28 more rows]

## Sheet: Bhutan
		Hemisphere (NH=northern hemisphere, SH=southern hemisphere)	Influenza transmission zone			ISO = International Organization for Standardization			MMWR = Morbidity and Mortality Weekly Report			Surveillance site type (NONSENTINEL/SENTINEL/NOTDEFINED)	No. of Specimen Processed	No. of Specimen Received	Influenza Types
[truncated: 470 more rows]

[truncated: 9 more sheets: Indonesia, India, Sri Lanka, Maldives, Myanmar, Nepal, DPR Korea, Thailand, Timor-Leste]
