# Supplementary material for: An analysis of WHO FluNet and FluID influenza surveillance data for South East Asia Region, 2015–2023
Source: PLoS One. 2026 Feb 20;21(2):e0341567. doi: 10.1371/journal.pone.0341567 (PMC12923055; doi:10.1371/journal.pone.0341567)
Supplement: S2 File — (XLSX) [file pone.0341567.s002.xlsx]

## Sheet: SEAR
			Hemisphere (NH=northern hemisphere, SH=southern hemisphere)	Influenza transmission zone			ISO = International Organization for Standardization			MMWR = Morbidity and Mortality Weekly Report			Surveillance site type (NONSENTINEL/SENTINEL/NOTDEFINED)										Influenza types
Index	WHO REGION	FLUSEASON	HEMISPHERE	ITZ	COUNTRY_CODE	COUNTRY_AREA_TERRITORY	ISO_WEEKSTARTDATE	ISO_YEAR	ISO_WEEK	MMWR_WEEKSTARTDATE	MMWR_YEAR	MMWR_WEEK	ORIGIN_SOURCE	AGEGROUP_CODE	CASE_INFO	REPORTED_CASES	OUTPATIENTS	INPATIENTS	POP_COV	INF_TESTED	INF_POS	INF_NEG	INF_A	INF_B	INF_MIXED	AH1	AH1N12009	AH3	AH5	AH7	A NOT SUBTYPED	AOTHERTYPES	BYAMAGATA	BVICTORIA	BNOT DETERMINED	OTHER	RSV	ADENO	PARAINFLUENZA	INF_RISK	GEOSPREAD	IMPACT	INTENSITY	TREND	GEOSPREAD_COMMENTS	COMMENTS	NB_SITES	MORTALITY_ALL	MORTALITY_PNI
1	SEAR	YR	NH	FLU_STH_ASIA	BTN	Bhutan	2015-01-05	2015	2	2015-01-04	2015	1	NOTDEFINED	0TO1	SARI_DEATHS
2	SEAR	YR	NH	FLU_STH_ASIA	BTN	Bhutan	2015-01-05	2015	2	2015-01-04	2015	1	NOTDEFINED	30TO64	ILI	31
3	SEAR	YR	NH	FLU_STH_ASIA	BTN	Bhutan	2015-01-05	2015	2	2015-01-04	2015	1	NOTDEFINED	2TO4	ILI	15
4	SEAR	YR	NH	FLU_STH_ASIA	BTN	Bhutan	2015-01-05	2015	2	2015-01-04	2015	1	NOTDEFINED	30TO64	SARI_DEATHS
5	SEAR	YR	NH	FLU_STH_ASIA	BTN	Bhutan	2015-01-05	2015	2	2015-01-04	2015	1	NOTDEFINED	5TO14	ILI	23
6	SEAR	YR	NH	FLU_STH_ASIA	BTN	Bhutan	2015-01-05	2015	2	2015-01-04	2015	1	NOTDEFINED	15TO29	ILI	37
7	SEAR	YR	NH	FLU_STH_ASIA	BTN	Bhutan	2015-01-05	2015	2	2015-01-04	2015	1	NOTDEFINED	15TO29	SARI	1
8	SEAR	YR	NH	FLU_STH_ASIA	BTN	Bhutan	2015-01-05	2015	2	2015-01-04	2015	1	NOTDEFINED	65TO	ILI	3
9	SEAR	YR	NH	FLU_STH_ASIA	BTN	Bhutan	2015-01-05	2015	2	2015-01-04	2015	1	NOTDEFINED	15TO29	SARI_DEATHS
10	SEAR	YR	NH	FLU_STH_ASIA	BTN	Bhutan	2015-01-05	2015	2	2015-01-04	2015	1	NOTDEFINED	2TO4	SARI	2
11	SEAR	YR	NH	FLU_STH_ASIA	BTN	Bhutan	2015-01-05	2015	2	2015-01-04	2015	1	NOTDEFINED	All	SARI_DEATHS
12	SEAR	YR	NH	FLU_STH_ASIA	BTN	Bhutan	2015-01-05	2015	2	2015-01-04	2015	1	NOTDEFINED	UNKNOWN	SARI
13	SEAR	YR	NH	FLU_STH_ASIA	BTN	Bhutan	2015-01-05	2015	2	2015-01-04	2015	1	NOTDEFINED	All	ILI	123	6876																														10
14	SEAR	YR	NH	FLU_STH_ASIA	BTN	Bhutan	2015-01-05	2015	2	2015-01-04	2015	1	NOTDEFINED	All	QLT_STATUS
15	SEAR	YR	NH	FLU_STH_ASIA	BTN	Bhutan	2015-01-05	2015	2	2015-01-04	2015	1	NOTDEFINED	All	SARI	8		240																													10
16	SEAR	YR	NH	FLU_STH_ASIA	BTN	Bhutan	2015-01-05	2015	2	2015-01-04	2015	1	NOTDEFINED	30TO64	SARI	0
17	SEAR	YR	NH	FLU_STH_ASIA	BTN	Bhutan	2015-01-05	2015	2	2015-01-04	2015	1	NOTDEFINED	5TO14	SARI	1
18	SEAR	YR	NH	FLU_STH_ASIA	BTN	Bhutan	2015-01-05	2015	2	2015-01-04	2015	1	NOTDEFINED	0TO1	ILI	14
19	SEAR	YR	NH	FLU_STH_ASIA	BTN	Bhutan	2015-01-05	2015	2	2015-01-04	2015	1	NOTDEFINED	0TO1	SARI	2
20	SEAR	YR	NH	FLU_STH_ASIA	BTN	Bhutan	2015-01-05	2015	2	2015-01-04	2015	1	NOTDEFINED	2TO4	SARI_DEATHS
21	SEAR	YR	NH	FLU_STH_ASIA	BTN	Bhutan	2015-01-05	2015	2	2015-01-04	2015	1	NOTDEFINED	65TO	SARI	2
22	SEAR	YR	NH	FLU_STH_ASIA	BTN	Bhutan	2015-01-05	2015	2	2015-01-04	2015	1	NOTDEFINED	65TO	SARI_DEATHS
23	SEAR	YR	NH	FLU_STH_ASIA	BTN	Bhutan	2015-01-05	2015	2	2015-01-04	2015	1	NOTDEFINED	UNKNOWN	ILI
24	SEAR	YR	NH	FLU_STH_ASIA	BTN	Bhutan	2015-01-05	2015	2	2015-01-04	2015	1	NOTDEFINED	5TO14	SARI_DEATHS
25	SEAR	YR	NH	FLU_STH_ASIA	BTN	Bhutan	2015-01-05	2015	2	2015-01-04	2015	1	NOTDEFINED	UNKNOWN	SARI_DEATHS
26	SEAR	YR	NH	FLU_STH_ASIA	BTN	Bhutan	2015-01-12	2015	3	2015-01-11	2015	2	NOTDEFINED	0TO1	SARI_DEATHS
27	SEAR	YR	NH	FLU_STH_ASIA	BTN	Bhutan	2015-01-12	2015	3	2015-01-11	2015	2	NOTDEFINED	30TO64	ILI	47
28	SEAR	YR	NH	FLU_STH_ASIA	BTN	Bhutan	2015-01-12	2015	3	2015-01-11	2015	2	NOTDEFINED	2TO4	ILI	23
29	SEAR	YR	NH	FLU_STH_ASIA	BTN	Bhutan	2015-01-12	2015	3	2015-01-11	2015	2	NOTDEFINED	30TO64	SARI_DEATHS
30	SEAR	YR	NH	FLU_STH_ASIA	BTN	Bhutan	2015-01-12	2015	3	2015-01-11	2015	2	NOTDEFINED	5TO14	ILI	40
31	SEAR	YR	NH	FLU_STH_ASIA	BTN	Bhutan	2015-01-12	2015	3	2015-01-11	2015	2	NOTDEFINED	15TO29	ILI	72
32	SEAR	YR	NH	FLU_STH_ASIA	BTN	Bhutan	2015-01-12	2015	3	2015-01-11	2015	2	NOTDEFINED	15TO29	SARI	0
33	SEAR	YR	NH	FLU_STH_ASIA	BTN	Bhutan	2015-01-12	2015	3	2015-01-11	2015	2	NOTDEFINED	30TO64	SARI	1
34	SEAR	YR	NH	FLU_STH_ASIA	BTN	Bhutan	2015-01-12	2015	3	2015-01-11	2015	2	NOTDEFINED	65TO	ILI	13
35	SEAR	YR	NH	FLU_STH_ASIA	BTN	Bhutan	2015-01-12	2015	3	2015-01-11	2015	2	NOTDEFINED	15TO29	SARI_DEATHS
36	SEAR	YR	NH	FLU_STH_ASIA	BTN	Bhutan	2015-01-12	2015	3	2015-01-11	2015	2	NOTDEFINED	2TO4	SARI	1
37	SEAR	YR	NH	FLU_STH_ASIA	BTN	Bhutan	2015-01-12	2015	3	2015-01-11	2015	2	NOTDEFINED	All	SARI_DEATHS
38	SEAR	YR	NH	FLU_STH_ASIA	BTN	Bhutan	2015-01-12	2015	3	2015-01-11	2015	2	NOTDEFINED	65TO	SARI_DEATHS
39	SEAR	YR	NH	FLU_STH_ASIA	BTN	Bhutan	2015-01-12	2015	3	2015-01-11	2015	2	NOTDEFINED	All	ILI	229	10110																														10
40	SEAR	YR	NH	FLU_STH_ASIA	BTN	Bhutan	2015-01-12	2015	3	2015-01-11	2015	2	NOTDEFINED	All	QLT_STATUS
41	SEAR	YR	NH	FLU_STH_ASIA	BTN	Bhutan	2015-01-12	2015	3	2015-01-11	2015	2	NOTDEFINED	All	SARI	7		320																													11
42	SEAR	YR	NH	FLU_STH_ASIA	BTN	Bhutan	2015-01-12	2015	3	2015-01-11	2015	2	NOTDEFINED	UNKNOWN	SARI
43	SEAR	YR	NH	FLU_STH_ASIA	BTN	Bhutan	2015-01-12	2015	3	2015-01-11	2015	2	NOTDEFINED	5TO14	SARI	4
44	SEAR	YR	NH	FLU_STH_ASIA	BTN	Bhutan	2015-01-12	2015	3	2015-01-11	2015	2	NOTDEFINED	0TO1	ILI	34
45	SEAR	YR	NH	FLU_STH_ASIA	BTN	Bhutan	2015-01-12	2015	3	2015-01-11	2015	2	NOTDEFINED	0TO1	SARI	0
46	SEAR	YR	NH	FLU_STH_ASIA	BTN	Bhutan	2015-01-12	2015	3	2015-01-11	2015	2	NOTDEFINED	2TO4	SARI_DEATHS
47	SEAR	YR	NH	FLU_STH_ASIA	BTN	Bhutan	2015-01-12	2015	3	2015-01-11	2015	2	NOTDEFINED	65TO	SARI	1
48	SEAR	YR	NH	FLU_STH_ASIA	BTN	Bhutan	2015-01-12	2015	3	2015-01-11	2015	2	NOTDEFINED	UNKNOWN	ILI
49	SEAR	YR	NH	FLU_STH_ASIA	BTN	Bhutan	2015-01-12	2015	3	2015-01-11	2015	2	NOTDEFINED	5TO14	SARI_DEATHS
50	SEAR	YR	NH	FLU_STH_ASIA	BTN	Bhutan	2015-01-12	2015	3	2015-01-11	2015	2	NOTDEFINED	UNKNOWN	SARI_DEATHS
51	SEAR	YR	NH	FLU_STH_ASIA	BTN	Bhutan	2015-01-19	2015	4	2015-01-18	2015	3	NOTDEFINED	0TO1	SARI_DEATHS
52	SEAR	YR	NH	FLU_STH_ASIA	BTN	Bhutan	2015-01-19	2015	4	2015-01-18	2015	3	NOTDEFINED	2TO4	ILI	7
53	SEAR	YR	NH	FLU_STH_ASIA	BTN	Bhutan	2015-01-19	2015	4	2015-01-18	2015	3	NOTDEFINED	5TO14	ILI	7
54	SEAR	YR	NH	FLU_STH_ASIA	BTN	Bhutan	2015-01-19	2015	4	2015-01-18	2015	3	NOTDEFINED	15TO29	ILI	17
55	SEAR	YR	NH	FLU_STH_ASIA	BTN	Bhutan	2015-01-19	2015	4	2015-01-18	2015	3	NOTDEFINED	15TO29	SARI	0
56	SEAR	YR	NH	FLU_STH_ASIA	BTN	Bhutan	2015-01-19	2015	4	2015-01-18	2015	3	NOTDEFINED	30TO64	SARI_DEATHS
57	SEAR	YR	NH	FLU_STH_ASIA	BTN	Bhutan	2015-01-19	2015	4	2015-01-18	2015	3	NOTDEFINED	30TO64	SARI	2
58	SEAR	YR	NH	FLU_STH_ASIA	BTN	Bhutan	2015-01-19	2015	4	2015-01-18	2015	3	NOTDEFINED	65TO	ILI	1
59	SEAR	YR	NH	FLU_STH_ASIA	BTN	Bhutan	2015-01-19	2015	4	2015-01-18	2015	3	NOTDEFINED	15TO29	SARI_DEATHS
60	SEAR	YR	NH	FLU_STH_ASIA	BTN	Bhutan	2015-01-19	2015	4	2015-01-18	2015	3	NOTDEFINED	2TO4	SARI	1
61	SEAR	YR	NH	FLU_STH_ASIA	BTN	Bhutan	2015-01-19	2015	4	2015-01-18	2015	3	NOTDEFINED	All	SARI_DEATHS
62	SEAR	YR	NH	FLU_STH_ASIA	BTN	Bhutan	2015-01-19	2015	4	2015-01-18	2015	3	NOTDEFINED	UNKNOWN	SARI_DEATHS
63	SEAR	YR	NH	FLU_STH_ASIA	BTN	Bhutan	2015-01-19	2015	4	2015-01-18	2015	3	NOTDEFINED	65TO	SARI_DEATHS
64	SEAR	YR	NH	FLU_STH_ASIA	BTN	Bhutan	2015-01-19	2015	4	2015-01-18	2015	3	NOTDEFINED	All	ILI	49	3950																														10
65	SEAR	YR	NH	FLU_STH_ASIA	BTN	Bhutan	2015-01-19	2015	4	2015-01-18	2015	3	NOTDEFINED	All	QLT_STATUS
66	SEAR	YR	NH	FLU_STH_ASIA	BTN	Bhutan	2015-01-19	2015	4	2015-01-18	2015	3	NOTDEFINED	All	SARI	7		244																													11
67	SEAR	YR	NH	FLU_STH_ASIA	BTN	Bhutan	2015-01-19	2015	4	2015-01-18	2015	3	NOTDEFINED	UNKNOWN	SARI
68	SEAR	YR	NH	FLU_STH_ASIA	BTN	Bhutan	2015-01-19	2015	4	2015-01-18	2015	3	NOTDEFINED	UNKNOWN	ILI
69	SEAR	YR	NH	FLU_STH_ASIA	BTN	Bhutan	2015-01-19	2015	4	2015-01-18	2015	3	NOTDEFINED	5TO14	SARI	1
70	SEAR	YR	NH	FLU_STH_ASIA	BTN	Bhutan	2015-01-19	2015	4	2015-01-18	2015	3	NOTDEFINED	0TO1	ILI	9
71	SEAR	YR	NH	FLU_STH_ASIA	BTN	Bhutan	2015-01-19	2015	4	2015-01-18	2015	3	NOTDEFINED	0TO1	SARI	3
72	SEAR	YR	NH	FLU_STH_ASIA	BTN	Bhutan	2015-01-19	2015	4	2015-01-18	2015	3	NOTDEFINED	2TO4	SARI_DEATHS
73	SEAR	YR	NH	FLU_STH_ASIA	BTN	Bhutan	2015-01-19	2015	4	2015-01-18	2015	3	NOTDEFINED	30TO64	ILI	8
74	SEAR	YR	NH	FLU_STH_ASIA	BTN	Bhutan	2015-01-19	2015	4	2015-01-18	2015	3	NOTDEFINED	65TO	SARI	0
75	SEAR	YR	NH	FLU_STH_ASIA	BTN	Bhutan	2015-01-19	2015	4	2015-01-18	2015	3	NOTDEFINED	5TO14	SARI_DEATHS
76	SEAR	YR	NH	FLU_STH_ASIA	BTN	Bhutan	2015-01-26	2015	5	2015-01-25	2015	4	NOTDEFINED	0TO1	SARI	2
77	SEAR	YR	NH	FLU_STH_ASIA	BTN	Bhutan	2015-01-26	2015	5	2015-01-25	2015	4	NOTDEFINED	0TO1	SARI_DEATHS
78	SEAR	YR	NH	FLU_STH_ASIA	BTN	Bhutan	2015-01-26	2015	5	2015-01-25	2015	4	NOTDEFINED	2TO4	ILI	6
79	SEAR	YR	NH	FLU_STH_ASIA	BTN	Bhutan	2015-01-26	2015	5	2015-01-25	2015	4	NOTDEFINED	5TO14	ILI	9
80	SEAR	YR	NH	FLU_STH_ASIA	BTN	Bhutan	2015-01-26	2015	5	2015-01-25	2015	4	NOTDEFINED	15TO29	ILI	21
81	SEAR	YR	NH	FLU_STH_ASIA	BTN	Bhutan	2015-01-26	2015	5	2015-01-25	2015	4	NOTDEFINED	15TO29	SARI	1
82	SEAR	YR	NH	FLU_STH_ASIA	BTN	Bhutan	2015-01-26	2015	5	2015-01-25	2015	4	NOTDEFINED	30TO64	SARI_DEATHS
83	SEAR	YR	NH	FLU_STH_ASIA	BTN	Bhutan	2015-01-26	2015	5	2015-01-25	2015	4	NOTDEFINED	30TO64	SARI	1
84	SEAR	YR	NH	FLU_STH_ASIA	BTN	Bhutan	2015-01-26	2015	5	2015-01-25	2015	4	NOTDEFINED	65TO	ILI	4
85	SEAR	YR	NH	FLU_STH_ASIA	BTN	Bhutan	2015-01-26	2015	5	2015-01-25	2015	4	NOTDEFINED	15TO29	SARI_DEATHS
86	SEAR	YR	NH	FLU_STH_ASIA	BTN	Bhutan	2015-01-26	2015	5	2015-01-25	2015	4	NOTDEFINED	2TO4	SARI	0
87	SEAR	YR	NH	FLU_STH_ASIA	BTN	Bhutan	2015-01-26	2015	5	2015-01-25	2015	4	NOTDEFINED	All	SARI_DEATHS
88	SEAR	YR	NH	FLU_STH_ASIA	BTN	Bhutan	2015-01-26	2015	5	2015-01-25	2015	4	NOTDEFINED	UNKNOWN	SARI_DEATHS
89	SEAR	YR	NH	FLU_STH_ASIA	BTN	Bhutan	2015-01-26	2015	5	2015-01-25	2015	4	NOTDEFINED	All	QLT_STATUS
90	SEAR	YR	NH	FLU_STH_ASIA	BTN	Bhutan	2015-01-26	2015	5	2015-01-25	2015	4	NOTDEFINED	65TO	SARI_DEATHS
91	SEAR	YR	NH	FLU_STH_ASIA	BTN	Bhutan	2015-01-26	2015	5	2015-01-25	2015	4	NOTDEFINED	UNKNOWN	SARI
92	SEAR	YR	NH	FLU_STH_ASIA	BTN	Bhutan	2015-01-26	2015	5	2015-01-25	2015	4	NOTDEFINED	UNKNOWN	ILI
93	SEAR	YR	NH	FLU_STH_ASIA	BTN	Bhutan	2015-01-26	2015	5	2015-01-25	2015	4	NOTDEFINED	5TO14	SARI	0
94	SEAR	YR	NH	FLU_STH_ASIA	BTN	Bhutan	2015-01-26	2015	5	2015-01-25	2015	4	NOTDEFINED	0TO1	ILI	11
95	SEAR	YR	NH	FLU_STH_ASIA	BTN	Bhutan	2015-01-26	2015	5	2015-01-25	2015	4	NOTDEFINED	2TO4	SARI_DEATHS
96	SEAR	YR	NH	FLU_STH_ASIA	BTN	Bhutan	2015-01-26	2015	5	2015-01-25	2015	4	NOTDEFINED	30TO64	ILI	23
97	SEAR	YR	NH	FLU_STH_ASIA	BTN	Bhutan	2015-01-26	2015	5	2015-01-25	2015	4	NOTDEFINED	65TO	SARI	2
98	SEAR	YR	NH	FLU_STH_ASIA	BTN	Bhutan	2015-01-26	2015	5	2015-01-25	2015	4	NOTDEFINED	All	ILI	74	3523																														10
99	SEAR	YR	NH	FLU_STH_ASIA	BTN	Bhutan	2015-01-26	2015	5	2015-01-25	2015	4	NOTDEFINED	All	SARI	6		315																													11
100	SEAR	YR	NH	FLU_STH_ASIA	BTN	Bhutan	2015-01-26	2015	5	2015-01-25	2015	4	NOTDEFINED	5TO14	SARI_DEATHS
101	SEAR	YR	NH	FLU_STH_ASIA	BTN	Bhutan	2015-02-02	2015	6	2015-02-01	2015	5	NOTDEFINED	0TO1	SARI	2
102	SEAR	YR	NH	FLU_STH_ASIA	BTN	Bhutan	2015-02-02	2015	6	2015-02-01	2015	5	NOTDEFINED	0TO1	SARI_DEATHS
103	SEAR	YR	NH	FLU_STH_ASIA	BTN	Bhutan	2015-02-02	2015	6	2015-02-01	2015	5	NOTDEFINED	15TO29	SARI	4
104	SEAR	YR	NH	FLU_STH_ASIA	BTN	Bhutan	2015-02-02	2015	6	2015-02-01	2015	5	NOTDEFINED	5TO14	ILI	31
105	SEAR	YR	NH	FLU_STH_ASIA	BTN	Bhutan	2015-02-02	2015	6	2015-02-01	2015	5	NOTDEFINED	30TO64	SARI_DEATHS
106	SEAR	YR	NH	FLU_STH_ASIA	BTN	Bhutan	2015-02-02	2015	6	2015-02-01	2015	5	NOTDEFINED	2TO4	ILI	24
107	SEAR	YR	NH	FLU_STH_ASIA	BTN	Bhutan	2015-02-02	2015	6	2015-02-01	2015	5	NOTDEFINED	0TO1	ILI	15
108	SEAR	YR	NH	FLU_STH_ASIA	BTN	Bhutan	2015-02-02	2015	6	2015-02-01	2015	5	NOTDEFINED	30TO64	SARI	2
109	SEAR	YR	NH	FLU_STH_ASIA	BTN	Bhutan	2015-02-02	2015	6	2015-02-01	2015	5	NOTDEFINED	65TO	ILI	5
110	SEAR	YR	NH	FLU_STH_ASIA	BTN	Bhutan	2015-02-02	2015	6	2015-02-01	2015	5	NOTDEFINED	15TO29	SARI_DEATHS
111	SEAR	YR	NH	FLU_STH_ASIA	BTN	Bhutan	2015-02-02	2015	6	2015-02-01	2015	5	NOTDEFINED	2TO4	SARI_DEATHS
112	SEAR	YR	NH	FLU_STH_ASIA	BTN	Bhutan	2015-02-02	2015	6	2015-02-01	2015	5	NOTDEFINED	UNKNOWN	SARI_DEATHS
113	SEAR	YR	NH	FLU_STH_ASIA	BTN	Bhutan	2015-02-02	2015	6	2015-02-01	2015	5	NOTDEFINED	All	QLT_STATUS
114	SEAR	YR	NH	FLU_STH_ASIA	BTN	Bhutan	2015-02-02	2015	6	2015-02-01	2015	5	NOTDEFINED	All	SARI_DEATHS
115	SEAR	YR	NH	FLU_STH_ASIA	BTN	Bhutan	2015-02-02	2015	6	2015-02-01	2015	5	NOTDEFINED	65TO	SARI_DEATHS
116	SEAR	YR	NH	FLU_STH_ASIA	BTN	Bhutan	2015-02-02	2015	6	2015-02-01	2015	5	NOTDEFINED	UNKNOWN	SARI
117	SEAR	YR	NH	FLU_STH_ASIA	BTN	Bhutan	2015-02-02	2015	6	2015-02-01	2015	5	NOTDEFINED	UNKNOWN	ILI
118	SEAR	YR	NH	FLU_STH_ASIA	BTN	Bhutan	2015-02-02	2015	6	2015-02-01	2015	5	NOTDEFINED	5TO14	SARI	2
119	SEAR	YR	NH	FLU_STH_ASIA	BTN	Bhutan	2015-02-02	2015	6	2015-02-01	2015	5	NOTDEFINED	2TO4	SARI	3
120	SEAR	YR	NH	FLU_STH_ASIA	BTN	Bhutan	2015-02-02	2015	6	2015-02-01	2015	5	NOTDEFINED	30TO64	ILI	16
121	SEAR	YR	NH	FLU_STH_ASIA	BTN	Bhutan	2015-02-02	2015	6	2015-02-01	2015	5	NOTDEFINED	65TO	SARI	2
122	SEAR	YR	NH	FLU_STH_ASIA	BTN	Bhutan	2015-02-02	2015	6	2015-02-01	2015	5	NOTDEFINED	All	ILI	148	5616																														7
123	SEAR	YR	NH	FLU_STH_ASIA	BTN	Bhutan	2015-02-02	2015	6	2015-02-01	2015	5	NOTDEFINED	All	SARI	15		428																													11
124	SEAR	YR	NH	FLU_STH_ASIA	BTN	Bhutan	2015-02-02	2015	6	2015-02-01	2015	5	NOTDEFINED	15TO29	ILI	57
125	SEAR	YR	NH	FLU_STH_ASIA	BTN	Bhutan	2015-02-02	2015	6	2015-02-01	2015	5	NOTDEFINED	5TO14	SARI_DEATHS
126	SEAR	YR	NH	FLU_STH_ASIA	BTN	Bhutan	2015-02-09	2015	7	2015-02-08	2015	6	NOTDEFINED	0TO1	SARI	5
127	SEAR	YR	NH	FLU_STH_ASIA	BTN	Bhutan	2015-02-09	2015	7	2015-02-08	2015	6	NOTDEFINED	0TO1	SARI_DEATHS
128	SEAR	YR	NH	FLU_STH_ASIA	BTN	Bhutan	2015-02-09	2015	7	2015-02-08	2015	6	NOTDEFINED	15TO29	SARI	2
129	SEAR	YR	NH	FLU_STH_ASIA	BTN	Bhutan	2015-02-09	2015	7	2015-02-08	2015	6	NOTDEFINED	30TO64	SARI_DEATHS
130	SEAR	YR	NH	FLU_STH_ASIA	BTN	Bhutan	2015-02-09	2015	7	2015-02-08	2015	6	NOTDEFINED	2TO4	ILI	29
131	SEAR	YR	NH	FLU_STH_ASIA	BTN	Bhutan	2015-02-09	2015	7	2015-02-08	2015	6	NOTDEFINED	0TO1	ILI	16
132	SEAR	YR	NH	FLU_STH_ASIA	BTN	Bhutan	2015-02-09	2015	7	2015-02-08	2015	6	NOTDEFINED	30TO64	SARI	6
133	SEAR	YR	NH	FLU_STH_ASIA	BTN	Bhutan	2015-02-09	2015	7	2015-02-08	2015	6	NOTDEFINED	5TO14	SARI	0
134	SEAR	YR	NH	FLU_STH_ASIA	BTN	Bhutan	2015-02-09	2015	7	2015-02-08	2015	6	NOTDEFINED	65TO	ILI	4
135	SEAR	YR	NH	FLU_STH_ASIA	BTN	Bhutan	2015-02-09	2015	7	2015-02-08	2015	6	NOTDEFINED	2TO4	SARI_DEATHS
136	SEAR	YR	NH	FLU_STH_ASIA	BTN	Bhutan	2015-02-09	2015	7	2015-02-08	2015	6	NOTDEFINED	UNKNOWN	SARI_DEATHS
137	SEAR	YR	NH	FLU_STH_ASIA	BTN	Bhutan	2015-02-09	2015	7	2015-02-08	2015	6	NOTDEFINED	All	QLT_STATUS
138	SEAR	YR	NH	FLU_STH_ASIA	BTN	Bhutan	2015-02-09	2015	7	2015-02-08	2015	6	NOTDEFINED	5TO14	SARI_DEATHS
139	SEAR	YR	NH	FLU_STH_ASIA	BTN	Bhutan	2015-02-09	2015	7	2015-02-08	2015	6	NOTDEFINED	All	SARI_DEATHS
140	SEAR	YR	NH	FLU_STH_ASIA	BTN	Bhutan	2015-02-09	2015	7	2015-02-08	2015	6	NOTDEFINED	65TO	SARI_DEATHS
141	SEAR	YR	NH	FLU_STH_ASIA	BTN	Bhutan	2015-02-09	2015	7	2015-02-08	2015	6	NOTDEFINED	UNKNOWN	SARI
142	SEAR	YR	NH	FLU_STH_ASIA	BTN	Bhutan	2015-02-09	2015	7	2015-02-08	2015	6	NOTDEFINED	UNKNOWN	ILI
143	SEAR	YR	NH	FLU_STH_ASIA	BTN	Bhutan	2015-02-09	2015	7	2015-02-08	2015	6	NOTDEFINED	15TO29	SARI_DEATHS
144	SEAR	YR	NH	FLU_STH_ASIA	BTN	Bhutan	2015-02-09	2015	7	2015-02-08	2015	6	NOTDEFINED	2TO4	SARI	6
145	SEAR	YR	NH	FLU_STH_ASIA	BTN	Bhutan	2015-02-09	2015	7	2015-02-08	2015	6	NOTDEFINED	30TO64	ILI	23
146	SEAR	YR	NH	FLU_STH_ASIA	BTN	Bhutan	2015-02-09	2015	7	2015-02-08	2015	6	NOTDEFINED	5TO14	ILI	28
147	SEAR	YR	NH	FLU_STH_ASIA	BTN	Bhutan	2015-02-09	2015	7	2015-02-08	2015	6	NOTDEFINED	65TO	SARI	0
148	SEAR	YR	NH	FLU_STH_ASIA	BTN	Bhutan	2015-02-09	2015	7	2015-02-08	2015	6	NOTDEFINED	All	ILI	181	6831																														7
149	SEAR	YR	NH	FLU_STH_ASIA	BTN	Bhutan	2015-02-09	2015	7	2015-02-08	2015	6	NOTDEFINED	All	SARI	19		364																													11
150	SEAR	YR	NH	FLU_STH_ASIA	BTN	Bhutan	2015-02-09	2015	7	2015-02-08	2015	6	NOTDEFINED	15TO29	ILI	81
151	SEAR	YR	NH	FLU_STH_ASIA	BTN	Bhutan	2015-02-16	2015	8	2015-02-15	2015	7	NOTDEFINED	0TO1	SARI	2
152	SEAR	YR	NH	FLU_STH_ASIA	BTN	Bhutan	2015-02-16	2015	8	2015-02-15	2015	7	NOTDEFINED	0TO1	SARI_DEATHS
153	SEAR	YR	NH	FLU_STH_ASIA	BTN	Bhutan	2015-02-16	2015	8	2015-02-15	2015	7	NOTDEFINED	15TO29	SARI	2
154	SEAR	YR	NH	FLU_STH_ASIA	BTN	Bhutan	2015-02-16	2015	8	2015-02-15	2015	7	NOTDEFINED	65TO	SARI	3
155	SEAR	YR	NH	FLU_STH_ASIA	BTN	Bhutan	2015-02-16	2015	8	2015-02-15	2015	7	NOTDEFINED	2TO4	ILI	28
156	SEAR	YR	NH	FLU_STH_ASIA	BTN	Bhutan	2015-02-16	2015	8	2015-02-15	2015	7	NOTDEFINED	30TO64	SARI_DEATHS
157	SEAR	YR	NH	FLU_STH_ASIA	BTN	Bhutan	2015-02-16	2015	8	2015-02-15	2015	7	NOTDEFINED	0TO1	ILI	18
158	SEAR	YR	NH	FLU_STH_ASIA	BTN	Bhutan	2015-02-16	2015	8	2015-02-15	2015	7	NOTDEFINED	30TO64	SARI	2
159	SEAR	YR	NH	FLU_STH_ASIA	BTN	Bhutan	2015-02-16	2015	8	2015-02-15	2015	7	NOTDEFINED	5TO14	SARI	1
160	SEAR	YR	NH	FLU_STH_ASIA	BTN	Bhutan	2015-02-16	2015	8	2015-02-15	2015	7	NOTDEFINED	65TO	ILI	8
161	SEAR	YR	NH	FLU_STH_ASIA	BTN	Bhutan	2015-02-16	2015	8	2015-02-15	2015	7	NOTDEFINED	2TO4	SARI_DEATHS
162	SEAR	YR	NH	FLU_STH_ASIA	BTN	Bhutan	2015-02-16	2015	8	2015-02-15	2015	7	NOTDEFINED	UNKNOWN	SARI_DEATHS
163	SEAR	YR	NH	FLU_STH_ASIA	BTN	Bhutan	2015-02-16	2015	8	2015-02-15	2015	7	NOTDEFINED	All	QLT_STATUS
164	SEAR	YR	NH	FLU_STH_ASIA	BTN	Bhutan	2015-02-16	2015	8	2015-02-15	2015	7	NOTDEFINED	5TO14	SARI_DEATHS
165	SEAR	YR	NH	FLU_STH_ASIA	BTN	Bhutan	2015-02-16	2015	8	2015-02-15	2015	7	NOTDEFINED	All	SARI_DEATHS
166	SEAR	YR	NH	FLU_STH_ASIA	BTN	Bhutan	2015-02-16	2015	8	2015-02-15	2015	7	NOTDEFINED	65TO	SARI_DEATHS
167	SEAR	YR	NH	FLU_STH_ASIA	BTN	Bhutan	2015-02-16	2015	8	2015-02-15	2015	7	NOTDEFINED	UNKNOWN	SARI
168	SEAR	YR	NH	FLU_STH_ASIA	BTN	Bhutan	2015-02-16	2015	8	2015-02-15	2015	7	NOTDEFINED	UNKNOWN	ILI
169	SEAR	YR	NH	FLU_STH_ASIA	BTN	Bhutan	2015-02-16	2015	8	2015-02-15	2015	7	NOTDEFINED	15TO29	SARI_DEATHS
170	SEAR	YR	NH	FLU_STH_ASIA	BTN	Bhutan	2015-02-16	2015	8	2015-02-15	2015	7	NOTDEFINED	2TO4	SARI	3
171	SEAR	YR	NH	FLU_STH_ASIA	BTN	Bhutan	2015-02-16	2015	8	2015-02-15	2015	7	NOTDEFINED	30TO64	ILI	21
172	SEAR	YR	NH	FLU_STH_ASIA	BTN	Bhutan	2015-02-16	2015	8	2015-02-15	2015	7	NOTDEFINED	5TO14	ILI	48
173	SEAR	YR	NH	FLU_STH_ASIA	BTN	Bhutan	2015-02-16	2015	8	2015-02-15	2015	7	NOTDEFINED	All	ILI	190	4020																														7
174	SEAR	YR	NH	FLU_STH_ASIA	BTN	Bhutan	2015-02-16	2015	8	2015-02-15	2015	7	NOTDEFINED	All	SARI	13		272																													11
175	SEAR	YR	NH	FLU_STH_ASIA	BTN	Bhutan	2015-02-16	2015	8	2015-02-15	2015	7	NOTDEFINED	15TO29	ILI	67
176	SEAR	YR	NH	FLU_STH_ASIA	BTN	Bhutan	2015-02-23	2015	9	2015-02-22	2015	8	NOTDEFINED	0TO1	SARI	2
177	SEAR	YR	NH	FLU_STH_ASIA	BTN	Bhutan	2015-02-23	2015	9	2015-02-22	2015	8	NOTDEFINED	0TO1	SARI_DEATHS
178	SEAR	YR	NH	FLU_STH_ASIA	BTN	Bhutan	2015-02-23	2015	9	2015-02-22	2015	8	NOTDEFINED	15TO29	SARI	3
179	SEAR	YR	NH	FLU_STH_ASIA	BTN	Bhutan	2015-02-23	2015	9	2015-02-22	2015	8	NOTDEFINED	65TO	SARI	3
180	SEAR	YR	NH	FLU_STH_ASIA	BTN	Bhutan	2015-02-23	2015	9	2015-02-22	2015	8	NOTDEFINED	2TO4	ILI	7
181	SEAR	YR	NH	FLU_STH_ASIA	BTN	Bhutan	2015-02-23	2015	9	2015-02-22	2015	8	NOTDEFINED	30TO64	SARI_DEATHS
182	SEAR	YR	NH	FLU_STH_ASIA	BTN	Bhutan	2015-02-23	2015	9	2015-02-22	2015	8	NOTDEFINED	0TO1	ILI	5
183	SEAR	YR	NH	FLU_STH_ASIA	BTN	Bhutan	2015-02-23	2015	9	2015-02-22	2015	8	NOTDEFINED	UNKNOWN	SARI
184	SEAR	YR	NH	FLU_STH_ASIA	BTN	Bhutan	2015-02-23	2015	9	2015-02-22	2015	8	NOTDEFINED	5TO14	SARI	0
185	SEAR	YR	NH	FLU_STH_ASIA	BTN	Bhutan	2015-02-23	2015	9	2015-02-22	2015	8	NOTDEFINED	2TO4	SARI_DEATHS
186	SEAR	YR	NH	FLU_STH_ASIA	BTN	Bhutan	2015-02-23	2015	9	2015-02-22	2015	8	NOTDEFINED	UNKNOWN	SARI_DEATHS
187	SEAR	YR	NH	FLU_STH_ASIA	BTN	Bhutan	2015-02-23	2015	9	2015-02-22	2015	8	NOTDEFINED	All	QLT_STATUS
188	SEAR	YR	NH	FLU_STH_ASIA	BTN	Bhutan	2015-02-23	2015	9	2015-02-22	2015	8	NOTDEFINED	5TO14	SARI_DEATHS
189	SEAR	YR	NH	FLU_STH_ASIA	BTN	Bhutan	2015-02-23	2015	9	2015-02-22	2015	8	NOTDEFINED	All	SARI_DEATHS
190	SEAR	YR	NH	FLU_STH_ASIA	BTN	Bhutan	2015-02-23	2015	9	2015-02-22	2015	8	NOTDEFINED	UNKNOWN	ILI
191	SEAR	YR	NH	FLU_STH_ASIA	BTN	Bhutan	2015-02-23	2015	9	2015-02-22	2015	8	NOTDEFINED	65TO	ILI	3
192	SEAR	YR	NH	FLU_STH_ASIA	BTN	Bhutan	2015-02-23	2015	9	2015-02-22	2015	8	NOTDEFINED	15TO29	SARI_DEATHS
193	SEAR	YR	NH	FLU_STH_ASIA	BTN	Bhutan	2015-02-23	2015	9	2015-02-22	2015	8	NOTDEFINED	2TO4	SARI	2
194	SEAR	YR	NH	FLU_STH_ASIA	BTN	Bhutan	2015-02-23	2015	9	2015-02-22	2015	8	NOTDEFINED	30TO64	ILI	12
195	SEAR	YR	NH	FLU_STH_ASIA	BTN	Bhutan	2015-02-23	2015	9	2015-02-22	2015	8	NOTDEFINED	5TO14	ILI	15
196	SEAR	YR	NH	FLU_STH_ASIA	BTN	Bhutan	2015-02-23	2015	9	2015-02-22	2015	8	NOTDEFINED	All	ILI	94	4620																														7
197	SEAR	YR	NH	FLU_STH_ASIA	BTN	Bhutan	2015-02-23	2015	9	2015-02-22	2015	8	NOTDEFINED	All	SARI	13		371																													11
198	SEAR	YR	NH	FLU_STH_ASIA	BTN	Bhutan	2015-02-23	2015	9	2015-02-22	2015	8	NOTDEFINED	15TO29	ILI	52
199	SEAR	YR	NH	FLU_STH_ASIA	BTN	Bhutan	2015-02-23	2015	9	2015-02-22	2015	8	NOTDEFINED	30TO64	SARI	3
200	SEAR	YR	NH	FLU_STH_ASIA	BTN	Bhutan	2015-02-23	2015	9	2015-02-22	2015	8	NOTDEFINED	65TO	SARI_DEATHS
201	SEAR	YR	NH	FLU_STH_ASIA	BTN	Bhutan	2015-03-02	2015	10	2015-03-01	2015	9	NOTDEFINED	0TO1	SARI	1
202	SEAR	YR	NH	FLU_STH_ASIA	BTN	Bhutan	2015-03-02	2015	10	2015-03-01	2015	9	NOTDEFINED	0TO1	SARI_DEATHS
203	SEAR	YR	NH	FLU_STH_ASIA	BTN	Bhutan	2015-03-02	2015	10	2015-03-01	2015	9	NOTDEFINED	15TO29	SARI	2
204	SEAR	YR	NH	FLU_STH_ASIA	BTN	Bhutan	2015-03-02	2015	10	2015-03-01	2015	9	NOTDEFINED	65TO	SARI	2
205	SEAR	YR	NH	FLU_STH_ASIA	BTN	Bhutan	2015-03-02	2015	10	2015-03-01	2015	9	NOTDEFINED	2TO4	ILI	27
206	SEAR	YR	NH	FLU_STH_ASIA	BTN	Bhutan	2015-03-02	2015	10	2015-03-01	2015	9	NOTDEFINED	0TO1	ILI	19
207	SEAR	YR	NH	FLU_STH_ASIA	BTN	Bhutan	2015-03-02	2015	10	2015-03-01	2015	9	NOTDEFINED	UNKNOWN	SARI
208	SEAR	YR	NH	FLU_STH_ASIA	BTN	Bhutan	2015-03-02	2015	10	2015-03-01	2015	9	NOTDEFINED	30TO64	SARI_DEATHS
209	SEAR	YR	NH	FLU_STH_ASIA	BTN	Bhutan	2015-03-02	2015	10	2015-03-01	2015	9	NOTDEFINED	5TO14	SARI	0
210	SEAR	YR	NH	FLU_STH_ASIA	BTN	Bhutan	2015-03-02	2015	10	2015-03-01	2015	9	NOTDEFINED	2TO4	SARI_DEATHS
211	SEAR	YR	NH	FLU_STH_ASIA	BTN	Bhutan	2015-03-02	2015	10	2015-03-01	2015	9	NOTDEFINED	30TO64	ILI	42
212	SEAR	YR	NH	FLU_STH_ASIA	BTN	Bhutan	2015-03-02	2015	10	2015-03-01	2015	9	NOTDEFINED	All	QLT_STATUS
213	SEAR	YR	NH	FLU_STH_ASIA	BTN	Bhutan	2015-03-02	2015	10	2015-03-01	2015	9	NOTDEFINED	5TO14	SARI_DEATHS
214	SEAR	YR	NH	FLU_STH_ASIA	BTN	Bhutan	2015-03-02	2015	10	2015-03-01	2015	9	NOTDEFINED	All	SARI_DEATHS
215	SEAR	YR	NH	FLU_STH_ASIA	BTN	Bhutan	2015-03-02	2015	10	2015-03-01	2015	9	NOTDEFINED	UNKNOWN	ILI
216	SEAR	YR	NH	FLU_STH_ASIA	BTN	Bhutan	2015-03-02	2015	10	2015-03-01	2015	9	NOTDEFINED	65TO	ILI	9
217	SEAR	YR	NH	FLU_STH_ASIA	BTN	Bhutan	2015-03-02	2015	10	2015-03-01	2015	9	NOTDEFINED	UNKNOWN	SARI_DEATHS
218	SEAR	YR	NH	FLU_STH_ASIA	BTN	Bhutan	2015-03-02	2015	10	2015-03-01	2015	9	NOTDEFINED	15TO29	SARI_DEATHS
219	SEAR	YR	NH	FLU_STH_ASIA	BTN	Bhutan	2015-03-02	2015	10	2015-03-01	2015	9	NOTDEFINED	2TO4	SARI	2
220	SEAR	YR	NH	FLU_STH_ASIA	BTN	Bhutan	2015-03-02	2015	10	2015-03-01	2015	9	NOTDEFINED	5TO14	ILI	50
221	SEAR	YR	NH	FLU_STH_ASIA	BTN	Bhutan	2015-03-02	2015	10	2015-03-01	2015	9	NOTDEFINED	All	ILI	230	6414																														7
222	SEAR	YR	NH	FLU_STH_ASIA	BTN	Bhutan	2015-03-02	2015	10	2015-03-01	2015	9	NOTDEFINED	All	SARI	11		322																													11
223	SEAR	YR	NH	FLU_STH_ASIA	BTN	Bhutan	2015-03-02	2015	10	2015-03-01	2015	9	NOTDEFINED	15TO29	ILI	83
224	SEAR	YR	NH	FLU_STH_ASIA	BTN	Bhutan	2015-03-02	2015	10	2015-03-01	2015	9	NOTDEFINED	30TO64	SARI	4
225	SEAR	YR	NH	FLU_STH_ASIA	BTN	Bhutan	2015-03-02	2015	10	2015-03-01	2015	9	NOTDEFINED	65TO	SARI_DEATHS
226	SEAR	YR	NH	FLU_STH_ASIA	BTN	Bhutan	2015-03-09	2015	11	2015-03-08	2015	10	NOTDEFINED	0TO1	SARI_DEATHS
227	SEAR	YR	NH	FLU_STH_ASIA	BTN	Bhutan	2015-03-09	2015	11	2015-03-08	2015	10	NOTDEFINED	0TO1	SARI	9
228	SEAR	YR	NH	FLU_STH_ASIA	BTN	Bhutan	2015-03-09	2015	11	2015-03-08	2015	10	NOTDEFINED	15TO29	SARI	1
229	SEAR	YR	NH	FLU_STH_ASIA	BTN	Bhutan	2015-03-09	2015	11	2015-03-08	2015	10	NOTDEFINED	65TO	SARI	1
230	SEAR	YR	NH	FLU_STH_ASIA	BTN	Bhutan	2015-03-09	2015	11	2015-03-08	2015	10	NOTDEFINED	2TO4	ILI	38
231	SEAR	YR	NH	FLU_STH_ASIA	BTN	Bhutan	2015-03-09	2015	11	2015-03-08	2015	10	NOTDEFINED	2TO4	SARI	3
232	SEAR	YR	NH	FLU_STH_ASIA	BTN	Bhutan	2015-03-09	2015	11	2015-03-08	2015	10	NOTDEFINED	0TO1	ILI	35
233	SEAR	YR	NH	FLU_STH_ASIA	BTN	Bhutan	2015-03-09	2015	11	2015-03-08	2015	10	NOTDEFINED	All	QLT_STATUS
234	SEAR	YR	NH	FLU_STH_ASIA	BTN	Bhutan	2015-03-09	2015	11	2015-03-08	2015	10	NOTDEFINED	All	SARI	23		352																													11
235	SEAR	YR	NH	FLU_STH_ASIA	BTN	Bhutan	2015-03-09	2015	11	2015-03-08	2015	10	NOTDEFINED	UNKNOWN	SARI
236	SEAR	YR	NH	FLU_STH_ASIA	BTN	Bhutan	2015-03-09	2015	11	2015-03-08	2015	10	NOTDEFINED	30TO64	SARI_DEATHS
237	SEAR	YR	NH	FLU_STH_ASIA	BTN	Bhutan	2015-03-09	2015	11	2015-03-08	2015	10	NOTDEFINED	5TO14	SARI	8
238	SEAR	YR	NH	FLU_STH_ASIA	BTN	Bhutan	2015-03-09	2015	11	2015-03-08	2015	10	NOTDEFINED	2TO4	SARI_DEATHS
239	SEAR	YR	NH	FLU_STH_ASIA	BTN	Bhutan	2015-03-09	2015	11	2015-03-08	2015	10	NOTDEFINED	30TO64	ILI	39
240	SEAR	YR	NH	FLU_STH_ASIA	BTN	Bhutan	2015-03-09	2015	11	2015-03-08	2015	10	NOTDEFINED	5TO14	SARI_DEATHS
241	SEAR	YR	NH	FLU_STH_ASIA	BTN	Bhutan	2015-03-09	2015	11	2015-03-08	2015	10	NOTDEFINED	All	SARI_DEATHS
242	SEAR	YR	NH	FLU_STH_ASIA	BTN	Bhutan	2015-03-09	2015	11	2015-03-08	2015	10	NOTDEFINED	UNKNOWN	ILI
243	SEAR	YR	NH	FLU_STH_ASIA	BTN	Bhutan	2015-03-09	2015	11	2015-03-08	2015	10	NOTDEFINED	65TO	ILI	10
244	SEAR	YR	NH	FLU_STH_ASIA	BTN	Bhutan	2015-03-09	2015	11	2015-03-08	2015	10	NOTDEFINED	UNKNOWN	SARI_DEATHS
245	SEAR	YR	NH	FLU_STH_ASIA	BTN	Bhutan	2015-03-09	2015	11	2015-03-08	2015	10	NOTDEFINED	15TO29	SARI_DEATHS
246	SEAR	YR	NH	FLU_STH_ASIA	BTN	Bhutan	2015-03-09	2015	11	2015-03-08	2015	10	NOTDEFINED	5TO14	ILI	84
247	SEAR	YR	NH	FLU_STH_ASIA	BTN	Bhutan	2015-03-09	2015	11	2015-03-08	2015	10	NOTDEFINED	All	ILI	316	7753																														7
248	SEAR	YR	NH	FLU_STH_ASIA	BTN	Bhutan	2015-03-09	2015	11	2015-03-08	2015	10	NOTDEFINED	15TO29	ILI	110
249	SEAR	YR	NH	FLU_STH_ASIA	BTN	Bhutan	2015-03-09	2015	11	2015-03-08	2015	10	NOTDEFINED	30TO64	SARI	1
250	SEAR	YR	NH	FLU_STH_ASIA	BTN	Bhutan	2015-03-09	2015	11	2015-03-08	2015	10	NOTDEFINED	65TO	SARI_DEATHS
251	SEAR	YR	NH	FLU_STH_ASIA	BTN	Bhutan	2015-03-16	2015	12	2015-03-15	2015	11	NOTDEFINED	15TO29	SARI	2
252	SEAR	YR	NH	FLU_STH_ASIA	BTN	Bhutan	2015-03-16	2015	12	2015-03-15	2015	11	NOTDEFINED	0TO1	SARI	5
253	SEAR	YR	NH	FLU_STH_ASIA	BTN	Bhutan	2015-03-16	2015	12	2015-03-15	2015	11	NOTDEFINED	2TO4	SARI_DEATHS
254	SEAR	YR	NH	FLU_STH_ASIA	BTN	Bhutan	2015-03-16	2015	12	2015-03-15	2015	11	NOTDEFINED	65TO	SARI	2
255	SEAR	YR	NH	FLU_STH_ASIA	BTN	Bhutan	2015-03-16	2015	12	2015-03-15	2015	11	NOTDEFINED	All	QLT_STATUS
256	SEAR	YR	NH	FLU_STH_ASIA	BTN	Bhutan	2015-03-16	2015	12	2015-03-15	2015	11	NOTDEFINED	All	SARI	20		355																													11
257	SEAR	YR	NH	FLU_STH_ASIA	BTN	Bhutan	2015-03-16	2015	12	2015-03-15	2015	11	NOTDEFINED	All	SARI_DEATHS
258	SEAR	YR	NH	FLU_STH_ASIA	BTN	Bhutan	2015-03-16	2015	12	2015-03-15	2015	11	NOTDEFINED	UNKNOWN	SARI
259	SEAR	YR	NH	FLU_STH_ASIA	BTN	Bhutan	2015-03-16	2015	12	2015-03-15	2015	11	NOTDEFINED	30TO64	SARI_DEATHS
260	SEAR	YR	NH	FLU_STH_ASIA	BTN	Bhutan	2015-03-16	2015	12	2015-03-15	2015	11	NOTDEFINED	5TO14	SARI	4
261	SEAR	YR	NH	FLU_STH_ASIA	BTN	Bhutan	2015-03-16	2015	12	2015-03-15	2015	11	NOTDEFINED	30TO64	ILI	26
262	SEAR	YR	NH	FLU_STH_ASIA	BTN	Bhutan	2015-03-16	2015	12	2015-03-15	2015	11	NOTDEFINED	All	ILI	264	7237																														7
263	SEAR	YR	NH	FLU_STH_ASIA	BTN	Bhutan	2015-03-16	2015	12	2015-03-15	2015	11	NOTDEFINED	5TO14	SARI_DEATHS
264	SEAR	YR	NH	FLU_STH_ASIA	BTN	Bhutan	2015-03-16	2015	12	2015-03-15	2015	11	NOTDEFINED	UNKNOWN	ILI
265	SEAR	YR	NH	FLU_STH_ASIA	BTN	Bhutan	2015-03-16	2015	12	2015-03-15	2015	11	NOTDEFINED	2TO4	ILI	30
266	SEAR	YR	NH	FLU_STH_ASIA	BTN	Bhutan	2015-03-16	2015	12	2015-03-15	2015	11	NOTDEFINED	2TO4	SARI	6
267	SEAR	YR	NH	FLU_STH_ASIA	BTN	Bhutan	2015-03-16	2015	12	2015-03-15	2015	11	NOTDEFINED	65TO	ILI	7
268	SEAR	YR	NH	FLU_STH_ASIA	BTN	Bhutan	2015-03-16	2015	12	2015-03-15	2015	11	NOTDEFINED	UNKNOWN	SARI_DEATHS
269	SEAR	YR	NH	FLU_STH_ASIA	BTN	Bhutan	2015-03-16	2015	12	2015-03-15	2015	11	NOTDEFINED	0TO1	SARI_DEATHS
270	SEAR	YR	NH	FLU_STH_ASIA	BTN	Bhutan	2015-03-16	2015	12	2015-03-15	2015	11	NOTDEFINED	15TO29	SARI_DEATHS
271	SEAR	YR	NH	FLU_STH_ASIA	BTN	Bhutan	2015-03-16	2015	12	2015-03-15	2015	11	NOTDEFINED	5TO14	ILI	69
272	SEAR	YR	NH	FLU_STH_ASIA	BTN	Bhutan	2015-03-16	2015	12	2015-03-15	2015	11	NOTDEFINED	0TO1	ILI	13
273	SEAR	YR	NH	FLU_STH_ASIA	BTN	Bhutan	2015-03-16	2015	12	2015-03-15	2015	11	NOTDEFINED	15TO29	ILI	119
274	SEAR	YR	NH	FLU_STH_ASIA	BTN	Bhutan	2015-03-16	2015	12	2015-03-15	2015	11	NOTDEFINED	30TO64	SARI	1
275	SEAR	YR	NH	FLU_STH_ASIA	BTN	Bhutan	2015-03-16	2015	12	2015-03-15	2015	11	NOTDEFINED	65TO	SARI_DEATHS
276	SEAR	YR	NH	FLU_STH_ASIA	BTN	Bhutan	2015-03-23	2015	13	2015-03-22	2015	12	NOTDEFINED	15TO29	SARI	2
277	SEAR	YR	NH	FLU_STH_ASIA	BTN	Bhutan	2015-03-23	2015	13	2015-03-22	2015	12	NOTDEFINED	0TO1	SARI	11
278	SEAR	YR	NH	FLU_STH_ASIA	BTN	Bhutan	2015-03-23	2015	13	2015-03-22	2015	12	NOTDEFINED	2TO4	SARI_DEATHS
279	SEAR	YR	NH	FLU_STH_ASIA	BTN	Bhutan	2015-03-23	2015	13	2015-03-22	2015	12	NOTDEFINED	65TO	SARI	1
280	SEAR	YR	NH	FLU_STH_ASIA	BTN	Bhutan	2015-03-23	2015	13	2015-03-22	2015	12	NOTDEFINED	All	QLT_STATUS
281	SEAR	YR	NH	FLU_STH_ASIA	BTN	Bhutan	2015-03-23	2015	13	2015-03-22	2015	12	NOTDEFINED	All	SARI	28		263																													11
282	SEAR	YR	NH	FLU_STH_ASIA	BTN	Bhutan	2015-03-23	2015	13	2015-03-22	2015	12	NOTDEFINED	15TO29	ILI	142
283	SEAR	YR	NH	FLU_STH_ASIA	BTN	Bhutan	2015-03-23	2015	13	2015-03-22	2015	12	NOTDEFINED	All	SARI_DEATHS
284	SEAR	YR	NH	FLU_STH_ASIA	BTN	Bhutan	2015-03-23	2015	13	2015-03-22	2015	12	NOTDEFINED	UNKNOWN	SARI
285	SEAR	YR	NH	FLU_STH_ASIA	BTN	Bhutan	2015-03-23	2015	13	2015-03-22	2015	12	NOTDEFINED	30TO64	SARI_DEATHS
286	SEAR	YR	NH	FLU_STH_ASIA	BTN	Bhutan	2015-03-23	2015	13	2015-03-22	2015	12	NOTDEFINED	15TO29	SARI_DEATHS
287	SEAR	YR	NH	FLU_STH_ASIA	BTN	Bhutan	2015-03-23	2015	13	2015-03-22	2015	12	NOTDEFINED	30TO64	ILI	81
288	SEAR	YR	NH	FLU_STH_ASIA	BTN	Bhutan	2015-03-23	2015	13	2015-03-22	2015	12	NOTDEFINED	All	ILI	351	7752																														7
289	SEAR	YR	NH	FLU_STH_ASIA	BTN	Bhutan	2015-03-23	2015	13	2015-03-22	2015	12	NOTDEFINED	5TO14	ILI	76
290	SEAR	YR	NH	FLU_STH_ASIA	BTN	Bhutan	2015-03-23	2015	13	2015-03-22	2015	12	NOTDEFINED	UNKNOWN	ILI
291	SEAR	YR	NH	FLU_STH_ASIA	BTN	Bhutan	2015-03-23	2015	13	2015-03-22	2015	12	NOTDEFINED	2TO4	ILI	28
292	SEAR	YR	NH	FLU_STH_ASIA	BTN	Bhutan	2015-03-23	2015	13	2015-03-22	2015	12	NOTDEFINED	2TO4	SARI	11
293	SEAR	YR	NH	FLU_STH_ASIA	BTN	Bhutan	2015-03-23	2015	13	2015-03-22	2015	12	NOTDEFINED	65TO	ILI	6
294	SEAR	YR	NH	FLU_STH_ASIA	BTN	Bhutan	2015-03-23	2015	13	2015-03-22	2015	12	NOTDEFINED	UNKNOWN	SARI_DEATHS
295	SEAR	YR	NH	FLU_STH_ASIA	BTN	Bhutan	2015-03-23	2015	13	2015-03-22	2015	12	NOTDEFINED	0TO1	SARI_DEATHS
296	SEAR	YR	NH	FLU_STH_ASIA	BTN	Bhutan	2015-03-23	2015	13	2015-03-22	2015	12	NOTDEFINED	5TO14	SARI_DEATHS
297	SEAR	YR	NH	FLU_STH_ASIA	BTN	Bhutan	2015-03-23	2015	13	2015-03-22	2015	12	NOTDEFINED	0TO1	ILI	18
298	SEAR	YR	NH	FLU_STH_ASIA	BTN	Bhutan	2015-03-23	2015	13	2015-03-22	2015	12	NOTDEFINED	30TO64	SARI	1
299	SEAR	YR	NH	FLU_STH_ASIA	BTN	Bhutan	2015-03-23	2015	13	2015-03-22	2015	12	NOTDEFINED	5TO14	SARI	2
300	SEAR	YR	NH	FLU_STH_ASIA	BTN	Bhutan	2015-03-23	2015	13	2015-03-22	2015	12	NOTDEFINED	65TO	SARI_DEATHS
301	SEAR	YR	NH	FLU_STH_ASIA	BTN	Bhutan	2015-03-30	2015	14	2015-03-29	2015	13	NOTDEFINED	15TO29	SARI	3
302	SEAR	YR	NH	FLU_STH_ASIA	BTN	Bhutan	2015-03-30	2015	14	2015-03-29	2015	13	NOTDEFINED	0TO1	SARI	7
303	SEAR	YR	NH	FLU_STH_ASIA	BTN	Bhutan	2015-03-30	2015	14	2015-03-29	2015	13	NOTDEFINED	2TO4	SARI_DEATHS
304	SEAR	YR	NH	FLU_STH_ASIA	BTN	Bhutan	2015-03-30	2015	14	2015-03-29	2015	13	NOTDEFINED	All	QLT_STATUS
305	SEAR	YR	NH	FLU_STH_ASIA	BTN	Bhutan	2015-03-30	2015	14	2015-03-29	2015	13	NOTDEFINED	All	SARI	24		350																													11
306	SEAR	YR	NH	FLU_STH_ASIA	BTN	Bhutan	2015-03-30	2015	14	2015-03-29	2015	13	NOTDEFINED	15TO29	ILI	97
307	SEAR	YR	NH	FLU_STH_ASIA	BTN	Bhutan	2015-03-30	2015	14	2015-03-29	2015	13	NOTDEFINED	All	SARI_DEATHS
308	SEAR	YR	NH	FLU_STH_ASIA	BTN	Bhutan	2015-03-30	2015	14	2015-03-29	2015	13	NOTDEFINED	UNKNOWN	SARI
309	SEAR	YR	NH	FLU_STH_ASIA	BTN	Bhutan	2015-03-30	2015	14	2015-03-29	2015	13	NOTDEFINED	30TO64	SARI_DEATHS
310	SEAR	YR	NH	FLU_STH_ASIA	BTN	Bhutan	2015-03-30	2015	14	2015-03-29	2015	13	NOTDEFINED	15TO29	SARI_DEATHS
311	SEAR	YR	NH	FLU_STH_ASIA	BTN	Bhutan	2015-03-30	2015	14	2015-03-29	2015	13	NOTDEFINED	65TO	SARI	0
312	SEAR	YR	NH	FLU_STH_ASIA	BTN	Bhutan	2015-03-30	2015	14	2015-03-29	2015	13	NOTDEFINED	30TO64	ILI	13
313	SEAR	YR	NH	FLU_STH_ASIA	BTN	Bhutan	2015-03-30	2015	14	2015-03-29	2015	13	NOTDEFINED	All	ILI	220	5254																														7
314	SEAR	YR	NH	FLU_STH_ASIA	BTN	Bhutan	2015-03-30	2015	14	2015-03-29	2015	13	NOTDEFINED	5TO14	ILI	53
315	SEAR	YR	NH	FLU_STH_ASIA	BTN	Bhutan	2015-03-30	2015	14	2015-03-29	2015	13	NOTDEFINED	UNKNOWN	ILI
316	SEAR	YR	NH	FLU_STH_ASIA	BTN	Bhutan	2015-03-30	2015	14	2015-03-29	2015	13	NOTDEFINED	2TO4	ILI	30
317	SEAR	YR	NH	FLU_STH_ASIA	BTN	Bhutan	2015-03-30	2015	14	2015-03-29	2015	13	NOTDEFINED	2TO4	SARI	4
318	SEAR	YR	NH	FLU_STH_ASIA	BTN	Bhutan	2015-03-30	2015	14	2015-03-29	2015	13	NOTDEFINED	65TO	ILI	6
319	SEAR	YR	NH	FLU_STH_ASIA	BTN	Bhutan	2015-03-30	2015	14	2015-03-29	2015	13	NOTDEFINED	UNKNOWN	SARI_DEATHS
320	SEAR	YR	NH	FLU_STH_ASIA	BTN	Bhutan	2015-03-30	2015	14	2015-03-29	2015	13	NOTDEFINED	0TO1	SARI_DEATHS
321	SEAR	YR	NH	FLU_STH_ASIA	BTN	Bhutan	2015-03-30	2015	14	2015-03-29	2015	13	NOTDEFINED	5TO14	SARI_DEATHS
322	SEAR	YR	NH	FLU_STH_ASIA	BTN	Bhutan	2015-03-30	2015	14	2015-03-29	2015	13	NOTDEFINED	0TO1	ILI	21
323	SEAR	YR	NH	FLU_STH_ASIA	BTN	Bhutan	2015-03-30	2015	14	2015-03-29	2015	13	NOTDEFINED	30TO64	SARI	6
324	SEAR	YR	NH	FLU_STH_ASIA	BTN	Bhutan	2015-03-30	2015	14	2015-03-29	2015	13	NOTDEFINED	5TO14	SARI	4
325	SEAR	YR	NH	FLU_STH_ASIA	BTN	Bhutan	2015-03-30	2015	14	2015-03-29	2015	13	NOTDEFINED	65TO	SARI_DEATHS
326	SEAR	YR	NH	FLU_STH_ASIA	BTN	Bhutan	2015-04-06	2015	15	2015-04-05	2015	14	NOTDEFINED	15TO29	SARI	1
327	SEAR	YR	NH	FLU_STH_ASIA	BTN	Bhutan	2015-04-06	2015	15	2015-04-05	2015	14	NOTDEFINED	0TO1	SARI	7
328	SEAR	YR	NH	FLU_STH_ASIA	BTN	Bhutan	2015-04-06	2015	15	2015-04-05	2015	14	NOTDEFINED	2TO4	SARI_DEATHS
329	SEAR	YR	NH	FLU_STH_ASIA	BTN	Bhutan	2015-04-06	2015	15	2015-04-05	2015	14	NOTDEFINED	65TO	ILI	8
330	SEAR	YR	NH	FLU_STH_ASIA	BTN	Bhutan	2015-04-06	2015	15	2015-04-05	2015	14	NOTDEFINED	All	QLT_STATUS
331	SEAR	YR	NH	FLU_STH_ASIA	BTN	Bhutan	2015-04-06	2015	15	2015-04-05	2015	14	NOTDEFINED	All	SARI	31		352																													11
332	SEAR	YR	NH	FLU_STH_ASIA	BTN	Bhutan	2015-04-06	2015	15	2015-04-05	2015	14	NOTDEFINED	15TO29	ILI	117
333	SEAR	YR	NH	FLU_STH_ASIA	BTN	Bhutan	2015-04-06	2015	15	2015-04-05	2015	14	NOTDEFINED	All	SARI_DEATHS
334	SEAR	YR	NH	FLU_STH_ASIA	BTN	Bhutan	2015-04-06	2015	15	2015-04-05	2015	14	NOTDEFINED	15TO29	SARI_DEATHS
335	SEAR	YR	NH	FLU_STH_ASIA	BTN	Bhutan	2015-04-06	2015	15	2015-04-05	2015	14	NOTDEFINED	30TO64	SARI_DEATHS
336	SEAR	YR	NH	FLU_STH_ASIA	BTN	Bhutan	2015-04-06	2015	15	2015-04-05	2015	14	NOTDEFINED	30TO64	SARI	1
337	SEAR	YR	NH	FLU_STH_ASIA	BTN	Bhutan	2015-04-06	2015	15	2015-04-05	2015	14	NOTDEFINED	65TO	SARI	1
338	SEAR	YR	NH	FLU_STH_ASIA	BTN	Bhutan	2015-04-06	2015	15	2015-04-05	2015	14	NOTDEFINED	30TO64	ILI	34
339	SEAR	YR	NH	FLU_STH_ASIA	BTN	Bhutan	2015-04-06	2015	15	2015-04-05	2015	14	NOTDEFINED	65TO	SARI_DEATHS
340	SEAR	YR	NH	FLU_STH_ASIA	BTN	Bhutan	2015-04-06	2015	15	2015-04-05	2015	14	NOTDEFINED	All	ILI	325	7412																														7
341	SEAR	YR	NH	FLU_STH_ASIA	BTN	Bhutan	2015-04-06	2015	15	2015-04-05	2015	14	NOTDEFINED	5TO14	ILI	108
342	SEAR	YR	NH	FLU_STH_ASIA	BTN	Bhutan	2015-04-06	2015	15	2015-04-05	2015	14	NOTDEFINED	UNKNOWN	ILI	0
343	SEAR	YR	NH	FLU_STH_ASIA	BTN	Bhutan	2015-04-06	2015	15	2015-04-05	2015	14	NOTDEFINED	2TO4	ILI	36
344	SEAR	YR	NH	FLU_STH_ASIA	BTN	Bhutan	2015-04-06	2015	15	2015-04-05	2015	14	NOTDEFINED	2TO4	SARI	8
345	SEAR	YR	NH	FLU_STH_ASIA	BTN	Bhutan	2015-04-06	2015	15	2015-04-05	2015	14	NOTDEFINED	UNKNOWN	SARI_DEATHS
346	SEAR	YR	NH	FLU_STH_ASIA	BTN	Bhutan	2015-04-06	2015	15	2015-04-05	2015	14	NOTDEFINED	0TO1	SARI_DEATHS
347	SEAR	YR	NH	FLU_STH_ASIA	BTN	Bhutan	2015-04-06	2015	15	2015-04-05	2015	14	NOTDEFINED	5TO14	SARI_DEATHS
348	SEAR	YR	NH	FLU_STH_ASIA	BTN	Bhutan	2015-04-06	2015	15	2015-04-05	2015	14	NOTDEFINED	UNKNOWN	SARI
349	SEAR	YR	NH	FLU_STH_ASIA	BTN	Bhutan	2015-04-06	2015	15	2015-04-05	2015	14	NOTDEFINED	0TO1	ILI	22
350	SEAR	YR	NH	FLU_STH_ASIA	BTN	Bhutan	2015-04-06	2015	15	2015-04-05	2015	14	NOTDEFINED	5TO14	SARI	13
351	SEAR	YR	NH	FLU_STH_ASIA	BTN	Bhutan	2015-04-13	2015	16	2015-04-12	2015	15	NOTDEFINED	15TO29	SARI	2
352	SEAR	YR	NH	FLU_STH_ASIA	BTN	Bhutan	2015-04-13	2015	16	2015-04-12	2015	15	NOTDEFINED	0TO1	SARI	7
353	SEAR	YR	NH	FLU_STH_ASIA	BTN	Bhutan	2015-04-13	2015	16	2015-04-12	2015	15	NOTDEFINED	2TO4	SARI_DEATHS
354	SEAR	YR	NH	FLU_STH_ASIA	BTN	Bhutan	2015-04-13	2015	16	2015-04-12	2015	15	NOTDEFINED	65TO	ILI	13
355	SEAR	YR	NH	FLU_STH_ASIA	BTN	Bhutan	2015-04-13	2015	16	2015-04-12	2015	15	NOTDEFINED	All	QLT_STATUS
356	SEAR	YR	NH	FLU_STH_ASIA	BTN	Bhutan	2015-04-13	2015	16	2015-04-12	2015	15	NOTDEFINED	All	SARI	20		307																													11
357	SEAR	YR	NH	FLU_STH_ASIA	BTN	Bhutan	2015-04-13	2015	16	2015-04-12	2015	15	NOTDEFINED	15TO29	ILI	117
358	SEAR	YR	NH	FLU_STH_ASIA	BTN	Bhutan	2015-04-13	2015	16	2015-04-12	2015	15	NOTDEFINED	All	SARI_DEATHS
359	SEAR	YR	NH	FLU_STH_ASIA	BTN	Bhutan	2015-04-13	2015	16	2015-04-12	2015	15	NOTDEFINED	UNKNOWN	ILI
360	SEAR	YR	NH	FLU_STH_ASIA	BTN	Bhutan	2015-04-13	2015	16	2015-04-12	2015	15	NOTDEFINED	15TO29	SARI_DEATHS
361	SEAR	YR	NH	FLU_STH_ASIA	BTN	Bhutan	2015-04-13	2015	16	2015-04-12	2015	15	NOTDEFINED	UNKNOWN	SARI_DEATHS
362	SEAR	YR	NH	FLU_STH_ASIA	BTN	Bhutan	2015-04-13	2015	16	2015-04-12	2015	15	NOTDEFINED	30TO64	SARI	0
363	SEAR	YR	NH	FLU_STH_ASIA	BTN	Bhutan	2015-04-13	2015	16	2015-04-12	2015	15	NOTDEFINED	65TO	SARI	3
364	SEAR	YR	NH	FLU_STH_ASIA	BTN	Bhutan	2015-04-13	2015	16	2015-04-12	2015	15	NOTDEFINED	65TO	SARI_DEATHS
365	SEAR	YR	NH	FLU_STH_ASIA	BTN	Bhutan	2015-04-13	2015	16	2015-04-12	2015	15	NOTDEFINED	All	ILI	352	8080																														7
366	SEAR	YR	NH	FLU_STH_ASIA	BTN	Bhutan	2015-04-13	2015	16	2015-04-12	2015	15	NOTDEFINED	5TO14	ILI	84
367	SEAR	YR	NH	FLU_STH_ASIA	BTN	Bhutan	2015-04-13	2015	16	2015-04-12	2015	15	NOTDEFINED	2TO4	ILI	48
368	SEAR	YR	NH	FLU_STH_ASIA	BTN	Bhutan	2015-04-13	2015	16	2015-04-12	2015	15	NOTDEFINED	2TO4	SARI	7
369	SEAR	YR	NH	FLU_STH_ASIA	BTN	Bhutan	2015-04-13	2015	16	2015-04-12	2015	15	NOTDEFINED	30TO64	SARI_DEATHS
370	SEAR	YR	NH	FLU_STH_ASIA	BTN	Bhutan	2015-04-13	2015	16	2015-04-12	2015	15	NOTDEFINED	0TO1	SARI_DEATHS
371	SEAR	YR	NH	FLU_STH_ASIA	BTN	Bhutan	2015-04-13	2015	16	2015-04-12	2015	15	NOTDEFINED	5TO14	SARI_DEATHS
372	SEAR	YR	NH	FLU_STH_ASIA	BTN	Bhutan	2015-04-13	2015	16	2015-04-12	2015	15	NOTDEFINED	UNKNOWN	SARI
373	SEAR	YR	NH	FLU_STH_ASIA	BTN	Bhutan	2015-04-13	2015	16	2015-04-12	2015	15	NOTDEFINED	0TO1	ILI	30
374	SEAR	YR	NH	FLU_STH_ASIA	BTN	Bhutan	2015-04-13	2015	16	2015-04-12	2015	15	NOTDEFINED	30TO64	ILI	60
375	SEAR	YR	NH	FLU_STH_ASIA	BTN	Bhutan	2015-04-13	2015	16	2015-04-12	2015	15	NOTDEFINED	5TO14	SARI	1
376	SEAR	YR	NH	FLU_STH_ASIA	BTN	Bhutan	2015-04-20	2015	17	2015-04-19	2015	16	NOTDEFINED	15TO29	SARI	0
377	SEAR	YR	NH	FLU_STH_ASIA	BTN	Bhutan	2015-04-20	2015	17	2015-04-19	2015	16	NOTDEFINED	0TO1	SARI	10
378	SEAR	YR	NH	FLU_STH_ASIA	BTN	Bhutan	2015-04-20	2015	17	2015-04-19	2015	16	NOTDEFINED	2TO4	SARI_DEATHS
379	SEAR	YR	NH	FLU_STH_ASIA	BTN	Bhutan	2015-04-20	2015	17	2015-04-19	2015	16	NOTDEFINED	65TO	ILI	3
380	SEAR	YR	NH	FLU_STH_ASIA	BTN	Bhutan	2015-04-20	2015	17	2015-04-19	2015	16	NOTDEFINED	15TO29	ILI	101
381	SEAR	YR	NH	FLU_STH_ASIA	BTN	Bhutan	2015-04-20	2015	17	2015-04-19	2015	16	NOTDEFINED	All	SARI_DEATHS
382	SEAR	YR	NH	FLU_STH_ASIA	BTN	Bhutan	2015-04-20	2015	17	2015-04-19	2015	16	NOTDEFINED	UNKNOWN	ILI
383	SEAR	YR	NH	FLU_STH_ASIA	BTN	Bhutan	2015-04-20	2015	17	2015-04-19	2015	16	NOTDEFINED	15TO29	SARI_DEATHS
384	SEAR	YR	NH	FLU_STH_ASIA	BTN	Bhutan	2015-04-20	2015	17	2015-04-19	2015	16	NOTDEFINED	UNKNOWN	SARI_DEATHS
385	SEAR	YR	NH	FLU_STH_ASIA	BTN	Bhutan	2015-04-20	2015	17	2015-04-19	2015	16	NOTDEFINED	30TO64	SARI	1
386	SEAR	YR	NH	FLU_STH_ASIA	BTN	Bhutan	2015-04-20	2015	17	2015-04-19	2015	16	NOTDEFINED	65TO	SARI	3
387	SEAR	YR	NH	FLU_STH_ASIA	BTN	Bhutan	2015-04-20	2015	17	2015-04-19	2015	16	NOTDEFINED	65TO	SARI_DEATHS
388	SEAR	YR	NH	FLU_STH_ASIA	BTN	Bhutan	2015-04-20	2015	17	2015-04-19	2015	16	NOTDEFINED	All	ILI	269	7580																														7
389	SEAR	YR	NH	FLU_STH_ASIA	BTN	Bhutan	2015-04-20	2015	17	2015-04-19	2015	16	NOTDEFINED	5TO14	ILI	69
390	SEAR	YR	NH	FLU_STH_ASIA	BTN	Bhutan	2015-04-20	2015	17	2015-04-19	2015	16	NOTDEFINED	All	SARI	24		281																													11
391	SEAR	YR	NH	FLU_STH_ASIA	BTN	Bhutan	2015-04-20	2015	17	2015-04-19	2015	16	NOTDEFINED	2TO4	ILI	34
392	SEAR	YR	NH	FLU_STH_ASIA	BTN	Bhutan	2015-04-20	2015	17	2015-04-19	2015	16	NOTDEFINED	2TO4	SARI	10
393	SEAR	YR	NH	FLU_STH_ASIA	BTN	Bhutan	2015-04-20	2015	17	2015-04-19	2015	16	NOTDEFINED	30TO64	SARI_DEATHS
394	SEAR	YR	NH	FLU_STH_ASIA	BTN	Bhutan	2015-04-20	2015	17	2015-04-19	2015	16	NOTDEFINED	All	QLT_STATUS
395	SEAR	YR	NH	FLU_STH_ASIA	BTN	Bhutan	2015-04-20	2015	17	2015-04-19	2015	16	NOTDEFINED	0TO1	SARI_DEATHS
396	SEAR	YR	NH	FLU_STH_ASIA	BTN	Bhutan	2015-04-20	2015	17	2015-04-19	2015	16	NOTDEFINED	5TO14	SARI_DEATHS
397	SEAR	YR	NH	FLU_STH_ASIA	BTN	Bhutan	2015-04-20	2015	17	2015-04-19	2015	16	NOTDEFINED	UNKNOWN	SARI
398	SEAR	YR	NH	FLU_STH_ASIA	BTN	Bhutan	2015-04-20	2015	17	2015-04-19	2015	16	NOTDEFINED	0TO1	ILI	37
399	SEAR	YR	NH	FLU_STH_ASIA	BTN	Bhutan	2015-04-20	2015	17	2015-04-19	2015	16	NOTDEFINED	30TO64	ILI	25
400	SEAR	YR	NH	FLU_STH_ASIA	BTN	Bhutan	2015-04-20	2015	17	2015-04-19	2015	16	NOTDEFINED	5TO14	SARI	0
401	SEAR	YR	NH	FLU_STH_ASIA	BTN	Bhutan	2015-04-27	2015	18	2015-04-26	2015	17	NOTDEFINED	2TO4	SARI	1
402	SEAR	YR	NH	FLU_STH_ASIA	BTN	Bhutan	2015-04-27	2015	18	2015-04-26	2015	17	NOTDEFINED	2TO4	SARI_DEATHS
403	SEAR	YR	NH	FLU_STH_ASIA	BTN	Bhutan	2015-04-27	2015	18	2015-04-26	2015	17	NOTDEFINED	0TO1	ILI	27
404	SEAR	YR	NH	FLU_STH_ASIA	BTN	Bhutan	2015-04-27	2015	18	2015-04-26	2015	17	NOTDEFINED	0TO1	SARI	6
405	SEAR	YR	NH	FLU_STH_ASIA	BTN	Bhutan	2015-04-27	2015	18	2015-04-26	2015	17	NOTDEFINED	65TO	ILI	5
406	SEAR	YR	NH	FLU_STH_ASIA	BTN	Bhutan	2015-04-27	2015	18	2015-04-26	2015	17	NOTDEFINED	15TO29	ILI	75
407	SEAR	YR	NH	FLU_STH_ASIA	BTN	Bhutan	2015-04-27	2015	18	2015-04-26	2015	17	NOTDEFINED	UNKNOWN	ILI
408	SEAR	YR	NH	FLU_STH_ASIA	BTN	Bhutan	2015-04-27	2015	18	2015-04-26	2015	17	NOTDEFINED	15TO29	SARI_DEATHS
409	SEAR	YR	NH	FLU_STH_ASIA	BTN	Bhutan	2015-04-27	2015	18	2015-04-26	2015	17	NOTDEFINED	UNKNOWN	SARI_DEATHS
410	SEAR	YR	NH	FLU_STH_ASIA	BTN	Bhutan	2015-04-27	2015	18	2015-04-26	2015	17	NOTDEFINED	2TO4	ILI	47
411	SEAR	YR	NH	FLU_STH_ASIA	BTN	Bhutan	2015-04-27	2015	18	2015-04-26	2015	17	NOTDEFINED	0TO1	SARI_DEATHS
412	SEAR	YR	NH	FLU_STH_ASIA	BTN	Bhutan	2015-04-27	2015	18	2015-04-26	2015	17	NOTDEFINED	30TO64	SARI	3
413	SEAR	YR	NH	FLU_STH_ASIA	BTN	Bhutan	2015-04-27	2015	18	2015-04-26	2015	17	NOTDEFINED	65TO	SARI	0
414	SEAR	YR	NH	FLU_STH_ASIA	BTN	Bhutan	2015-04-27	2015	18	2015-04-26	2015	17	NOTDEFINED	65TO	SARI_DEATHS
415	SEAR	YR	NH	FLU_STH_ASIA	BTN	Bhutan	2015-04-27	2015	18	2015-04-26	2015	17	NOTDEFINED	5TO14	ILI	34
416	SEAR	YR	NH	FLU_STH_ASIA	BTN	Bhutan	2015-04-27	2015	18	2015-04-26	2015	17	NOTDEFINED	All	SARI	12		350																													11
417	SEAR	YR	NH	FLU_STH_ASIA	BTN	Bhutan	2015-04-27	2015	18	2015-04-26	2015	17	NOTDEFINED	30TO64	SARI_DEATHS
418	SEAR	YR	NH	FLU_STH_ASIA	BTN	Bhutan	2015-04-27	2015	18	2015-04-26	2015	17	NOTDEFINED	All	QLT_STATUS
419	SEAR	YR	NH	FLU_STH_ASIA	BTN	Bhutan	2015-04-27	2015	18	2015-04-26	2015	17	NOTDEFINED	15TO29	SARI	2
420	SEAR	YR	NH	FLU_STH_ASIA	BTN	Bhutan	2015-04-27	2015	18	2015-04-26	2015	17	NOTDEFINED	5TO14	SARI_DEATHS
421	SEAR	YR	NH	FLU_STH_ASIA	BTN	Bhutan	2015-04-27	2015	18	2015-04-26	2015	17	NOTDEFINED	All	SARI_DEATHS
422	SEAR	YR	NH	FLU_STH_ASIA	BTN	Bhutan	2015-04-27	2015	18	2015-04-26	2015	17	NOTDEFINED	UNKNOWN	SARI
423	SEAR	YR	NH	FLU_STH_ASIA	BTN	Bhutan	2015-04-27	2015	18	2015-04-26	2015	17	NOTDEFINED	30TO64	ILI	42
424	SEAR	YR	NH	FLU_STH_ASIA	BTN	Bhutan	2015-04-27	2015	18	2015-04-26	2015	17	NOTDEFINED	5TO14	SARI	0
425	SEAR	YR	NH	FLU_STH_ASIA	BTN	Bhutan	2015-04-27	2015	18	2015-04-26	2015	17	NOTDEFINED	All	ILI	230	6441																														7
426	SEAR	YR	NH	FLU_STH_ASIA	BTN	Bhutan	2015-05-04	2015	19	2015-05-03	2015	18	NOTDEFINED	2TO4	SARI	9
427	SEAR	YR	NH	FLU_STH_ASIA	BTN	Bhutan	2015-05-04	2015	19	2015-05-03	2015	18	NOTDEFINED	2TO4	SARI_DEATHS
428	SEAR	YR	NH	FLU_STH_ASIA	BTN	Bhutan	2015-05-04	2015	19	2015-05-03	2015	18	NOTDEFINED	0TO1	ILI	39	9
429	SEAR	YR	NH	FLU_STH_ASIA	BTN	Bhutan	2015-05-04	2015	19	2015-05-03	2015	18	NOTDEFINED	0TO1	SARI	9
430	SEAR	YR	NH	FLU_STH_ASIA	BTN	Bhutan	2015-05-04	2015	19	2015-05-03	2015	18	NOTDEFINED	5TO14	SARI_DEATHS
431	SEAR	YR	NH	FLU_STH_ASIA	BTN	Bhutan	2015-05-04	2015	19	2015-05-03	2015	18	NOTDEFINED	65TO	ILI	4	1
432	SEAR	YR	NH	FLU_STH_ASIA	BTN	Bhutan	2015-05-04	2015	19	2015-05-03	2015	18	NOTDEFINED	UNKNOWN	ILI
433	SEAR	YR	NH	FLU_STH_ASIA	BTN	Bhutan	2015-05-04	2015	19	2015-05-03	2015	18	NOTDEFINED	UNKNOWN	SARI_DEATHS
434	SEAR	YR	NH	FLU_STH_ASIA	BTN	Bhutan	2015-05-04	2015	19	2015-05-03	2015	18	NOTDEFINED	2TO4	ILI	37	9
435	SEAR	YR	NH	FLU_STH_ASIA	BTN	Bhutan	2015-05-04	2015	19	2015-05-03	2015	18	NOTDEFINED	0TO1	SARI_DEATHS
436	SEAR	YR	NH	FLU_STH_ASIA	BTN	Bhutan	2015-05-04	2015	19	2015-05-03	2015	18	NOTDEFINED	30TO64	SARI	0
437	SEAR	YR	NH	FLU_STH_ASIA	BTN	Bhutan	2015-05-04	2015	19	2015-05-03	2015	18	NOTDEFINED	65TO	SARI	1
438	SEAR	YR	NH	FLU_STH_ASIA	BTN	Bhutan	2015-05-04	2015	19	2015-05-03	2015	18	NOTDEFINED	5TO14	SARI	2
439	SEAR	YR	NH	FLU_STH_ASIA	BTN	Bhutan	2015-05-04	2015	19	2015-05-03	2015	18	NOTDEFINED	65TO	SARI_DEATHS
440	SEAR	YR	NH	FLU_STH_ASIA	BTN	Bhutan	2015-05-04	2015	19	2015-05-03	2015	18	NOTDEFINED	All	SARI	21		382																													11
441	SEAR	YR	NH	FLU_STH_ASIA	BTN	Bhutan	2015-05-04	2015	19	2015-05-03	2015	18	NOTDEFINED	30TO64	SARI_DEATHS
442	SEAR	YR	NH	FLU_STH_ASIA	BTN	Bhutan	2015-05-04	2015	19	2015-05-03	2015	18	NOTDEFINED	All	QLT_STATUS
443	SEAR	YR	NH	FLU_STH_ASIA	BTN	Bhutan	2015-05-04	2015	19	2015-05-03	2015	18	NOTDEFINED	15TO29	ILI	76	0
444	SEAR	YR	NH	FLU_STH_ASIA	BTN	Bhutan	2015-05-04	2015	19	2015-05-03	2015	18	NOTDEFINED	15TO29	SARI	0
445	SEAR	YR	NH	FLU_STH_ASIA	BTN	Bhutan	2015-05-04	2015	19	2015-05-03	2015	18	NOTDEFINED	All	SARI_DEATHS
446	SEAR	YR	NH	FLU_STH_ASIA	BTN	Bhutan	2015-05-04	2015	19	2015-05-03	2015	18	NOTDEFINED	UNKNOWN	SARI
447	SEAR	YR	NH	FLU_STH_ASIA	BTN	Bhutan	2015-05-04	2015	19	2015-05-03	2015	18	NOTDEFINED	15TO29	SARI_DEATHS
448	SEAR	YR	NH	FLU_STH_ASIA	BTN	Bhutan	2015-05-04	2015	19	2015-05-03	2015	18	NOTDEFINED	30TO64	ILI	58	0
449	SEAR	YR	NH	FLU_STH_ASIA	BTN	Bhutan	2015-05-04	2015	19	2015-05-03	2015	18	NOTDEFINED	5TO14	ILI	72	2
450	SEAR	YR	NH	FLU_STH_ASIA	BTN	Bhutan	2015-05-04	2015	19	2015-05-03	2015	18	NOTDEFINED	All	ILI	286	9193																														7
451	SEAR	YR	NH	FLU_STH_ASIA	BTN	Bhutan	2015-05-11	2015	20	2015-05-10	2015	19	NOTDEFINED	2TO4	SARI	7
452	SEAR	YR	NH	FLU_STH_ASIA	BTN	Bhutan	2015-05-11	2015	20	2015-05-10	2015	19	NOTDEFINED	2TO4	SARI_DEATHS
453	SEAR	YR	NH	FLU_STH_ASIA	BTN	Bhutan	2015-05-11	2015	20	2015-05-10	2015	19	NOTDEFINED	0TO1	ILI	27
454	SEAR	YR	NH	FLU_STH_ASIA	BTN	Bhutan	2015-05-11	2015	20	2015-05-10	2015	19	NOTDEFINED	0TO1	SARI	5
455	SEAR	YR	NH	FLU_STH_ASIA	BTN	Bhutan	2015-05-11	2015	20	2015-05-10	2015	19	NOTDEFINED	5TO14	SARI_DEATHS
456	SEAR	YR	NH	FLU_STH_ASIA	BTN	Bhutan	2015-05-11	2015	20	2015-05-10	2015	19	NOTDEFINED	65TO	ILI	7
457	SEAR	YR	NH	FLU_STH_ASIA	BTN	Bhutan	2015-05-11	2015	20	2015-05-10	2015	19	NOTDEFINED	UNKNOWN	ILI
458	SEAR	YR	NH	FLU_STH_ASIA	BTN	Bhutan	2015-05-11	2015	20	2015-05-10	2015	19	NOTDEFINED	UNKNOWN	SARI_DEATHS
459	SEAR	YR	NH	FLU_STH_ASIA	BTN	Bhutan	2015-05-11	2015	20	2015-05-10	2015	19	NOTDEFINED	2TO4	ILI	29
460	SEAR	YR	NH	FLU_STH_ASIA	BTN	Bhutan	2015-05-11	2015	20	2015-05-10	2015	19	NOTDEFINED	65TO	SARI	2
461	SEAR	YR	NH	FLU_STH_ASIA	BTN	Bhutan	2015-05-11	2015	20	2015-05-10	2015	19	NOTDEFINED	0TO1	SARI_DEATHS
462	SEAR	YR	NH	FLU_STH_ASIA	BTN	Bhutan	2015-05-11	2015	20	2015-05-10	2015	19	NOTDEFINED	30TO64	SARI	3
463	SEAR	YR	NH	FLU_STH_ASIA	BTN	Bhutan	2015-05-11	2015	20	2015-05-10	2015	19	NOTDEFINED	5TO14	SARI	5
464	SEAR	YR	NH	FLU_STH_ASIA	BTN	Bhutan	2015-05-11	2015	20	2015-05-10	2015	19	NOTDEFINED	65TO	SARI_DEATHS
465	SEAR	YR	NH	FLU_STH_ASIA	BTN	Bhutan	2015-05-11	2015	20	2015-05-10	2015	19	NOTDEFINED	All	SARI	24		435																													11
466	SEAR	YR	NH	FLU_STH_ASIA	BTN	Bhutan	2015-05-11	2015	20	2015-05-10	2015	19	NOTDEFINED	30TO64	SARI_DEATHS
467	SEAR	YR	NH	FLU_STH_ASIA	BTN	Bhutan	2015-05-11	2015	20	2015-05-10	2015	19	NOTDEFINED	All	QLT_STATUS
468	SEAR	YR	NH	FLU_STH_ASIA	BTN	Bhutan	2015-05-11	2015	20	2015-05-10	2015	19	NOTDEFINED	15TO29	ILI	63
469	SEAR	YR	NH	FLU_STH_ASIA	BTN	Bhutan	2015-05-11	2015	20	2015-05-10	2015	19	NOTDEFINED	15TO29	SARI	2
470	SEAR	YR	NH	FLU_STH_ASIA	BTN	Bhutan	2015-05-11	2015	20	2015-05-10	2015	19	NOTDEFINED	All	SARI_DEATHS
471	SEAR	YR	NH	FLU_STH_ASIA	BTN	Bhutan	2015-05-11	2015	20	2015-05-10	2015	19	NOTDEFINED	UNKNOWN	SARI
472	SEAR	YR	NH	FLU_STH_ASIA	BTN	Bhutan	2015-05-11	2015	20	2015-05-10	2015	19	NOTDEFINED	15TO29	SARI_DEATHS
473	SEAR	YR	NH	FLU_STH_ASIA	BTN	Bhutan	2015-05-11	2015	20	2015-05-10	2015	19	NOTDEFINED	30TO64	ILI	35
474	SEAR	YR	NH	FLU_STH_ASIA	BTN	Bhutan	2015-05-11	2015	20	2015-05-10	2015	19	NOTDEFINED	5TO14	ILI	51
475	SEAR	YR	NH	FLU_STH_ASIA	BTN	Bhutan	2015-05-11	2015	20	2015-05-10	2015	19	NOTDEFINED	All	ILI	212	7449																														7
476	SEAR	YR	NH	FLU_STH_ASIA	BTN	Bhutan	2015-05-18	2015	21	2015-05-17	2015	20	NOTDEFINED	2TO4	SARI	3
477	SEAR	YR	NH	FLU_STH_ASIA	BTN	Bhutan	2015-05-18	2015	21	2015-05-17	2015	20	NOTDEFINED	2TO4	SARI_DEATHS
478	SEAR	YR	NH	FLU_STH_ASIA	BTN	Bhutan	2015-05-18	2015	21	2015-05-17	2015	20	NOTDEFINED	0TO1	ILI	19
479	SEAR	YR	NH	FLU_STH_ASIA	BTN	Bhutan	2015-05-18	2015	21	2015-05-17	2015	20	NOTDEFINED	0TO1	SARI	8
480	SEAR	YR	NH	FLU_STH_ASIA	BTN	Bhutan	2015-05-18	2015	21	2015-05-17	2015	20	NOTDEFINED	5TO14	SARI_DEATHS
481	SEAR	YR	NH	FLU_STH_ASIA	BTN	Bhutan	2015-05-18	2015	21	2015-05-17	2015	20	NOTDEFINED	UNKNOWN	ILI
482	SEAR	YR	NH	FLU_STH_ASIA	BTN	Bhutan	2015-05-18	2015	21	2015-05-17	2015	20	NOTDEFINED	65TO	ILI	2
483	SEAR	YR	NH	FLU_STH_ASIA	BTN	Bhutan	2015-05-18	2015	21	2015-05-17	2015	20	NOTDEFINED	UNKNOWN	SARI_DEATHS
484	SEAR	YR	NH	FLU_STH_ASIA	BTN	Bhutan	2015-05-18	2015	21	2015-05-17	2015	20	NOTDEFINED	2TO4	ILI	26
485	SEAR	YR	NH	FLU_STH_ASIA	BTN	Bhutan	2015-05-18	2015	21	2015-05-17	2015	20	NOTDEFINED	65TO	SARI	1
486	SEAR	YR	NH	FLU_STH_ASIA	BTN	Bhutan	2015-05-18	2015	21	2015-05-17	2015	20	NOTDEFINED	0TO1	SARI_DEATHS
487	SEAR	YR	NH	FLU_STH_ASIA	BTN	Bhutan	2015-05-18	2015	21	2015-05-17	2015	20	NOTDEFINED	5TO14	SARI	5
488	SEAR	YR	NH	FLU_STH_ASIA	BTN	Bhutan	2015-05-18	2015	21	2015-05-17	2015	20	NOTDEFINED	All	SARI	19		356																													11
489	SEAR	YR	NH	FLU_STH_ASIA	BTN	Bhutan	2015-05-18	2015	21	2015-05-17	2015	20	NOTDEFINED	UNKNOWN	SARI
490	SEAR	YR	NH	FLU_STH_ASIA	BTN	Bhutan	2015-05-18	2015	21	2015-05-17	2015	20	NOTDEFINED	30TO64	SARI_DEATHS
491	SEAR	YR	NH	FLU_STH_ASIA	BTN	Bhutan	2015-05-18	2015	21	2015-05-17	2015	20	NOTDEFINED	65TO	SARI_DEATHS
492	SEAR	YR	NH	FLU_STH_ASIA	BTN	Bhutan	2015-05-18	2015	21	2015-05-17	2015	20	NOTDEFINED	All	QLT_STATUS
493	SEAR	YR	NH	FLU_STH_ASIA	BTN	Bhutan	2015-05-18	2015	21	2015-05-17	2015	20	NOTDEFINED	15TO29	ILI	73
494	SEAR	YR	NH	FLU_STH_ASIA	BTN	Bhutan	2015-05-18	2015	21	2015-05-17	2015	20	NOTDEFINED	15TO29	SARI	2
495	SEAR	YR	NH	FLU_STH_ASIA	BTN	Bhutan	2015-05-18	2015	21	2015-05-17	2015	20	NOTDEFINED	30TO64	SARI	0
496	SEAR	YR	NH	FLU_STH_ASIA	BTN	Bhutan	2015-05-18	2015	21	2015-05-17	2015	20	NOTDEFINED	All	SARI_DEATHS
497	SEAR	YR	NH	FLU_STH_ASIA	BTN	Bhutan	2015-05-18	2015	21	2015-05-17	2015	20	NOTDEFINED	15TO29	SARI_DEATHS
498	SEAR	YR	NH	FLU_STH_ASIA	BTN	Bhutan	2015-05-18	2015	21	2015-05-17	2015	20	NOTDEFINED	30TO64	ILI	31
499	SEAR	YR	NH	FLU_STH_ASIA	BTN	Bhutan	2015-05-18	2015	21	2015-05-17	2015	20	NOTDEFINED	5TO14	ILI	50
500	SEAR	YR	NH	FLU_STH_ASIA	BTN	Bhutan	2015-05-18	2015	21	2015-05-17	2015	20	NOTDEFINED	All	ILI	201	7357																														7
501	SEAR	YR	NH	FLU_STH_ASIA	BTN	Bhutan	2015-05-25	2015	22	2015-05-24	2015	21	NOTDEFINED	2TO4	SARI	4
502	SEAR	YR	NH	FLU_STH_ASIA	BTN	Bhutan	2015-05-25	2015	22	2015-05-24	2015	21	NOTDEFINED	2TO4	SARI_DEATHS
503	SEAR	YR	NH	FLU_STH_ASIA	BTN	Bhutan	2015-05-25	2015	22	2015-05-24	2015	21	NOTDEFINED	0TO1	ILI	19
504	SEAR	YR	NH	FLU_STH_ASIA	BTN	Bhutan	2015-05-25	2015	22	2015-05-24	2015	21	NOTDEFINED	0TO1	SARI	11
505	SEAR	YR	NH	FLU_STH_ASIA	BTN	Bhutan	2015-05-25	2015	22	2015-05-24	2015	21	NOTDEFINED	5TO14	SARI_DEATHS
506	SEAR	YR	NH	FLU_STH_ASIA	BTN	Bhutan	2015-05-25	2015	22	2015-05-24	2015	21	NOTDEFINED	65TO	ILI	6
507	SEAR	YR	NH	FLU_STH_ASIA	BTN	Bhutan	2015-05-25	2015	22	2015-05-24	2015	21	NOTDEFINED	2TO4	ILI	25
508	SEAR	YR	NH	FLU_STH_ASIA	BTN	Bhutan	2015-05-25	2015	22	2015-05-24	2015	21	NOTDEFINED	30TO64	ILI	44
509	SEAR	YR	NH	FLU_STH_ASIA	BTN	Bhutan	2015-05-25	2015	22	2015-05-24	2015	21	NOTDEFINED	65TO	SARI	1
510	SEAR	YR	NH	FLU_STH_ASIA	BTN	Bhutan	2015-05-25	2015	22	2015-05-24	2015	21	NOTDEFINED	0TO1	SARI_DEATHS
511	SEAR	YR	NH	FLU_STH_ASIA	BTN	Bhutan	2015-05-25	2015	22	2015-05-24	2015	21	NOTDEFINED	30TO64	SARI_DEATHS
512	SEAR	YR	NH	FLU_STH_ASIA	BTN	Bhutan	2015-05-25	2015	22	2015-05-24	2015	21	NOTDEFINED	5TO14	SARI	3
513	SEAR	YR	NH	FLU_STH_ASIA	BTN	Bhutan	2015-05-25	2015	22	2015-05-24	2015	21	NOTDEFINED	All	SARI	22		241																													11
514	SEAR	YR	NH	FLU_STH_ASIA	BTN	Bhutan	2015-05-25	2015	22	2015-05-24	2015	21	NOTDEFINED	UNKNOWN	SARI_DEATHS
515	SEAR	YR	NH	FLU_STH_ASIA	BTN	Bhutan	2015-05-25	2015	22	2015-05-24	2015	21	NOTDEFINED	UNKNOWN	SARI
516	SEAR	YR	NH	FLU_STH_ASIA	BTN	Bhutan	2015-05-25	2015	22	2015-05-24	2015	21	NOTDEFINED	65TO	SARI_DEATHS
517	SEAR	YR	NH	FLU_STH_ASIA	BTN	Bhutan	2015-05-25	2015	22	2015-05-24	2015	21	NOTDEFINED	All	QLT_STATUS
518	SEAR	YR	NH	FLU_STH_ASIA	BTN	Bhutan	2015-05-25	2015	22	2015-05-24	2015	21	NOTDEFINED	UNKNOWN	ILI
519	SEAR	YR	NH	FLU_STH_ASIA	BTN	Bhutan	2015-05-25	2015	22	2015-05-24	2015	21	NOTDEFINED	15TO29	ILI	74
520	SEAR	YR	NH	FLU_STH_ASIA	BTN	Bhutan	2015-05-25	2015	22	2015-05-24	2015	21	NOTDEFINED	15TO29	SARI	0
521	SEAR	YR	NH	FLU_STH_ASIA	BTN	Bhutan	2015-05-25	2015	22	2015-05-24	2015	21	NOTDEFINED	30TO64	SARI	3
522	SEAR	YR	NH	FLU_STH_ASIA	BTN	Bhutan	2015-05-25	2015	22	2015-05-24	2015	21	NOTDEFINED	All	SARI_DEATHS
523	SEAR	YR	NH	FLU_STH_ASIA	BTN	Bhutan	2015-05-25	2015	22	2015-05-24	2015	21	NOTDEFINED	15TO29	SARI_DEATHS
524	SEAR	YR	NH	FLU_STH_ASIA	BTN	Bhutan	2015-05-25	2015	22	2015-05-24	2015	21	NOTDEFINED	5TO14	ILI	59
525	SEAR	YR	NH	FLU_STH_ASIA	BTN	Bhutan	2015-05-25	2015	22	2015-05-24	2015	21	NOTDEFINED	All	ILI	227	8453																														7
526	SEAR	YR	NH	FLU_STH_ASIA	BTN	Bhutan	2015-06-01	2015	23	2015-05-31	2015	22	NOTDEFINED	2TO4	SARI	2
527	SEAR	YR	NH	FLU_STH_ASIA	BTN	Bhutan	2015-06-01	2015	23	2015-05-31	2015	22	NOTDEFINED	2TO4	SARI_DEATHS
528	SEAR	YR	NH	FLU_STH_ASIA	BTN	Bhutan	2015-06-01	2015	23	2015-05-31	2015	22	NOTDEFINED	0TO1	ILI	8
529	SEAR	YR	NH	FLU_STH_ASIA	BTN	Bhutan	2015-06-01	2015	23	2015-05-31	2015	22	NOTDEFINED	0TO1	SARI	6
530	SEAR	YR	NH	FLU_STH_ASIA	BTN	Bhutan	2015-06-01	2015	23	2015-05-31	2015	22	NOTDEFINED	5TO14	SARI_DEATHS
531	SEAR	YR	NH	FLU_STH_ASIA	BTN	Bhutan	2015-06-01	2015	23	2015-05-31	2015	22	NOTDEFINED	65TO	ILI	5
532	SEAR	YR	NH	FLU_STH_ASIA	BTN	Bhutan	2015-06-01	2015	23	2015-05-31	2015	22	NOTDEFINED	2TO4	ILI	21
533	SEAR	YR	NH	FLU_STH_ASIA	BTN	Bhutan	2015-06-01	2015	23	2015-05-31	2015	22	NOTDEFINED	30TO64	ILI	26
534	SEAR	YR	NH	FLU_STH_ASIA	BTN	Bhutan	2015-06-01	2015	23	2015-05-31	2015	22	NOTDEFINED	65TO	SARI	0
535	SEAR	YR	NH	FLU_STH_ASIA	BTN	Bhutan	2015-06-01	2015	23	2015-05-31	2015	22	NOTDEFINED	0TO1	SARI_DEATHS
536	SEAR	YR	NH	FLU_STH_ASIA	BTN	Bhutan	2015-06-01	2015	23	2015-05-31	2015	22	NOTDEFINED	30TO64	SARI_DEATHS
537	SEAR	YR	NH	FLU_STH_ASIA	BTN	Bhutan	2015-06-01	2015	23	2015-05-31	2015	22	NOTDEFINED	All	QLT_STATUS
538	SEAR	YR	NH	FLU_STH_ASIA	BTN	Bhutan	2015-06-01	2015	23	2015-05-31	2015	22	NOTDEFINED	5TO14	SARI	4
539	SEAR	YR	NH	FLU_STH_ASIA	BTN	Bhutan	2015-06-01	2015	23	2015-05-31	2015	22	NOTDEFINED	All	SARI	16		263																													11
540	SEAR	YR	NH	FLU_STH_ASIA	BTN	Bhutan	2015-06-01	2015	23	2015-05-31	2015	22	NOTDEFINED	UNKNOWN	SARI_DEATHS
541	SEAR	YR	NH	FLU_STH_ASIA	BTN	Bhutan	2015-06-01	2015	23	2015-05-31	2015	22	NOTDEFINED	UNKNOWN	SARI
542	SEAR	YR	NH	FLU_STH_ASIA	BTN	Bhutan	2015-06-01	2015	23	2015-05-31	2015	22	NOTDEFINED	65TO	SARI_DEATHS
543	SEAR	YR	NH	FLU_STH_ASIA	BTN	Bhutan	2015-06-01	2015	23	2015-05-31	2015	22	NOTDEFINED	UNKNOWN	ILI
544	SEAR	YR	NH	FLU_STH_ASIA	BTN	Bhutan	2015-06-01	2015	23	2015-05-31	2015	22	NOTDEFINED	15TO29	ILI	51
545	SEAR	YR	NH	FLU_STH_ASIA	BTN	Bhutan	2015-06-01	2015	23	2015-05-31	2015	22	NOTDEFINED	15TO29	SARI	1
546	SEAR	YR	NH	FLU_STH_ASIA	BTN	Bhutan	2015-06-01	2015	23	2015-05-31	2015	22	NOTDEFINED	30TO64	SARI	3
547	SEAR	YR	NH	FLU_STH_ASIA	BTN	Bhutan	2015-06-01	2015	23	2015-05-31	2015	22	NOTDEFINED	All	SARI_DEATHS
548	SEAR	YR	NH	FLU_STH_ASIA	BTN	Bhutan	2015-06-01	2015	23	2015-05-31	2015	22	NOTDEFINED	15TO29	SARI_DEATHS
549	SEAR	YR	NH	FLU_STH_ASIA	BTN	Bhutan	2015-06-01	2015	23	2015-05-31	2015	22	NOTDEFINED	5TO14	ILI	36
550	SEAR	YR	NH	FLU_STH_ASIA	BTN	Bhutan	2015-06-01	2015	23	2015-05-31	2015	22	NOTDEFINED	All	ILI	147	6760																														7
551	SEAR	YR	NH	FLU_STH_ASIA	BTN	Bhutan	2015-06-08	2015	24	2015-06-07	2015	23	NOTDEFINED	2TO4	SARI	1
552	SEAR	YR	NH	FLU_STH_ASIA	BTN	Bhutan	2015-06-08	2015	24	2015-06-07	2015	23	NOTDEFINED	5TO14	SARI_DEATHS
553	SEAR	YR	NH	FLU_STH_ASIA	BTN	Bhutan	2015-06-08	2015	24	2015-06-07	2015	23	NOTDEFINED	65TO	ILI	5
554	SEAR	YR	NH	FLU_STH_ASIA	BTN	Bhutan	2015-06-08	2015	24	2015-06-07	2015	23	NOTDEFINED	30TO64	ILI	29
555	SEAR	YR	NH	FLU_STH_ASIA	BTN	Bhutan	2015-06-08	2015	24	2015-06-07	2015	23	NOTDEFINED	65TO	SARI	0
556	SEAR	YR	NH	FLU_STH_ASIA	BTN	Bhutan	2015-06-08	2015	24	2015-06-07	2015	23	NOTDEFINED	All	ILI	150	6062																														7
557	SEAR	YR	NH	FLU_STH_ASIA	BTN	Bhutan	2015-06-08	2015	24	2015-06-07	2015	23	NOTDEFINED	30TO64	SARI_DEATHS
558	SEAR	YR	NH	FLU_STH_ASIA	BTN	Bhutan	2015-06-08	2015	24	2015-06-07	2015	23	NOTDEFINED	15TO29	SARI	1
559	SEAR	YR	NH	FLU_STH_ASIA	BTN	Bhutan	2015-06-08	2015	24	2015-06-07	2015	23	NOTDEFINED	All	QLT_STATUS
560	SEAR	YR	NH	FLU_STH_ASIA	BTN	Bhutan	2015-06-08	2015	24	2015-06-07	2015	23	NOTDEFINED	5TO14	SARI	0
561	SEAR	YR	NH	FLU_STH_ASIA	BTN	Bhutan	2015-06-08	2015	24	2015-06-07	2015	23	NOTDEFINED	All	SARI	5		188																													11
562	SEAR	YR	NH	FLU_STH_ASIA	BTN	Bhutan	2015-06-08	2015	24	2015-06-07	2015	23	NOTDEFINED	UNKNOWN	SARI_DEATHS
563	SEAR	YR	NH	FLU_STH_ASIA	BTN	Bhutan	2015-06-08	2015	24	2015-06-07	2015	23	NOTDEFINED	All	SARI_DEATHS
564	SEAR	YR	NH	FLU_STH_ASIA	BTN	Bhutan	2015-06-08	2015	24	2015-06-07	2015	23	NOTDEFINED	UNKNOWN	SARI
565	SEAR	YR	NH	FLU_STH_ASIA	BTN	Bhutan	2015-06-08	2015	24	2015-06-07	2015	23	NOTDEFINED	0TO1	ILI	13
566	SEAR	YR	NH	FLU_STH_ASIA	BTN	Bhutan	2015-06-08	2015	24	2015-06-07	2015	23	NOTDEFINED	0TO1	SARI	3
567	SEAR	YR	NH	FLU_STH_ASIA	BTN	Bhutan	2015-06-08	2015	24	2015-06-07	2015	23	NOTDEFINED	2TO4	SARI_DEATHS
568	SEAR	YR	NH	FLU_STH_ASIA	BTN	Bhutan	2015-06-08	2015	24	2015-06-07	2015	23	NOTDEFINED	65TO	SARI_DEATHS
569	SEAR	YR	NH	FLU_STH_ASIA	BTN	Bhutan	2015-06-08	2015	24	2015-06-07	2015	23	NOTDEFINED	UNKNOWN	ILI
570	SEAR	YR	NH	FLU_STH_ASIA	BTN	Bhutan	2015-06-08	2015	24	2015-06-07	2015	23	NOTDEFINED	15TO29	ILI	41
571	SEAR	YR	NH	FLU_STH_ASIA	BTN	Bhutan	2015-06-08	2015	24	2015-06-07	2015	23	NOTDEFINED	30TO64	SARI	0
572	SEAR	YR	NH	FLU_STH_ASIA	BTN	Bhutan	2015-06-08	2015	24	2015-06-07	2015	23	NOTDEFINED	0TO1	SARI_DEATHS
573	SEAR	YR	NH	FLU_STH_ASIA	BTN	Bhutan	2015-06-08	2015	24	2015-06-07	2015	23	NOTDEFINED	15TO29	SARI_DEATHS
574	SEAR	YR	NH	FLU_STH_ASIA	BTN	Bhutan	2015-06-08	2015	24	2015-06-07	2015	23	NOTDEFINED	2TO4	ILI	24
575	SEAR	YR	NH	FLU_STH_ASIA	BTN	Bhutan	2015-06-08	2015	24	2015-06-07	2015	23	NOTDEFINED	5TO14	ILI	38
576	SEAR	YR	NH	FLU_STH_ASIA	BTN	Bhutan	2015-06-15	2015	25	2015-06-14	2015	24	NOTDEFINED	2TO4	SARI	6
577	SEAR	YR	NH	FLU_STH_ASIA	BTN	Bhutan	2015-06-15	2015	25	2015-06-14	2015	24	NOTDEFINED	15TO29	SARI_DEATHS
578	SEAR	YR	NH	FLU_STH_ASIA	BTN	Bhutan	2015-06-15	2015	25	2015-06-14	2015	24	NOTDEFINED	5TO14	SARI_DEATHS
579	SEAR	YR	NH	FLU_STH_ASIA	BTN	Bhutan	2015-06-15	2015	25	2015-06-14	2015	24	NOTDEFINED	65TO	ILI	6
580	SEAR	YR	NH	FLU_STH_ASIA	BTN	Bhutan	2015-06-15	2015	25	2015-06-14	2015	24	NOTDEFINED	30TO64	ILI	34
581	SEAR	YR	NH	FLU_STH_ASIA	BTN	Bhutan	2015-06-15	2015	25	2015-06-14	2015	24	NOTDEFINED	65TO	SARI	1
582	SEAR	YR	NH	FLU_STH_ASIA	BTN	Bhutan	2015-06-15	2015	25	2015-06-14	2015	24	NOTDEFINED	15TO29	ILI	32
583	SEAR	YR	NH	FLU_STH_ASIA	BTN	Bhutan	2015-06-15	2015	25	2015-06-14	2015	24	NOTDEFINED	All	ILI	156	7794																														7
584	SEAR	YR	NH	FLU_STH_ASIA	BTN	Bhutan	2015-06-15	2015	25	2015-06-14	2015	24	NOTDEFINED	30TO64	SARI_DEATHS
585	SEAR	YR	NH	FLU_STH_ASIA	BTN	Bhutan	2015-06-15	2015	25	2015-06-14	2015	24	NOTDEFINED	15TO29	SARI	1
586	SEAR	YR	NH	FLU_STH_ASIA	BTN	Bhutan	2015-06-15	2015	25	2015-06-14	2015	24	NOTDEFINED	5TO14	ILI	39
587	SEAR	YR	NH	FLU_STH_ASIA	BTN	Bhutan	2015-06-15	2015	25	2015-06-14	2015	24	NOTDEFINED	All	QLT_STATUS
588	SEAR	YR	NH	FLU_STH_ASIA	BTN	Bhutan	2015-06-15	2015	25	2015-06-14	2015	24	NOTDEFINED	All	SARI	20		317																													11
589	SEAR	YR	NH	FLU_STH_ASIA	BTN	Bhutan	2015-06-15	2015	25	2015-06-14	2015	24	NOTDEFINED	UNKNOWN	SARI_DEATHS
590	SEAR	YR	NH	FLU_STH_ASIA	BTN	Bhutan	2015-06-15	2015	25	2015-06-14	2015	24	NOTDEFINED	All	SARI_DEATHS	0
591	SEAR	YR	NH	FLU_STH_ASIA	BTN	Bhutan	2015-06-15	2015	25	2015-06-14	2015	24	NOTDEFINED	UNKNOWN	SARI
592	SEAR	YR	NH	FLU_STH_ASIA	BTN	Bhutan	2015-06-15	2015	25	2015-06-14	2015	24	NOTDEFINED	0TO1	ILI	18
593	SEAR	YR	NH	FLU_STH_ASIA	BTN	Bhutan	2015-06-15	2015	25	2015-06-14	2015	24	NOTDEFINED	0TO1	SARI	4
594	SEAR	YR	NH	FLU_STH_ASIA	BTN	Bhutan	2015-06-15	2015	25	2015-06-14	2015	24	NOTDEFINED	2TO4	SARI_DEATHS
595	SEAR	YR	NH	FLU_STH_ASIA	BTN	Bhutan	2015-06-15	2015	25	2015-06-14	2015	24	NOTDEFINED	65TO	SARI_DEATHS
596	SEAR	YR	NH	FLU_STH_ASIA	BTN	Bhutan	2015-06-15	2015	25	2015-06-14	2015	24	NOTDEFINED	UNKNOWN	ILI
597	SEAR	YR	NH	FLU_STH_ASIA	BTN	Bhutan	2015-06-15	2015	25	2015-06-14	2015	24	NOTDEFINED	30TO64	SARI	5
598	SEAR	YR	NH	FLU_STH_ASIA	BTN	Bhutan	2015-06-15	2015	25	2015-06-14	2015	24	NOTDEFINED	5TO14	SARI	3
599	SEAR	YR	NH	FLU_STH_ASIA	BTN	Bhutan	2015-06-15	2015	25	2015-06-14	2015	24	NOTDEFINED	0TO1	SARI_DEATHS
600	SEAR	YR	NH	FLU_STH_ASIA	BTN	Bhutan	2015-06-15	2015	25	2015-06-14	2015	24	NOTDEFINED	2TO4	ILI	27
601	SEAR	YR	NH	FLU_STH_ASIA	BTN	Bhutan	2015-06-22	2015	26	2015-06-21	2015	25	NOTDEFINED	2TO4	SARI	7
602	SEAR	YR	NH	FLU_STH_ASIA	BTN	Bhutan	2015-06-22	2015	26	2015-06-21	2015	25	NOTDEFINED	15TO29	SARI_DEATHS	0
603	SEAR	YR	NH	FLU_STH_ASIA	BTN	Bhutan	2015-06-22	2015	26	2015-06-21	2015	25	NOTDEFINED	5TO14	SARI_DEATHS	0
604	SEAR	YR	NH	FLU_STH_ASIA	BTN	Bhutan	2015-06-22	2015	26	2015-06-21	2015	25	NOTDEFINED	65TO	ILI	5
605	SEAR	YR	NH	FLU_STH_ASIA	BTN	Bhutan	2015-06-22	2015	26	2015-06-21	2015	25	NOTDEFINED	30TO64	ILI	26
606	SEAR	YR	NH	FLU_STH_ASIA	BTN	Bhutan	2015-06-22	2015	26	2015-06-21	2015	25	NOTDEFINED	15TO29	ILI	50
607	SEAR	YR	NH	FLU_STH_ASIA	BTN	Bhutan	2015-06-22	2015	26	2015-06-21	2015	25	NOTDEFINED	All	ILI	161	6783																														11
608	SEAR	YR	NH	FLU_STH_ASIA	BTN	Bhutan	2015-06-22	2015	26	2015-06-21	2015	25	NOTDEFINED	30TO64	SARI_DEATHS	0
609	SEAR	YR	NH	FLU_STH_ASIA	BTN	Bhutan	2015-06-22	2015	26	2015-06-21	2015	25	NOTDEFINED	15TO29	SARI	5
610	SEAR	YR	NH	FLU_STH_ASIA	BTN	Bhutan	2015-06-22	2015	26	2015-06-21	2015	25	NOTDEFINED	5TO14	ILI	42
611	SEAR	YR	NH	FLU_STH_ASIA	BTN	Bhutan	2015-06-22	2015	26	2015-06-21	2015	25	NOTDEFINED	All	QLT_STATUS
612	SEAR	YR	NH	FLU_STH_ASIA	BTN	Bhutan	2015-06-22	2015	26	2015-06-21	2015	25	NOTDEFINED	All	SARI	36		242																													11
613	SEAR	YR	NH	FLU_STH_ASIA	BTN	Bhutan	2015-06-22	2015	26	2015-06-21	2015	25	NOTDEFINED	UNKNOWN	SARI_DEATHS	0
614	SEAR	YR	NH	FLU_STH_ASIA	BTN	Bhutan	2015-06-22	2015	26	2015-06-21	2015	25	NOTDEFINED	All	SARI_DEATHS	0
615	SEAR	YR	NH	FLU_STH_ASIA	BTN	Bhutan	2015-06-22	2015	26	2015-06-21	2015	25	NOTDEFINED	UNKNOWN	SARI			242
616	SEAR	YR	NH	FLU_STH_ASIA	BTN	Bhutan	2015-06-22	2015	26	2015-06-21	2015	25	NOTDEFINED	0TO1	ILI	12
617	SEAR	YR	NH	FLU_STH_ASIA	BTN	Bhutan	2015-06-22	2015	26	2015-06-21	2015	25	NOTDEFINED	0TO1	SARI	10
618	SEAR	YR	NH	FLU_STH_ASIA	BTN	Bhutan	2015-06-22	2015	26	2015-06-21	2015	25	NOTDEFINED	2TO4	SARI_DEATHS	0
619	SEAR	YR	NH	FLU_STH_ASIA	BTN	Bhutan	2015-06-22	2015	26	2015-06-21	2015	25	NOTDEFINED	65TO	SARI	3
620	SEAR	YR	NH	FLU_STH_ASIA	BTN	Bhutan	2015-06-22	2015	26	2015-06-21	2015	25	NOTDEFINED	65TO	SARI_DEATHS	0
621	SEAR	YR	NH	FLU_STH_ASIA	BTN	Bhutan	2015-06-22	2015	26	2015-06-21	2015	25	NOTDEFINED	UNKNOWN	ILI	0	6783
622	SEAR	YR	NH	FLU_STH_ASIA	BTN	Bhutan	2015-06-22	2015	26	2015-06-21	2015	25	NOTDEFINED	30TO64	SARI	5
623	SEAR	YR	NH	FLU_STH_ASIA	BTN	Bhutan	2015-06-22	2015	26	2015-06-21	2015	25	NOTDEFINED	5TO14	SARI	6
624	SEAR	YR	NH	FLU_STH_ASIA	BTN	Bhutan	2015-06-22	2015	26	2015-06-21	2015	25	NOTDEFINED	0TO1	SARI_DEATHS	0
625	SEAR	YR	NH	FLU_STH_ASIA	BTN	Bhutan	2015-06-22	2015	26	2015-06-21	2015	25	NOTDEFINED	2TO4	ILI	26
626	SEAR	YR	NH	FLU_STH_ASIA	BTN	Bhutan	2015-06-29	2015	27	2015-06-28	2015	26	NOTDEFINED	2TO4	SARI	11
627	SEAR	YR	NH	FLU_STH_ASIA	BTN	Bhutan	2015-06-29	2015	27	2015-06-28	2015	26	NOTDEFINED	15TO29	SARI_DEATHS	0
628	SEAR	YR	NH	FLU_STH_ASIA	BTN	Bhutan	2015-06-29	2015	27	2015-06-28	2015	26	NOTDEFINED	5TO14	SARI_DEATHS	0
629	SEAR	YR	NH	FLU_STH_ASIA	BTN	Bhutan	2015-06-29	2015	27	2015-06-28	2015	26	NOTDEFINED	30TO64	ILI	26
630	SEAR	YR	NH	FLU_STH_ASIA	BTN	Bhutan	2015-06-29	2015	27	2015-06-28	2015	26	NOTDEFINED	15TO29	ILI	40
631	SEAR	YR	NH	FLU_STH_ASIA	BTN	Bhutan	2015-06-29	2015	27	2015-06-28	2015	26	NOTDEFINED	65TO	SARI_DEATHS	0
632	SEAR	YR	NH	FLU_STH_ASIA	BTN	Bhutan	2015-06-29	2015	27	2015-06-28	2015	26	NOTDEFINED	All	ILI	138	5642																														11
633	SEAR	YR	NH	FLU_STH_ASIA	BTN	Bhutan	2015-06-29	2015	27	2015-06-28	2015	26	NOTDEFINED	30TO64	SARI_DEATHS	0
634	SEAR	YR	NH	FLU_STH_ASIA	BTN	Bhutan	2015-06-29	2015	27	2015-06-28	2015	26	NOTDEFINED	15TO29	SARI	2
635	SEAR	YR	NH	FLU_STH_ASIA	BTN	Bhutan	2015-06-29	2015	27	2015-06-28	2015	26	NOTDEFINED	5TO14	ILI	28
636	SEAR	YR	NH	FLU_STH_ASIA	BTN	Bhutan	2015-06-29	2015	27	2015-06-28	2015	26	NOTDEFINED	All	QLT_STATUS
637	SEAR	YR	NH	FLU_STH_ASIA	BTN	Bhutan	2015-06-29	2015	27	2015-06-28	2015	26	NOTDEFINED	All	SARI	36		221																													11
638	SEAR	YR	NH	FLU_STH_ASIA	BTN	Bhutan	2015-06-29	2015	27	2015-06-28	2015	26	NOTDEFINED	65TO	ILI	7
639	SEAR	YR	NH	FLU_STH_ASIA	BTN	Bhutan	2015-06-29	2015	27	2015-06-28	2015	26	NOTDEFINED	UNKNOWN	SARI_DEATHS	0
640	SEAR	YR	NH	FLU_STH_ASIA	BTN	Bhutan	2015-06-29	2015	27	2015-06-28	2015	26	NOTDEFINED	All	SARI_DEATHS	0
641	SEAR	YR	NH	FLU_STH_ASIA	BTN	Bhutan	2015-06-29	2015	27	2015-06-28	2015	26	NOTDEFINED	0TO1	ILI	13
642	SEAR	YR	NH	FLU_STH_ASIA	BTN	Bhutan	2015-06-29	2015	27	2015-06-28	2015	26	NOTDEFINED	0TO1	SARI	10
643	SEAR	YR	NH	FLU_STH_ASIA	BTN	Bhutan	2015-06-29	2015	27	2015-06-28	2015	26	NOTDEFINED	2TO4	SARI_DEATHS	0
644	SEAR	YR	NH	FLU_STH_ASIA	BTN	Bhutan	2015-06-29	2015	27	2015-06-28	2015	26	NOTDEFINED	65TO	SARI	2
645	SEAR	YR	NH	FLU_STH_ASIA	BTN	Bhutan	2015-06-29	2015	27	2015-06-28	2015	26	NOTDEFINED	UNKNOWN	ILI
646	SEAR	YR	NH	FLU_STH_ASIA	BTN	Bhutan	2015-06-29	2015	27	2015-06-28	2015	26	NOTDEFINED	30TO64	SARI	4
647	SEAR	YR	NH	FLU_STH_ASIA	BTN	Bhutan	2015-06-29	2015	27	2015-06-28	2015	26	NOTDEFINED	5TO14	SARI	7
648	SEAR	YR	NH	FLU_STH_ASIA	BTN	Bhutan	2015-06-29	2015	27	2015-06-28	2015	26	NOTDEFINED	0TO1	SARI_DEATHS	0
649	SEAR	YR	NH	FLU_STH_ASIA	BTN	Bhutan	2015-06-29	2015	27	2015-06-28	2015	26	NOTDEFINED	2TO4	ILI	24
650	SEAR	YR	NH	FLU_STH_ASIA	BTN	Bhutan	2015-06-29	2015	27	2015-06-28	2015	26	NOTDEFINED	UNKNOWN	SARI			221
651	SEAR	YR	NH	FLU_STH_ASIA	BTN	Bhutan	2015-07-06	2015	28	2015-07-05	2015	27	NOTDEFINED	2TO4	SARI	5
652	SEAR	YR	NH	FLU_STH_ASIA	BTN	Bhutan	2015-07-06	2015	28	2015-07-05	2015	27	NOTDEFINED	15TO29	SARI_DEATHS	0
653	SEAR	YR	NH	FLU_STH_ASIA	BTN	Bhutan	2015-07-06	2015	28	2015-07-05	2015	27	NOTDEFINED	5TO14	SARI_DEATHS	0
654	SEAR	YR	NH	FLU_STH_ASIA	BTN	Bhutan	2015-07-06	2015	28	2015-07-05	2015	27	NOTDEFINED	15TO29	ILI	32
655	SEAR	YR	NH	FLU_STH_ASIA	BTN	Bhutan	2015-07-06	2015	28	2015-07-05	2015	27	NOTDEFINED	65TO	SARI_DEATHS	0
656	SEAR	YR	NH	FLU_STH_ASIA	BTN	Bhutan	2015-07-06	2015	28	2015-07-05	2015	27	NOTDEFINED	All	ILI	126	6770																														11
657	SEAR	YR	NH	FLU_STH_ASIA	BTN	Bhutan	2015-07-06	2015	28	2015-07-05	2015	27	NOTDEFINED	15TO29	SARI	1
658	SEAR	YR	NH	FLU_STH_ASIA	BTN	Bhutan	2015-07-06	2015	28	2015-07-05	2015	27	NOTDEFINED	5TO14	ILI	32
659	SEAR	YR	NH	FLU_STH_ASIA	BTN	Bhutan	2015-07-06	2015	28	2015-07-05	2015	27	NOTDEFINED	All	QLT_STATUS
660	SEAR	YR	NH	FLU_STH_ASIA	BTN	Bhutan	2015-07-06	2015	28	2015-07-05	2015	27	NOTDEFINED	All	SARI	18		277																													11
661	SEAR	YR	NH	FLU_STH_ASIA	BTN	Bhutan	2015-07-06	2015	28	2015-07-05	2015	27	NOTDEFINED	UNKNOWN	ILI	0	6770
662	SEAR	YR	NH	FLU_STH_ASIA	BTN	Bhutan	2015-07-06	2015	28	2015-07-05	2015	27	NOTDEFINED	30TO64	SARI	1
663	SEAR	YR	NH	FLU_STH_ASIA	BTN	Bhutan	2015-07-06	2015	28	2015-07-05	2015	27	NOTDEFINED	65TO	ILI	8
664	SEAR	YR	NH	FLU_STH_ASIA	BTN	Bhutan	2015-07-06	2015	28	2015-07-05	2015	27	NOTDEFINED	All	SARI_DEATHS	0
665	SEAR	YR	NH	FLU_STH_ASIA	BTN	Bhutan	2015-07-06	2015	28	2015-07-05	2015	27	NOTDEFINED	UNKNOWN	SARI_DEATHS	0
666	SEAR	YR	NH	FLU_STH_ASIA	BTN	Bhutan	2015-07-06	2015	28	2015-07-05	2015	27	NOTDEFINED	0TO1	ILI	6
667	SEAR	YR	NH	FLU_STH_ASIA	BTN	Bhutan	2015-07-06	2015	28	2015-07-05	2015	27	NOTDEFINED	0TO1	SARI	7
668	SEAR	YR	NH	FLU_STH_ASIA	BTN	Bhutan	2015-07-06	2015	28	2015-07-05	2015	27	NOTDEFINED	2TO4	SARI_DEATHS	0
669	SEAR	YR	NH	FLU_STH_ASIA	BTN	Bhutan	2015-07-06	2015	28	2015-07-05	2015	27	NOTDEFINED	30TO64	ILI	32
670	SEAR	YR	NH	FLU_STH_ASIA	BTN	Bhutan	2015-07-06	2015	28	2015-07-05	2015	27	NOTDEFINED	65TO	SARI	0
671	SEAR	YR	NH	FLU_STH_ASIA	BTN	Bhutan	2015-07-06	2015	28	2015-07-05	2015	27	NOTDEFINED	5TO14	SARI	4
672	SEAR	YR	NH	FLU_STH_ASIA	BTN	Bhutan	2015-07-06	2015	28	2015-07-05	2015	27	NOTDEFINED	0TO1	SARI_DEATHS	0
673	SEAR	YR	NH	FLU_STH_ASIA	BTN	Bhutan	2015-07-06	2015	28	2015-07-05	2015	27	NOTDEFINED	2TO4	ILI	16
674	SEAR	YR	NH	FLU_STH_ASIA	BTN	Bhutan	2015-07-06	2015	28	2015-07-05	2015	27	NOTDEFINED	30TO64	SARI_DEATHS	0
675	SEAR	YR	NH	FLU_STH_ASIA	BTN	Bhutan	2015-07-06	2015	28	2015-07-05	2015	27	NOTDEFINED	UNKNOWN	SARI			277
676	SEAR	YR	NH	FLU_STH_ASIA	BTN	Bhutan	2015-07-13	2015	29	2015-07-12	2015	28	NOTDEFINED	2TO4	SARI	5
677	SEAR	YR	NH	FLU_STH_ASIA	BTN	Bhutan	2015-07-13	2015	29	2015-07-12	2015	28	NOTDEFINED	15TO29	SARI_DEATHS
678	SEAR	YR	NH	FLU_STH_ASIA	BTN	Bhutan	2015-07-13	2015	29	2015-07-12	2015	28	NOTDEFINED	5TO14	SARI_DEATHS
679	SEAR	YR	NH	FLU_STH_ASIA	BTN	Bhutan	2015-07-13	2015	29	2015-07-12	2015	28	NOTDEFINED	15TO29	ILI	38
680	SEAR	YR	NH	FLU_STH_ASIA	BTN	Bhutan	2015-07-13	2015	29	2015-07-12	2015	28	NOTDEFINED	65TO	SARI_DEATHS
681	SEAR	YR	NH	FLU_STH_ASIA	BTN	Bhutan	2015-07-13	2015	29	2015-07-12	2015	28	NOTDEFINED	All	ILI	128	7381																														7
682	SEAR	YR	NH	FLU_STH_ASIA	BTN	Bhutan	2015-07-13	2015	29	2015-07-12	2015	28	NOTDEFINED	15TO29	SARI	2
683	SEAR	YR	NH	FLU_STH_ASIA	BTN	Bhutan	2015-07-13	2015	29	2015-07-12	2015	28	NOTDEFINED	5TO14	ILI	33
684	SEAR	YR	NH	FLU_STH_ASIA	BTN	Bhutan	2015-07-13	2015	29	2015-07-12	2015	28	NOTDEFINED	UNKNOWN	ILI
685	SEAR	YR	NH	FLU_STH_ASIA	BTN	Bhutan	2015-07-13	2015	29	2015-07-12	2015	28	NOTDEFINED	30TO64	SARI	3
686	SEAR	YR	NH	FLU_STH_ASIA	BTN	Bhutan	2015-07-13	2015	29	2015-07-12	2015	28	NOTDEFINED	65TO	ILI	7
687	SEAR	YR	NH	FLU_STH_ASIA	BTN	Bhutan	2015-07-13	2015	29	2015-07-12	2015	28	NOTDEFINED	All	SARI_DEATHS
688	SEAR	YR	NH	FLU_STH_ASIA	BTN	Bhutan	2015-07-13	2015	29	2015-07-12	2015	28	NOTDEFINED	UNKNOWN	SARI_DEATHS
689	SEAR	YR	NH	FLU_STH_ASIA	BTN	Bhutan	2015-07-13	2015	29	2015-07-12	2015	28	NOTDEFINED	0TO1	ILI	6
690	SEAR	YR	NH	FLU_STH_ASIA	BTN	Bhutan	2015-07-13	2015	29	2015-07-12	2015	28	NOTDEFINED	0TO1	SARI	4
691	SEAR	YR	NH	FLU_STH_ASIA	BTN	Bhutan	2015-07-13	2015	29	2015-07-12	2015	28	NOTDEFINED	2TO4	SARI_DEATHS
692	SEAR	YR	NH	FLU_STH_ASIA	BTN	Bhutan	2015-07-13	2015	29	2015-07-12	2015	28	NOTDEFINED	30TO64	ILI	24
693	SEAR	YR	NH	FLU_STH_ASIA	BTN	Bhutan	2015-07-13	2015	29	2015-07-12	2015	28	NOTDEFINED	65TO	SARI	0
694	SEAR	YR	NH	FLU_STH_ASIA	BTN	Bhutan	2015-07-13	2015	29	2015-07-12	2015	28	NOTDEFINED	All	SARI	18		297																													11
695	SEAR	YR	NH	FLU_STH_ASIA	BTN	Bhutan	2015-07-13	2015	29	2015-07-12	2015	28	NOTDEFINED	5TO14	SARI	4
696	SEAR	YR	NH	FLU_STH_ASIA	BTN	Bhutan	2015-07-13	2015	29	2015-07-12	2015	28	NOTDEFINED	0TO1	SARI_DEATHS
697	SEAR	YR	NH	FLU_STH_ASIA	BTN	Bhutan	2015-07-13	2015	29	2015-07-12	2015	28	NOTDEFINED	2TO4	ILI	20
698	SEAR	YR	NH	FLU_STH_ASIA	BTN	Bhutan	2015-07-13	2015	29	2015-07-12	2015	28	NOTDEFINED	30TO64	SARI_DEATHS
699	SEAR	YR	NH	FLU_STH_ASIA	BTN	Bhutan	2015-07-13	2015	29	2015-07-12	2015	28	NOTDEFINED	All	QLT_STATUS
700	SEAR	YR	NH	FLU_STH_ASIA	BTN	Bhutan	2015-07-13	2015	29	2015-07-12	2015	28	NOTDEFINED	UNKNOWN	SARI
701	SEAR	YR	NH	FLU_STH_ASIA	BTN	Bhutan	2015-07-20	2015	30	2015-07-19	2015	29	NOTDEFINED	0TO1	ILI	2
702	SEAR	YR	NH	FLU_STH_ASIA	BTN	Bhutan	2015-07-20	2015	30	2015-07-19	2015	29	NOTDEFINED	15TO29	SARI_DEATHS
703	SEAR	YR	NH	FLU_STH_ASIA	BTN	Bhutan	2015-07-20	2015	30	2015-07-19	2015	29	NOTDEFINED	0TO1	SARI	4
704	SEAR	YR	NH	FLU_STH_ASIA	BTN	Bhutan	2015-07-20	2015	30	2015-07-19	2015	29	NOTDEFINED	2TO4	SARI_DEATHS
705	SEAR	YR	NH	FLU_STH_ASIA	BTN	Bhutan	2015-07-20	2015	30	2015-07-19	2015	29	NOTDEFINED	0TO1	SARI_DEATHS
706	SEAR	YR	NH	FLU_STH_ASIA	BTN	Bhutan	2015-07-20	2015	30	2015-07-19	2015	29	NOTDEFINED	5TO14	SARI_DEATHS
707	SEAR	YR	NH	FLU_STH_ASIA	BTN	Bhutan	2015-07-20	2015	30	2015-07-19	2015	29	NOTDEFINED	15TO29	ILI	50
708	SEAR	YR	NH	FLU_STH_ASIA	BTN	Bhutan	2015-07-20	2015	30	2015-07-19	2015	29	NOTDEFINED	65TO	SARI_DEATHS
709	SEAR	YR	NH	FLU_STH_ASIA	BTN	Bhutan	2015-07-20	2015	30	2015-07-19	2015	29	NOTDEFINED	5TO14	ILI	45
710	SEAR	YR	NH	FLU_STH_ASIA	BTN	Bhutan	2015-07-20	2015	30	2015-07-19	2015	29	NOTDEFINED	2TO4	ILI	22
711	SEAR	YR	NH	FLU_STH_ASIA	BTN	Bhutan	2015-07-20	2015	30	2015-07-19	2015	29	NOTDEFINED	2TO4	SARI	3
712	SEAR	YR	NH	FLU_STH_ASIA	BTN	Bhutan	2015-07-20	2015	30	2015-07-19	2015	29	NOTDEFINED	UNKNOWN	ILI
713	SEAR	YR	NH	FLU_STH_ASIA	BTN	Bhutan	2015-07-20	2015	30	2015-07-19	2015	29	NOTDEFINED	30TO64	SARI	13
714	SEAR	YR	NH	FLU_STH_ASIA	BTN	Bhutan	2015-07-20	2015	30	2015-07-19	2015	29	NOTDEFINED	65TO	ILI	5
715	SEAR	YR	NH	FLU_STH_ASIA	BTN	Bhutan	2015-07-20	2015	30	2015-07-19	2015	29	NOTDEFINED	UNKNOWN	SARI_DEATHS
716	SEAR	YR	NH	FLU_STH_ASIA	BTN	Bhutan	2015-07-20	2015	30	2015-07-19	2015	29	NOTDEFINED	30TO64	ILI	20
717	SEAR	YR	NH	FLU_STH_ASIA	BTN	Bhutan	2015-07-20	2015	30	2015-07-19	2015	29	NOTDEFINED	65TO	SARI	0
718	SEAR	YR	NH	FLU_STH_ASIA	BTN	Bhutan	2015-07-20	2015	30	2015-07-19	2015	29	NOTDEFINED	All	ILI	149	6435																														7
719	SEAR	YR	NH	FLU_STH_ASIA	BTN	Bhutan	2015-07-20	2015	30	2015-07-19	2015	29	NOTDEFINED	All	SARI	24		309																													11
720	SEAR	YR	NH	FLU_STH_ASIA	BTN	Bhutan	2015-07-20	2015	30	2015-07-19	2015	29	NOTDEFINED	5TO14	SARI	2
721	SEAR	YR	NH	FLU_STH_ASIA	BTN	Bhutan	2015-07-20	2015	30	2015-07-19	2015	29	NOTDEFINED	15TO29	SARI	2
722	SEAR	YR	NH	FLU_STH_ASIA	BTN	Bhutan	2015-07-20	2015	30	2015-07-19	2015	29	NOTDEFINED	30TO64	SARI_DEATHS
723	SEAR	YR	NH	FLU_STH_ASIA	BTN	Bhutan	2015-07-20	2015	30	2015-07-19	2015	29	NOTDEFINED	All	QLT_STATUS
724	SEAR	YR	NH	FLU_STH_ASIA	BTN	Bhutan	2015-07-20	2015	30	2015-07-19	2015	29	NOTDEFINED	All	SARI_DEATHS
725	SEAR	YR	NH	FLU_STH_ASIA	BTN	Bhutan	2015-07-20	2015	30	2015-07-19	2015	29	NOTDEFINED	UNKNOWN	SARI
726	SEAR	YR	NH	FLU_STH_ASIA	BTN	Bhutan	2015-07-27	2015	31	2015-07-26	2015	30	NOTDEFINED	0TO1	ILI	13
727	SEAR	YR	NH	FLU_STH_ASIA	BTN	Bhutan	2015-07-27	2015	31	2015-07-26	2015	30	NOTDEFINED	15TO29	ILI	66
728	SEAR	YR	NH	FLU_STH_ASIA	BTN	Bhutan	2015-07-27	2015	31	2015-07-26	2015	30	NOTDEFINED	0TO1	SARI	4
729	SEAR	YR	NH	FLU_STH_ASIA	BTN	Bhutan	2015-07-27	2015	31	2015-07-26	2015	30	NOTDEFINED	2TO4	SARI_DEATHS
730	SEAR	YR	NH	FLU_STH_ASIA	BTN	Bhutan	2015-07-27	2015	31	2015-07-26	2015	30	NOTDEFINED	0TO1	SARI_DEATHS
731	SEAR	YR	NH	FLU_STH_ASIA	BTN	Bhutan	2015-07-27	2015	31	2015-07-26	2015	30	NOTDEFINED	5TO14	SARI_DEATHS
732	SEAR	YR	NH	FLU_STH_ASIA	BTN	Bhutan	2015-07-27	2015	31	2015-07-26	2015	30	NOTDEFINED	65TO	SARI_DEATHS
733	SEAR	YR	NH	FLU_STH_ASIA	BTN	Bhutan	2015-07-27	2015	31	2015-07-26	2015	30	NOTDEFINED	2TO4	ILI	19
734	SEAR	YR	NH	FLU_STH_ASIA	BTN	Bhutan	2015-07-27	2015	31	2015-07-26	2015	30	NOTDEFINED	2TO4	SARI	8
735	SEAR	YR	NH	FLU_STH_ASIA	BTN	Bhutan	2015-07-27	2015	31	2015-07-26	2015	30	NOTDEFINED	UNKNOWN	ILI
736	SEAR	YR	NH	FLU_STH_ASIA	BTN	Bhutan	2015-07-27	2015	31	2015-07-26	2015	30	NOTDEFINED	30TO64	SARI	2
737	SEAR	YR	NH	FLU_STH_ASIA	BTN	Bhutan	2015-07-27	2015	31	2015-07-26	2015	30	NOTDEFINED	5TO14	SARI	6
738	SEAR	YR	NH	FLU_STH_ASIA	BTN	Bhutan	2015-07-27	2015	31	2015-07-26	2015	30	NOTDEFINED	65TO	ILI	7
739	SEAR	YR	NH	FLU_STH_ASIA	BTN	Bhutan	2015-07-27	2015	31	2015-07-26	2015	30	NOTDEFINED	UNKNOWN	SARI_DEATHS
740	SEAR	YR	NH	FLU_STH_ASIA	BTN	Bhutan	2015-07-27	2015	31	2015-07-26	2015	30	NOTDEFINED	15TO29	SARI_DEATHS
741	SEAR	YR	NH	FLU_STH_ASIA	BTN	Bhutan	2015-07-27	2015	31	2015-07-26	2015	30	NOTDEFINED	30TO64	ILI	21
742	SEAR	YR	NH	FLU_STH_ASIA	BTN	Bhutan	2015-07-27	2015	31	2015-07-26	2015	30	NOTDEFINED	5TO14	ILI	54
743	SEAR	YR	NH	FLU_STH_ASIA	BTN	Bhutan	2015-07-27	2015	31	2015-07-26	2015	30	NOTDEFINED	65TO	SARI	1
744	SEAR	YR	NH	FLU_STH_ASIA	BTN	Bhutan	2015-07-27	2015	31	2015-07-26	2015	30	NOTDEFINED	All	ILI	180	7770																														7
745	SEAR	YR	NH	FLU_STH_ASIA	BTN	Bhutan	2015-07-27	2015	31	2015-07-26	2015	30	NOTDEFINED	All	SARI	24		329																													11
746	SEAR	YR	NH	FLU_STH_ASIA	BTN	Bhutan	2015-07-27	2015	31	2015-07-26	2015	30	NOTDEFINED	15TO29	SARI	3
747	SEAR	YR	NH	FLU_STH_ASIA	BTN	Bhutan	2015-07-27	2015	31	2015-07-26	2015	30	NOTDEFINED	30TO64	SARI_DEATHS
748	SEAR	YR	NH	FLU_STH_ASIA	BTN	Bhutan	2015-07-27	2015	31	2015-07-26	2015	30	NOTDEFINED	All	QLT_STATUS
749	SEAR	YR	NH	FLU_STH_ASIA	BTN	Bhutan	2015-07-27	2015	31	2015-07-26	2015	30	NOTDEFINED	All	SARI_DEATHS
750	SEAR	YR	NH	FLU_STH_ASIA	BTN	Bhutan	2015-07-27	2015	31	2015-07-26	2015	30	NOTDEFINED	UNKNOWN	SARI
751	SEAR	YR	NH	FLU_STH_ASIA	BTN	Bhutan	2015-08-03	2015	32	2015-08-02	2015	31	NOTDEFINED	0TO1	ILI	12
752	SEAR	YR	NH	FLU_STH_ASIA	BTN	Bhutan	2015-08-03	2015	32	2015-08-02	2015	31	NOTDEFINED	15TO29	ILI	58
753	SEAR	YR	NH	FLU_STH_ASIA	BTN	Bhutan	2015-08-03	2015	32	2015-08-02	2015	31	NOTDEFINED	0TO1	SARI	3
754	SEAR	YR	NH	FLU_STH_ASIA	BTN	Bhutan	2015-08-03	2015	32	2015-08-02	2015	31	NOTDEFINED	2TO4	SARI_DEATHS
755	SEAR	YR	NH	FLU_STH_ASIA	BTN	Bhutan	2015-08-03	2015	32	2015-08-02	2015	31	NOTDEFINED	0TO1	SARI_DEATHS
756	SEAR	YR	NH	FLU_STH_ASIA	BTN	Bhutan	2015-08-03	2015	32	2015-08-02	2015	31	NOTDEFINED	5TO14	SARI_DEATHS
757	SEAR	YR	NH	FLU_STH_ASIA	BTN	Bhutan	2015-08-03	2015	32	2015-08-02	2015	31	NOTDEFINED	65TO	SARI_DEATHS
758	SEAR	YR	NH	FLU_STH_ASIA	BTN	Bhutan	2015-08-03	2015	32	2015-08-02	2015	31	NOTDEFINED	2TO4	ILI	22
759	SEAR	YR	NH	FLU_STH_ASIA	BTN	Bhutan	2015-08-03	2015	32	2015-08-02	2015	31	NOTDEFINED	2TO4	SARI	4
760	SEAR	YR	NH	FLU_STH_ASIA	BTN	Bhutan	2015-08-03	2015	32	2015-08-02	2015	31	NOTDEFINED	UNKNOWN	ILI
761	SEAR	YR	NH	FLU_STH_ASIA	BTN	Bhutan	2015-08-03	2015	32	2015-08-02	2015	31	NOTDEFINED	30TO64	SARI	2
762	SEAR	YR	NH	FLU_STH_ASIA	BTN	Bhutan	2015-08-03	2015	32	2015-08-02	2015	31	NOTDEFINED	5TO14	SARI	9
763	SEAR	YR	NH	FLU_STH_ASIA	BTN	Bhutan	2015-08-03	2015	32	2015-08-02	2015	31	NOTDEFINED	65TO	ILI	8
764	SEAR	YR	NH	FLU_STH_ASIA	BTN	Bhutan	2015-08-03	2015	32	2015-08-02	2015	31	NOTDEFINED	UNKNOWN	SARI_DEATHS
765	SEAR	YR	NH	FLU_STH_ASIA	BTN	Bhutan	2015-08-03	2015	32	2015-08-02	2015	31	NOTDEFINED	15TO29	SARI_DEATHS
766	SEAR	YR	NH	FLU_STH_ASIA	BTN	Bhutan	2015-08-03	2015	32	2015-08-02	2015	31	NOTDEFINED	30TO64	ILI	31
767	SEAR	YR	NH	FLU_STH_ASIA	BTN	Bhutan	2015-08-03	2015	32	2015-08-02	2015	31	NOTDEFINED	5TO14	ILI	54
768	SEAR	YR	NH	FLU_STH_ASIA	BTN	Bhutan	2015-08-03	2015	32	2015-08-02	2015	31	NOTDEFINED	65TO	SARI	1
769	SEAR	YR	NH	FLU_STH_ASIA	BTN	Bhutan	2015-08-03	2015	32	2015-08-02	2015	31	NOTDEFINED	All	ILI	185	7779																														7
770	SEAR	YR	NH	FLU_STH_ASIA	BTN	Bhutan	2015-08-03	2015	32	2015-08-02	2015	31	NOTDEFINED	All	SARI	23		293																													11
771	SEAR	YR	NH	FLU_STH_ASIA	BTN	Bhutan	2015-08-03	2015	32	2015-08-02	2015	31	NOTDEFINED	15TO29	SARI	4
772	SEAR	YR	NH	FLU_STH_ASIA	BTN	Bhutan	2015-08-03	2015	32	2015-08-02	2015	31	NOTDEFINED	30TO64	SARI_DEATHS
773	SEAR	YR	NH	FLU_STH_ASIA	BTN	Bhutan	2015-08-03	2015	32	2015-08-02	2015	31	NOTDEFINED	All	QLT_STATUS
774	SEAR	YR	NH	FLU_STH_ASIA	BTN	Bhutan	2015-08-03	2015	32	2015-08-02	2015	31	NOTDEFINED	All	SARI_DEATHS
775	SEAR	YR	NH	FLU_STH_ASIA	BTN	Bhutan	2015-08-03	2015	32	2015-08-02	2015	31	NOTDEFINED	UNKNOWN	SARI
776	SEAR	YR	NH	FLU_STH_ASIA	BTN	Bhutan	2015-08-10	2015	33	2015-08-09	2015	32	NOTDEFINED	0TO1	ILI	13
777	SEAR	YR	NH	FLU_STH_ASIA	BTN	Bhutan	2015-08-10	2015	33	2015-08-09	2015	32	NOTDEFINED	15TO29	ILI	56
778	SEAR	YR	NH	FLU_STH_ASIA	BTN	Bhutan	2015-08-10	2015	33	2015-08-09	2015	32	NOTDEFINED	0TO1	SARI	5
779	SEAR	YR	NH	FLU_STH_ASIA	BTN	Bhutan	2015-08-10	2015	33	2015-08-09	2015	32	NOTDEFINED	2TO4	SARI_DEATHS
780	SEAR	YR	NH	FLU_STH_ASIA	BTN	Bhutan	2015-08-10	2015	33	2015-08-09	2015	32	NOTDEFINED	0TO1	SARI_DEATHS
781	SEAR	YR	NH	FLU_STH_ASIA	BTN	Bhutan	2015-08-10	2015	33	2015-08-09	2015	32	NOTDEFINED	5TO14	SARI_DEATHS
782	SEAR	YR	NH	FLU_STH_ASIA	BTN	Bhutan	2015-08-10	2015	33	2015-08-09	2015	32	NOTDEFINED	65TO	SARI_DEATHS
783	SEAR	YR	NH	FLU_STH_ASIA	BTN	Bhutan	2015-08-10	2015	33	2015-08-09	2015	32	NOTDEFINED	2TO4	ILI	21
784	SEAR	YR	NH	FLU_STH_ASIA	BTN	Bhutan	2015-08-10	2015	33	2015-08-09	2015	32	NOTDEFINED	2TO4	SARI	5
785	SEAR	YR	NH	FLU_STH_ASIA	BTN	Bhutan	2015-08-10	2015	33	2015-08-09	2015	32	NOTDEFINED	UNKNOWN	ILI
786	SEAR	YR	NH	FLU_STH_ASIA	BTN	Bhutan	2015-08-10	2015	33	2015-08-09	2015	32	NOTDEFINED	65TO	SARI	1
787	SEAR	YR	NH	FLU_STH_ASIA	BTN	Bhutan	2015-08-10	2015	33	2015-08-09	2015	32	NOTDEFINED	30TO64	SARI	2
788	SEAR	YR	NH	FLU_STH_ASIA	BTN	Bhutan	2015-08-10	2015	33	2015-08-09	2015	32	NOTDEFINED	5TO14	SARI	3
789	SEAR	YR	NH	FLU_STH_ASIA	BTN	Bhutan	2015-08-10	2015	33	2015-08-09	2015	32	NOTDEFINED	UNKNOWN	SARI_DEATHS
790	SEAR	YR	NH	FLU_STH_ASIA	BTN	Bhutan	2015-08-10	2015	33	2015-08-09	2015	32	NOTDEFINED	15TO29	SARI_DEATHS
791	SEAR	YR	NH	FLU_STH_ASIA	BTN	Bhutan	2015-08-10	2015	33	2015-08-09	2015	32	NOTDEFINED	30TO64	ILI	22
792	SEAR	YR	NH	FLU_STH_ASIA	BTN	Bhutan	2015-08-10	2015	33	2015-08-09	2015	32	NOTDEFINED	5TO14	ILI	66
793	SEAR	YR	NH	FLU_STH_ASIA	BTN	Bhutan	2015-08-10	2015	33	2015-08-09	2015	32	NOTDEFINED	All	ILI	183	7892																														7
794	SEAR	YR	NH	FLU_STH_ASIA	BTN	Bhutan	2015-08-10	2015	33	2015-08-09	2015	32	NOTDEFINED	All	SARI	18		325																													11
795	SEAR	YR	NH	FLU_STH_ASIA	BTN	Bhutan	2015-08-10	2015	33	2015-08-09	2015	32	NOTDEFINED	65TO	ILI	5
796	SEAR	YR	NH	FLU_STH_ASIA	BTN	Bhutan	2015-08-10	2015	33	2015-08-09	2015	32	NOTDEFINED	15TO29	SARI	2
797	SEAR	YR	NH	FLU_STH_ASIA	BTN	Bhutan	2015-08-10	2015	33	2015-08-09	2015	32	NOTDEFINED	30TO64	SARI_DEATHS
798	SEAR	YR	NH	FLU_STH_ASIA	BTN	Bhutan	2015-08-10	2015	33	2015-08-09	2015	32	NOTDEFINED	All	QLT_STATUS
799	SEAR	YR	NH	FLU_STH_ASIA	BTN	Bhutan	2015-08-10	2015	33	2015-08-09	2015	32	NOTDEFINED	All	SARI_DEATHS
800	SEAR	YR	NH	FLU_STH_ASIA	BTN	Bhutan	2015-08-10	2015	33	2015-08-09	2015	32	NOTDEFINED	UNKNOWN	SARI
801	SEAR	YR	NH	FLU_STH_ASIA	BTN	Bhutan	2015-08-17	2015	34	2015-08-16	2015	33	NOTDEFINED	0TO1	ILI	15
802	SEAR	YR	NH	FLU_STH_ASIA	BTN	Bhutan	2015-08-17	2015	34	2015-08-16	2015	33	NOTDEFINED	15TO29	ILI	58
803	SEAR	YR	NH	FLU_STH_ASIA	BTN	Bhutan	2015-08-17	2015	34	2015-08-16	2015	33	NOTDEFINED	30TO64	SARI	1
804	SEAR	YR	NH	FLU_STH_ASIA	BTN	Bhutan	2015-08-17	2015	34	2015-08-16	2015	33	NOTDEFINED	0TO1	SARI	4
805	SEAR	YR	NH	FLU_STH_ASIA	BTN	Bhutan	2015-08-17	2015	34	2015-08-16	2015	33	NOTDEFINED	2TO4	SARI_DEATHS
806	SEAR	YR	NH	FLU_STH_ASIA	BTN	Bhutan	2015-08-17	2015	34	2015-08-16	2015	33	NOTDEFINED	0TO1	SARI_DEATHS
807	SEAR	YR	NH	FLU_STH_ASIA	BTN	Bhutan	2015-08-17	2015	34	2015-08-16	2015	33	NOTDEFINED	30TO64	ILI	38
808	SEAR	YR	NH	FLU_STH_ASIA	BTN	Bhutan	2015-08-17	2015	34	2015-08-16	2015	33	NOTDEFINED	5TO14	SARI_DEATHS
809	SEAR	YR	NH	FLU_STH_ASIA	BTN	Bhutan	2015-08-17	2015	34	2015-08-16	2015	33	NOTDEFINED	65TO	SARI_DEATHS
810	SEAR	YR	NH	FLU_STH_ASIA	BTN	Bhutan	2015-08-17	2015	34	2015-08-16	2015	33	NOTDEFINED	2TO4	ILI	27
811	SEAR	YR	NH	FLU_STH_ASIA	BTN	Bhutan	2015-08-17	2015	34	2015-08-16	2015	33	NOTDEFINED	2TO4	SARI	4
812	SEAR	YR	NH	FLU_STH_ASIA	BTN	Bhutan	2015-08-17	2015	34	2015-08-16	2015	33	NOTDEFINED	65TO	SARI	1
813	SEAR	YR	NH	FLU_STH_ASIA	BTN	Bhutan	2015-08-17	2015	34	2015-08-16	2015	33	NOTDEFINED	30TO64	SARI_DEATHS
814	SEAR	YR	NH	FLU_STH_ASIA	BTN	Bhutan	2015-08-17	2015	34	2015-08-16	2015	33	NOTDEFINED	5TO14	SARI	3
815	SEAR	YR	NH	FLU_STH_ASIA	BTN	Bhutan	2015-08-17	2015	34	2015-08-16	2015	33	NOTDEFINED	UNKNOWN	SARI
816	SEAR	YR	NH	FLU_STH_ASIA	BTN	Bhutan	2015-08-17	2015	34	2015-08-16	2015	33	NOTDEFINED	15TO29	SARI_DEATHS
817	SEAR	YR	NH	FLU_STH_ASIA	BTN	Bhutan	2015-08-17	2015	34	2015-08-16	2015	33	NOTDEFINED	5TO14	ILI	61
818	SEAR	YR	NH	FLU_STH_ASIA	BTN	Bhutan	2015-08-17	2015	34	2015-08-16	2015	33	NOTDEFINED	All	ILI	208	7747																														7
819	SEAR	YR	NH	FLU_STH_ASIA	BTN	Bhutan	2015-08-17	2015	34	2015-08-16	2015	33	NOTDEFINED	All	SARI	15		301																													11
820	SEAR	YR	NH	FLU_STH_ASIA	BTN	Bhutan	2015-08-17	2015	34	2015-08-16	2015	33	NOTDEFINED	65TO	ILI	9
821	SEAR	YR	NH	FLU_STH_ASIA	BTN	Bhutan	2015-08-17	2015	34	2015-08-16	2015	33	NOTDEFINED	UNKNOWN	SARI_DEATHS
822	SEAR	YR	NH	FLU_STH_ASIA	BTN	Bhutan	2015-08-17	2015	34	2015-08-16	2015	33	NOTDEFINED	15TO29	SARI	2
823	SEAR	YR	NH	FLU_STH_ASIA	BTN	Bhutan	2015-08-17	2015	34	2015-08-16	2015	33	NOTDEFINED	All	QLT_STATUS
824	SEAR	YR	NH	FLU_STH_ASIA	BTN	Bhutan	2015-08-17	2015	34	2015-08-16	2015	33	NOTDEFINED	All	SARI_DEATHS
825	SEAR	YR	NH	FLU_STH_ASIA	BTN	Bhutan	2015-08-17	2015	34	2015-08-16	2015	33	NOTDEFINED	UNKNOWN	ILI
826	SEAR	YR	NH	FLU_STH_ASIA	BTN	Bhutan	2015-08-24	2015	35	2015-08-23	2015	34	NOTDEFINED	0TO1	ILI	16
827	SEAR	YR	NH	FLU_STH_ASIA	BTN	Bhutan	2015-08-24	2015	35	2015-08-23	2015	34	NOTDEFINED	15TO29	ILI	56
828	SEAR	YR	NH	FLU_STH_ASIA	BTN	Bhutan	2015-08-24	2015	35	2015-08-23	2015	34	NOTDEFINED	30TO64	SARI	0
829	SEAR	YR	NH	FLU_STH_ASIA	BTN	Bhutan	2015-08-24	2015	35	2015-08-23	2015	34	NOTDEFINED	0TO1	SARI	2
830	SEAR	YR	NH	FLU_STH_ASIA	BTN	Bhutan	2015-08-24	2015	35	2015-08-23	2015	34	NOTDEFINED	2TO4	SARI_DEATHS
831	SEAR	YR	NH	FLU_STH_ASIA	BTN	Bhutan	2015-08-24	2015	35	2015-08-23	2015	34	NOTDEFINED	0TO1	SARI_DEATHS
832	SEAR	YR	NH	FLU_STH_ASIA	BTN	Bhutan	2015-08-24	2015	35	2015-08-23	2015	34	NOTDEFINED	30TO64	ILI	29
833	SEAR	YR	NH	FLU_STH_ASIA	BTN	Bhutan	2015-08-24	2015	35	2015-08-23	2015	34	NOTDEFINED	5TO14	SARI_DEATHS
834	SEAR	YR	NH	FLU_STH_ASIA	BTN	Bhutan	2015-08-24	2015	35	2015-08-23	2015	34	NOTDEFINED	65TO	SARI_DEATHS
835	SEAR	YR	NH	FLU_STH_ASIA	BTN	Bhutan	2015-08-24	2015	35	2015-08-23	2015	34	NOTDEFINED	2TO4	ILI	20
836	SEAR	YR	NH	FLU_STH_ASIA	BTN	Bhutan	2015-08-24	2015	35	2015-08-23	2015	34	NOTDEFINED	2TO4	SARI	0
837	SEAR	YR	NH	FLU_STH_ASIA	BTN	Bhutan	2015-08-24	2015	35	2015-08-23	2015	34	NOTDEFINED	65TO	SARI	1
838	SEAR	YR	NH	FLU_STH_ASIA	BTN	Bhutan	2015-08-24	2015	35	2015-08-23	2015	34	NOTDEFINED	30TO64	SARI_DEATHS
839	SEAR	YR	NH	FLU_STH_ASIA	BTN	Bhutan	2015-08-24	2015	35	2015-08-23	2015	34	NOTDEFINED	All	QLT_STATUS
840	SEAR	YR	NH	FLU_STH_ASIA	BTN	Bhutan	2015-08-24	2015	35	2015-08-23	2015	34	NOTDEFINED	5TO14	SARI	2
841	SEAR	YR	NH	FLU_STH_ASIA	BTN	Bhutan	2015-08-24	2015	35	2015-08-23	2015	34	NOTDEFINED	UNKNOWN	SARI
842	SEAR	YR	NH	FLU_STH_ASIA	BTN	Bhutan	2015-08-24	2015	35	2015-08-23	2015	34	NOTDEFINED	15TO29	SARI_DEATHS
843	SEAR	YR	NH	FLU_STH_ASIA	BTN	Bhutan	2015-08-24	2015	35	2015-08-23	2015	34	NOTDEFINED	5TO14	ILI	63
844	SEAR	YR	NH	FLU_STH_ASIA	BTN	Bhutan	2015-08-24	2015	35	2015-08-23	2015	34	NOTDEFINED	All	ILI	189	8459																														7
845	SEAR	YR	NH	FLU_STH_ASIA	BTN	Bhutan	2015-08-24	2015	35	2015-08-23	2015	34	NOTDEFINED	All	SARI	7		275																													11
846	SEAR	YR	NH	FLU_STH_ASIA	BTN	Bhutan	2015-08-24	2015	35	2015-08-23	2015	34	NOTDEFINED	65TO	ILI	5
847	SEAR	YR	NH	FLU_STH_ASIA	BTN	Bhutan	2015-08-24	2015	35	2015-08-23	2015	34	NOTDEFINED	UNKNOWN	SARI_DEATHS
848	SEAR	YR	NH	FLU_STH_ASIA	BTN	Bhutan	2015-08-24	2015	35	2015-08-23	2015	34	NOTDEFINED	15TO29	SARI	2
849	SEAR	YR	NH	FLU_STH_ASIA	BTN	Bhutan	2015-08-24	2015	35	2015-08-23	2015	34	NOTDEFINED	All	SARI_DEATHS
850	SEAR	YR	NH	FLU_STH_ASIA	BTN	Bhutan	2015-08-24	2015	35	2015-08-23	2015	34	NOTDEFINED	UNKNOWN	ILI
851	SEAR	YR	NH	FLU_STH_ASIA	BTN	Bhutan	2015-08-31	2015	36	2015-08-30	2015	35	NOTDEFINED	0TO1	ILI	13
852	SEAR	YR	NH	FLU_STH_ASIA	BTN	Bhutan	2015-08-31	2015	36	2015-08-30	2015	35	NOTDEFINED	15TO29	ILI	62
853	SEAR	YR	NH	FLU_STH_ASIA	BTN	Bhutan	2015-08-31	2015	36	2015-08-30	2015	35	NOTDEFINED	30TO64	SARI	2
854	SEAR	YR	NH	FLU_STH_ASIA	BTN	Bhutan	2015-08-31	2015	36	2015-08-30	2015	35	NOTDEFINED	All	ILI	204	7036																														7
855	SEAR	YR	NH	FLU_STH_ASIA	BTN	Bhutan	2015-08-31	2015	36	2015-08-30	2015	35	NOTDEFINED	2TO4	SARI_DEATHS
856	SEAR	YR	NH	FLU_STH_ASIA	BTN	Bhutan	2015-08-31	2015	36	2015-08-30	2015	35	NOTDEFINED	30TO64	ILI	29
857	SEAR	YR	NH	FLU_STH_ASIA	BTN	Bhutan	2015-08-31	2015	36	2015-08-30	2015	35	NOTDEFINED	15TO29	SARI	2
858	SEAR	YR	NH	FLU_STH_ASIA	BTN	Bhutan	2015-08-31	2015	36	2015-08-30	2015	35	NOTDEFINED	5TO14	SARI_DEATHS
859	SEAR	YR	NH	FLU_STH_ASIA	BTN	Bhutan	2015-08-31	2015	36	2015-08-30	2015	35	NOTDEFINED	65TO	SARI_DEATHS
860	SEAR	YR	NH	FLU_STH_ASIA	BTN	Bhutan	2015-08-31	2015	36	2015-08-30	2015	35	NOTDEFINED	65TO	SARI	0
861	SEAR	YR	NH	FLU_STH_ASIA	BTN	Bhutan	2015-08-31	2015	36	2015-08-30	2015	35	NOTDEFINED	30TO64	SARI_DEATHS
862	SEAR	YR	NH	FLU_STH_ASIA	BTN	Bhutan	2015-08-31	2015	36	2015-08-30	2015	35	NOTDEFINED	All	QLT_STATUS
863	SEAR	YR	NH	FLU_STH_ASIA	BTN	Bhutan	2015-08-31	2015	36	2015-08-30	2015	35	NOTDEFINED	5TO14	SARI	0
864	SEAR	YR	NH	FLU_STH_ASIA	BTN	Bhutan	2015-08-31	2015	36	2015-08-30	2015	35	NOTDEFINED	All	SARI	15		364																													11
865	SEAR	YR	NH	FLU_STH_ASIA	BTN	Bhutan	2015-08-31	2015	36	2015-08-30	2015	35	NOTDEFINED	All	SARI_DEATHS
866	SEAR	YR	NH	FLU_STH_ASIA	BTN	Bhutan	2015-08-31	2015	36	2015-08-30	2015	35	NOTDEFINED	UNKNOWN	SARI
867	SEAR	YR	NH	FLU_STH_ASIA	BTN	Bhutan	2015-08-31	2015	36	2015-08-30	2015	35	NOTDEFINED	0TO1	SARI_DEATHS
868	SEAR	YR	NH	FLU_STH_ASIA	BTN	Bhutan	2015-08-31	2015	36	2015-08-30	2015	35	NOTDEFINED	15TO29	SARI_DEATHS
869	SEAR	YR	NH	FLU_STH_ASIA	BTN	Bhutan	2015-08-31	2015	36	2015-08-30	2015	35	NOTDEFINED	5TO14	ILI	61
870	SEAR	YR	NH	FLU_STH_ASIA	BTN	Bhutan	2015-08-31	2015	36	2015-08-30	2015	35	NOTDEFINED	2TO4	ILI	30
871	SEAR	YR	NH	FLU_STH_ASIA	BTN	Bhutan	2015-08-31	2015	36	2015-08-30	2015	35	NOTDEFINED	2TO4	SARI	3
872	SEAR	YR	NH	FLU_STH_ASIA	BTN	Bhutan	2015-08-31	2015	36	2015-08-30	2015	35	NOTDEFINED	65TO	ILI	9
873	SEAR	YR	NH	FLU_STH_ASIA	BTN	Bhutan	2015-08-31	2015	36	2015-08-30	2015	35	NOTDEFINED	UNKNOWN	SARI_DEATHS
874	SEAR	YR	NH	FLU_STH_ASIA	BTN	Bhutan	2015-08-31	2015	36	2015-08-30	2015	35	NOTDEFINED	0TO1	SARI	8
875	SEAR	YR	NH	FLU_STH_ASIA	BTN	Bhutan	2015-08-31	2015	36	2015-08-30	2015	35	NOTDEFINED	UNKNOWN	ILI
876	SEAR	YR	NH	FLU_STH_ASIA	BTN	Bhutan	2015-09-07	2015	37	2015-09-06	2015	36	NOTDEFINED	15TO29	ILI	45
877	SEAR	YR	NH	FLU_STH_ASIA	BTN	Bhutan	2015-09-07	2015	37	2015-09-06	2015	36	NOTDEFINED	0TO1	ILI	9
878	SEAR	YR	NH	FLU_STH_ASIA	BTN	Bhutan	2015-09-07	2015	37	2015-09-06	2015	36	NOTDEFINED	15TO29	SARI_DEATHS
879	SEAR	YR	NH	FLU_STH_ASIA	BTN	Bhutan	2015-09-07	2015	37	2015-09-06	2015	36	NOTDEFINED	30TO64	SARI	2
880	SEAR	YR	NH	FLU_STH_ASIA	BTN	Bhutan	2015-09-07	2015	37	2015-09-06	2015	36	NOTDEFINED	All	ILI	185	8246																														7
881	SEAR	YR	NH	FLU_STH_ASIA	BTN	Bhutan	2015-09-07	2015	37	2015-09-06	2015	36	NOTDEFINED	5TO14	SARI	4
882	SEAR	YR	NH	FLU_STH_ASIA	BTN	Bhutan	2015-09-07	2015	37	2015-09-06	2015	36	NOTDEFINED	30TO64	ILI	28
883	SEAR	YR	NH	FLU_STH_ASIA	BTN	Bhutan	2015-09-07	2015	37	2015-09-06	2015	36	NOTDEFINED	15TO29	SARI	2
884	SEAR	YR	NH	FLU_STH_ASIA	BTN	Bhutan	2015-09-07	2015	37	2015-09-06	2015	36	NOTDEFINED	5TO14	ILI	76
885	SEAR	YR	NH	FLU_STH_ASIA	BTN	Bhutan	2015-09-07	2015	37	2015-09-06	2015	36	NOTDEFINED	5TO14	SARI_DEATHS
886	SEAR	YR	NH	FLU_STH_ASIA	BTN	Bhutan	2015-09-07	2015	37	2015-09-06	2015	36	NOTDEFINED	65TO	SARI_DEATHS
887	SEAR	YR	NH	FLU_STH_ASIA	BTN	Bhutan	2015-09-07	2015	37	2015-09-06	2015	36	NOTDEFINED	65TO	SARI	0
888	SEAR	YR	NH	FLU_STH_ASIA	BTN	Bhutan	2015-09-07	2015	37	2015-09-06	2015	36	NOTDEFINED	30TO64	SARI_DEATHS
889	SEAR	YR	NH	FLU_STH_ASIA	BTN	Bhutan	2015-09-07	2015	37	2015-09-06	2015	36	NOTDEFINED	All	QLT_STATUS
890	SEAR	YR	NH	FLU_STH_ASIA	BTN	Bhutan	2015-09-07	2015	37	2015-09-06	2015	36	NOTDEFINED	All	SARI	16		331																													11
891	SEAR	YR	NH	FLU_STH_ASIA	BTN	Bhutan	2015-09-07	2015	37	2015-09-06	2015	36	NOTDEFINED	All	SARI_DEATHS
892	SEAR	YR	NH	FLU_STH_ASIA	BTN	Bhutan	2015-09-07	2015	37	2015-09-06	2015	36	NOTDEFINED	UNKNOWN	SARI
893	SEAR	YR	NH	FLU_STH_ASIA	BTN	Bhutan	2015-09-07	2015	37	2015-09-06	2015	36	NOTDEFINED	0TO1	SARI_DEATHS
894	SEAR	YR	NH	FLU_STH_ASIA	BTN	Bhutan	2015-09-07	2015	37	2015-09-06	2015	36	NOTDEFINED	2TO4	ILI	21
895	SEAR	YR	NH	FLU_STH_ASIA	BTN	Bhutan	2015-09-07	2015	37	2015-09-06	2015	36	NOTDEFINED	2TO4	SARI	5
896	SEAR	YR	NH	FLU_STH_ASIA	BTN	Bhutan	2015-09-07	2015	37	2015-09-06	2015	36	NOTDEFINED	65TO	ILI	6
897	SEAR	YR	NH	FLU_STH_ASIA	BTN	Bhutan	2015-09-07	2015	37	2015-09-06	2015	36	NOTDEFINED	UNKNOWN	SARI_DEATHS
898	SEAR	YR	NH	FLU_STH_ASIA	BTN	Bhutan	2015-09-07	2015	37	2015-09-06	2015	36	NOTDEFINED	0TO1	SARI	3
899	SEAR	YR	NH	FLU_STH_ASIA	BTN	Bhutan	2015-09-07	2015	37	2015-09-06	2015	36	NOTDEFINED	2TO4	SARI_DEATHS
900	SEAR	YR	NH	FLU_STH_ASIA	BTN	Bhutan	2015-09-07	2015	37	2015-09-06	2015	36	NOTDEFINED	UNKNOWN	ILI
901	SEAR	YR	NH	FLU_STH_ASIA	BTN	Bhutan	2015-09-14	2015	38	2015-09-13	2015	37	NOTDEFINED	15TO29	ILI	58
902	SEAR	YR	NH	FLU_STH_ASIA	BTN	Bhutan	2015-09-14	2015	38	2015-09-13	2015	37	NOTDEFINED	0TO1	ILI	12
903	SEAR	YR	NH	FLU_STH_ASIA	BTN	Bhutan	2015-09-14	2015	38	2015-09-13	2015	37	NOTDEFINED	15TO29	SARI_DEATHS
904	SEAR	YR	NH	FLU_STH_ASIA	BTN	Bhutan	2015-09-14	2015	38	2015-09-13	2015	37	NOTDEFINED	30TO64	SARI	7
905	SEAR	YR	NH	FLU_STH_ASIA	BTN	Bhutan	2015-09-14	2015	38	2015-09-13	2015	37	NOTDEFINED	All	ILI	207	7872																														7
906	SEAR	YR	NH	FLU_STH_ASIA	BTN	Bhutan	2015-09-14	2015	38	2015-09-13	2015	37	NOTDEFINED	5TO14	SARI	2
907	SEAR	YR	NH	FLU_STH_ASIA	BTN	Bhutan	2015-09-14	2015	38	2015-09-13	2015	37	NOTDEFINED	30TO64	ILI	38
908	SEAR	YR	NH	FLU_STH_ASIA	BTN	Bhutan	2015-09-14	2015	38	2015-09-13	2015	37	NOTDEFINED	15TO29	SARI	4
909	SEAR	YR	NH	FLU_STH_ASIA	BTN	Bhutan	2015-09-14	2015	38	2015-09-13	2015	37	NOTDEFINED	5TO14	ILI	64
910	SEAR	YR	NH	FLU_STH_ASIA	BTN	Bhutan	2015-09-14	2015	38	2015-09-13	2015	37	NOTDEFINED	65TO	SARI_DEATHS
911	SEAR	YR	NH	FLU_STH_ASIA	BTN	Bhutan	2015-09-14	2015	38	2015-09-13	2015	37	NOTDEFINED	65TO	SARI	0
912	SEAR	YR	NH	FLU_STH_ASIA	BTN	Bhutan	2015-09-14	2015	38	2015-09-13	2015	37	NOTDEFINED	30TO64	SARI_DEATHS
913	SEAR	YR	NH	FLU_STH_ASIA	BTN	Bhutan	2015-09-14	2015	38	2015-09-13	2015	37	NOTDEFINED	All	QLT_STATUS
914	SEAR	YR	NH	FLU_STH_ASIA	BTN	Bhutan	2015-09-14	2015	38	2015-09-13	2015	37	NOTDEFINED	All	SARI	24		330																													11
915	SEAR	YR	NH	FLU_STH_ASIA	BTN	Bhutan	2015-09-14	2015	38	2015-09-13	2015	37	NOTDEFINED	All	SARI_DEATHS
916	SEAR	YR	NH	FLU_STH_ASIA	BTN	Bhutan	2015-09-14	2015	38	2015-09-13	2015	37	NOTDEFINED	UNKNOWN	SARI
917	SEAR	YR	NH	FLU_STH_ASIA	BTN	Bhutan	2015-09-14	2015	38	2015-09-13	2015	37	NOTDEFINED	0TO1	SARI_DEATHS
918	SEAR	YR	NH	FLU_STH_ASIA	BTN	Bhutan	2015-09-14	2015	38	2015-09-13	2015	37	NOTDEFINED	5TO14	SARI_DEATHS
919	SEAR	YR	NH	FLU_STH_ASIA	BTN	Bhutan	2015-09-14	2015	38	2015-09-13	2015	37	NOTDEFINED	2TO4	ILI	29
920	SEAR	YR	NH	FLU_STH_ASIA	BTN	Bhutan	2015-09-14	2015	38	2015-09-13	2015	37	NOTDEFINED	2TO4	SARI	6
921	SEAR	YR	NH	FLU_STH_ASIA	BTN	Bhutan	2015-09-14	2015	38	2015-09-13	2015	37	NOTDEFINED	65TO	ILI	6
922	SEAR	YR	NH	FLU_STH_ASIA	BTN	Bhutan	2015-09-14	2015	38	2015-09-13	2015	37	NOTDEFINED	UNKNOWN	SARI_DEATHS
923	SEAR	YR	NH	FLU_STH_ASIA	BTN	Bhutan	2015-09-14	2015	38	2015-09-13	2015	37	NOTDEFINED	0TO1	SARI	5
924	SEAR	YR	NH	FLU_STH_ASIA	BTN	Bhutan	2015-09-14	2015	38	2015-09-13	2015	37	NOTDEFINED	2TO4	SARI_DEATHS
925	SEAR	YR	NH	FLU_STH_ASIA	BTN	Bhutan	2015-09-14	2015	38	2015-09-13	2015	37	NOTDEFINED	UNKNOWN	ILI
926	SEAR	YR	NH	FLU_STH_ASIA	BTN	Bhutan	2015-09-21	2015	39	2015-09-20	2015	38	NOTDEFINED	15TO29	ILI	52
927	SEAR	YR	NH	FLU_STH_ASIA	BTN	Bhutan	2015-09-21	2015	39	2015-09-20	2015	38	NOTDEFINED	0TO1	ILI	13
928	SEAR	YR	NH	FLU_STH_ASIA	BTN	Bhutan	2015-09-21	2015	39	2015-09-20	2015	38	NOTDEFINED	15TO29	SARI_DEATHS
929	SEAR	YR	NH	FLU_STH_ASIA	BTN	Bhutan	2015-09-21	2015	39	2015-09-20	2015	38	NOTDEFINED	30TO64	SARI	1		1
930	SEAR	YR	NH	FLU_STH_ASIA	BTN	Bhutan	2015-09-21	2015	39	2015-09-20	2015	38	NOTDEFINED	65TO	SARI_DEATHS
931	SEAR	YR	NH	FLU_STH_ASIA	BTN	Bhutan	2015-09-21	2015	39	2015-09-20	2015	38	NOTDEFINED	All	ILI	193	7604																														7
932	SEAR	YR	NH	FLU_STH_ASIA	BTN	Bhutan	2015-09-21	2015	39	2015-09-20	2015	38	NOTDEFINED	5TO14	SARI	1		1
933	SEAR	YR	NH	FLU_STH_ASIA	BTN	Bhutan	2015-09-21	2015	39	2015-09-20	2015	38	NOTDEFINED	30TO64	ILI	29
934	SEAR	YR	NH	FLU_STH_ASIA	BTN	Bhutan	2015-09-21	2015	39	2015-09-20	2015	38	NOTDEFINED	15TO29	SARI	2		2
935	SEAR	YR	NH	FLU_STH_ASIA	BTN	Bhutan	2015-09-21	2015	39	2015-09-20	2015	38	NOTDEFINED	5TO14	ILI	71
936	SEAR	YR	NH	FLU_STH_ASIA	BTN	Bhutan	2015-09-21	2015	39	2015-09-20	2015	38	NOTDEFINED	65TO	ILI	3
937	SEAR	YR	NH	FLU_STH_ASIA	BTN	Bhutan	2015-09-21	2015	39	2015-09-20	2015	38	NOTDEFINED	30TO64	SARI_DEATHS
938	SEAR	YR	NH	FLU_STH_ASIA	BTN	Bhutan	2015-09-21	2015	39	2015-09-20	2015	38	NOTDEFINED	All	QLT_STATUS
939	SEAR	YR	NH	FLU_STH_ASIA	BTN	Bhutan	2015-09-21	2015	39	2015-09-20	2015	38	NOTDEFINED	All	SARI	12		309																													11
940	SEAR	YR	NH	FLU_STH_ASIA	BTN	Bhutan	2015-09-21	2015	39	2015-09-20	2015	38	NOTDEFINED	All	SARI_DEATHS
941	SEAR	YR	NH	FLU_STH_ASIA	BTN	Bhutan	2015-09-21	2015	39	2015-09-20	2015	38	NOTDEFINED	UNKNOWN	SARI
942	SEAR	YR	NH	FLU_STH_ASIA	BTN	Bhutan	2015-09-21	2015	39	2015-09-20	2015	38	NOTDEFINED	0TO1	SARI_DEATHS
943	SEAR	YR	NH	FLU_STH_ASIA	BTN	Bhutan	2015-09-21	2015	39	2015-09-20	2015	38	NOTDEFINED	5TO14	SARI_DEATHS
944	SEAR	YR	NH	FLU_STH_ASIA	BTN	Bhutan	2015-09-21	2015	39	2015-09-20	2015	38	NOTDEFINED	2TO4	ILI	25
945	SEAR	YR	NH	FLU_STH_ASIA	BTN	Bhutan	2015-09-21	2015	39	2015-09-20	2015	38	NOTDEFINED	2TO4	SARI	5		5
946	SEAR	YR	NH	FLU_STH_ASIA	BTN	Bhutan	2015-09-21	2015	39	2015-09-20	2015	38	NOTDEFINED	UNKNOWN	SARI_DEATHS
947	SEAR	YR	NH	FLU_STH_ASIA	BTN	Bhutan	2015-09-21	2015	39	2015-09-20	2015	38	NOTDEFINED	0TO1	SARI	2		2
948	SEAR	YR	NH	FLU_STH_ASIA	BTN	Bhutan	2015-09-21	2015	39	2015-09-20	2015	38	NOTDEFINED	2TO4	SARI_DEATHS
949	SEAR	YR	NH	FLU_STH_ASIA	BTN	Bhutan	2015-09-21	2015	39	2015-09-20	2015	38	NOTDEFINED	65TO	SARI	1		1
950	SEAR	YR	NH	FLU_STH_ASIA	BTN	Bhutan	2015-09-21	2015	39	2015-09-20	2015	38	NOTDEFINED	UNKNOWN	ILI
951	SEAR	YR	NH	FLU_STH_ASIA	BTN	Bhutan	2015-09-28	2015	40	2015-09-27	2015	39	NOTDEFINED	15TO29	ILI	47
952	SEAR	YR	NH	FLU_STH_ASIA	BTN	Bhutan	2015-09-28	2015	40	2015-09-27	2015	39	NOTDEFINED	0TO1	ILI	11
953	SEAR	YR	NH	FLU_STH_ASIA	BTN	Bhutan	2015-09-28	2015	40	2015-09-27	2015	39	NOTDEFINED	15TO29	SARI_DEATHS
954	SEAR	YR	NH	FLU_STH_ASIA	BTN	Bhutan	2015-09-28	2015	40	2015-09-27	2015	39	NOTDEFINED	30TO64	SARI	1
955	SEAR	YR	NH	FLU_STH_ASIA	BTN	Bhutan	2015-09-28	2015	40	2015-09-27	2015	39	NOTDEFINED	30TO64	ILI	34
956	SEAR	YR	NH	FLU_STH_ASIA	BTN	Bhutan	2015-09-28	2015	40	2015-09-27	2015	39	NOTDEFINED	65TO	SARI_DEATHS
957	SEAR	YR	NH	FLU_STH_ASIA	BTN	Bhutan	2015-09-28	2015	40	2015-09-27	2015	39	NOTDEFINED	All	ILI	196	8433																														7
958	SEAR	YR	NH	FLU_STH_ASIA	BTN	Bhutan	2015-09-28	2015	40	2015-09-27	2015	39	NOTDEFINED	5TO14	SARI	3
959	SEAR	YR	NH	FLU_STH_ASIA	BTN	Bhutan	2015-09-28	2015	40	2015-09-27	2015	39	NOTDEFINED	15TO29	SARI	1
960	SEAR	YR	NH	FLU_STH_ASIA	BTN	Bhutan	2015-09-28	2015	40	2015-09-27	2015	39	NOTDEFINED	5TO14	ILI	74
961	SEAR	YR	NH	FLU_STH_ASIA	BTN	Bhutan	2015-09-28	2015	40	2015-09-27	2015	39	NOTDEFINED	65TO	ILI	6
962	SEAR	YR	NH	FLU_STH_ASIA	BTN	Bhutan	2015-09-28	2015	40	2015-09-27	2015	39	NOTDEFINED	All	QLT_STATUS
963	SEAR	YR	NH	FLU_STH_ASIA	BTN	Bhutan	2015-09-28	2015	40	2015-09-27	2015	39	NOTDEFINED	All	SARI	17		260																													11
964	SEAR	YR	NH	FLU_STH_ASIA	BTN	Bhutan	2015-09-28	2015	40	2015-09-27	2015	39	NOTDEFINED	All	SARI_DEATHS
965	SEAR	YR	NH	FLU_STH_ASIA	BTN	Bhutan	2015-09-28	2015	40	2015-09-27	2015	39	NOTDEFINED	UNKNOWN	ILI
966	SEAR	YR	NH	FLU_STH_ASIA	BTN	Bhutan	2015-09-28	2015	40	2015-09-27	2015	39	NOTDEFINED	UNKNOWN	SARI_DEATHS
967	SEAR	YR	NH	FLU_STH_ASIA	BTN	Bhutan	2015-09-28	2015	40	2015-09-27	2015	39	NOTDEFINED	0TO1	SARI_DEATHS
968	SEAR	YR	NH	FLU_STH_ASIA	BTN	Bhutan	2015-09-28	2015	40	2015-09-27	2015	39	NOTDEFINED	5TO14	SARI_DEATHS
969	SEAR	YR	NH	FLU_STH_ASIA	BTN	Bhutan	2015-09-28	2015	40	2015-09-27	2015	39	NOTDEFINED	UNKNOWN	SARI
970	SEAR	YR	NH	FLU_STH_ASIA	BTN	Bhutan	2015-09-28	2015	40	2015-09-27	2015	39	NOTDEFINED	2TO4	ILI	24
971	SEAR	YR	NH	FLU_STH_ASIA	BTN	Bhutan	2015-09-28	2015	40	2015-09-27	2015	39	NOTDEFINED	2TO4	SARI	3
972	SEAR	YR	NH	FLU_STH_ASIA	BTN	Bhutan	2015-09-28	2015	40	2015-09-27	2015	39	NOTDEFINED	30TO64	SARI_DEATHS
973	SEAR	YR	NH	FLU_STH_ASIA	BTN	Bhutan	2015-09-28	2015	40	2015-09-27	2015	39	NOTDEFINED	0TO1	SARI	9
974	SEAR	YR	NH	FLU_STH_ASIA	BTN	Bhutan	2015-09-28	2015	40	2015-09-27	2015	39	NOTDEFINED	2TO4	SARI_DEATHS
975	SEAR	YR	NH	FLU_STH_ASIA	BTN	Bhutan	2015-09-28	2015	40	2015-09-27	2015	39	NOTDEFINED	65TO	SARI	0
976	SEAR	YR	NH	FLU_STH_ASIA	BTN	Bhutan	2015-10-05	2015	41	2015-10-04	2015	40	NOTDEFINED	15TO29	ILI	29	7
977	SEAR	YR	NH	FLU_STH_ASIA	BTN	Bhutan	2015-10-05	2015	41	2015-10-04	2015	40	NOTDEFINED	0TO1	ILI	10	5
978	SEAR	YR	NH	FLU_STH_ASIA	BTN	Bhutan	2015-10-05	2015	41	2015-10-04	2015	40	NOTDEFINED	15TO29	SARI_DEATHS
979	SEAR	YR	NH	FLU_STH_ASIA	BTN	Bhutan	2015-10-05	2015	41	2015-10-04	2015	40	NOTDEFINED	30TO64	SARI	7
980	SEAR	YR	NH	FLU_STH_ASIA	BTN	Bhutan	2015-10-05	2015	41	2015-10-04	2015	40	NOTDEFINED	30TO64	ILI	33	2
981	SEAR	YR	NH	FLU_STH_ASIA	BTN	Bhutan	2015-10-05	2015	41	2015-10-04	2015	40	NOTDEFINED	65TO	SARI_DEATHS
982	SEAR	YR	NH	FLU_STH_ASIA	BTN	Bhutan	2015-10-05	2015	41	2015-10-04	2015	40	NOTDEFINED	All	ILI	128	8121																														7
983	SEAR	YR	NH	FLU_STH_ASIA	BTN	Bhutan	2015-10-05	2015	41	2015-10-04	2015	40	NOTDEFINED	5TO14	SARI	7
984	SEAR	YR	NH	FLU_STH_ASIA	BTN	Bhutan	2015-10-05	2015	41	2015-10-04	2015	40	NOTDEFINED	15TO29	SARI	5
985	SEAR	YR	NH	FLU_STH_ASIA	BTN	Bhutan	2015-10-05	2015	41	2015-10-04	2015	40	NOTDEFINED	5TO14	ILI	38	5
986	SEAR	YR	NH	FLU_STH_ASIA	BTN	Bhutan	2015-10-05	2015	41	2015-10-04	2015	40	NOTDEFINED	65TO	ILI	2	28
987	SEAR	YR	NH	FLU_STH_ASIA	BTN	Bhutan	2015-10-05	2015	41	2015-10-04	2015	40	NOTDEFINED	All	SARI	28		327																													11
988	SEAR	YR	NH	FLU_STH_ASIA	BTN	Bhutan	2015-10-05	2015	41	2015-10-04	2015	40	NOTDEFINED	All	SARI_DEATHS
989	SEAR	YR	NH	FLU_STH_ASIA	BTN	Bhutan	2015-10-05	2015	41	2015-10-04	2015	40	NOTDEFINED	UNKNOWN	ILI
990	SEAR	YR	NH	FLU_STH_ASIA	BTN	Bhutan	2015-10-05	2015	41	2015-10-04	2015	40	NOTDEFINED	UNKNOWN	SARI_DEATHS
991	SEAR	YR	NH	FLU_STH_ASIA	BTN	Bhutan	2015-10-05	2015	41	2015-10-04	2015	40	NOTDEFINED	0TO1	SARI_DEATHS
992	SEAR	YR	NH	FLU_STH_ASIA	BTN	Bhutan	2015-10-05	2015	41	2015-10-04	2015	40	NOTDEFINED	5TO14	SARI_DEATHS
993	SEAR	YR	NH	FLU_STH_ASIA	BTN	Bhutan	2015-10-05	2015	41	2015-10-04	2015	40	NOTDEFINED	UNKNOWN	SARI
994	SEAR	YR	NH	FLU_STH_ASIA	BTN	Bhutan	2015-10-05	2015	41	2015-10-04	2015	40	NOTDEFINED	2TO4	ILI	16	2
995	SEAR	YR	NH	FLU_STH_ASIA	BTN	Bhutan	2015-10-05	2015	41	2015-10-04	2015	40	NOTDEFINED	2TO4	SARI	2
996	SEAR	YR	NH	FLU_STH_ASIA	BTN	Bhutan	2015-10-05	2015	41	2015-10-04	2015	40	NOTDEFINED	30TO64	SARI_DEATHS
997	SEAR	YR	NH	FLU_STH_ASIA	BTN	Bhutan	2015-10-05	2015	41	2015-10-04	2015	40	NOTDEFINED	All	QLT_STATUS
998	SEAR	YR	NH	FLU_STH_ASIA	BTN	Bhutan	2015-10-05	2015	41	2015-10-04	2015	40	NOTDEFINED	0TO1	SARI	5
999	SEAR	YR	NH	FLU_STH_ASIA	BTN	Bhutan	2015-10-05	2015	41	2015-10-04	2015	40	NOTDEFINED	2TO4	SARI_DEATHS
1000	SEAR	YR	NH	FLU_STH_ASIA	BTN	Bhutan	2015-10-05	2015	41	2015-10-04	2015	40	NOTDEFINED	65TO	SARI	2
1001	SEAR	YR	NH	FLU_STH_ASIA	BTN	Bhutan	2015-10-12	2015	42	2015-10-11	2015	41	NOTDEFINED	15TO29	ILI	64
1002	SEAR	YR	NH	FLU_STH_ASIA	BTN	Bhutan	2015-10-12	2015	42	2015-10-11	2015	41	NOTDEFINED	15TO29	SARI_DEATHS
1003	SEAR	YR	NH	FLU_STH_ASIA	BTN	Bhutan	2015-10-12	2015	42	2015-10-11	2015	41	NOTDEFINED	2TO4	ILI	25
1004	SEAR	YR	NH	FLU_STH_ASIA	BTN	Bhutan	2015-10-12	2015	42	2015-10-11	2015	41	NOTDEFINED	30TO64	SARI	4
1005	SEAR	YR	NH	FLU_STH_ASIA	BTN	Bhutan	2015-10-12	2015	42	2015-10-11	2015	41	NOTDEFINED	30TO64	ILI	53
1006	SEAR	YR	NH	FLU_STH_ASIA	BTN	Bhutan	2015-10-12	2015	42	2015-10-11	2015	41	NOTDEFINED	0TO1	SARI_DEATHS
1007	SEAR	YR	NH	FLU_STH_ASIA	BTN	Bhutan	2015-10-12	2015	42	2015-10-11	2015	41	NOTDEFINED	65TO	SARI_DEATHS
1008	SEAR	YR	NH	FLU_STH_ASIA	BTN	Bhutan	2015-10-12	2015	42	2015-10-11	2015	41	NOTDEFINED	5TO14	SARI	1
1009	SEAR	YR	NH	FLU_STH_ASIA	BTN	Bhutan	2015-10-12	2015	42	2015-10-11	2015	41	NOTDEFINED	15TO29	SARI	2
1010	SEAR	YR	NH	FLU_STH_ASIA	BTN	Bhutan	2015-10-12	2015	42	2015-10-11	2015	41	NOTDEFINED	5TO14	ILI	60
1011	SEAR	YR	NH	FLU_STH_ASIA	BTN	Bhutan	2015-10-12	2015	42	2015-10-11	2015	41	NOTDEFINED	2TO4	SARI	3
1012	SEAR	YR	NH	FLU_STH_ASIA	BTN	Bhutan	2015-10-12	2015	42	2015-10-11	2015	41	NOTDEFINED	0TO1	ILI	12
1013	SEAR	YR	NH	FLU_STH_ASIA	BTN	Bhutan	2015-10-12	2015	42	2015-10-11	2015	41	NOTDEFINED	0TO1	SARI	2
1014	SEAR	YR	NH	FLU_STH_ASIA	BTN	Bhutan	2015-10-12	2015	42	2015-10-11	2015	41	NOTDEFINED	All	ILI	222	8094																														7
1015	SEAR	YR	NH	FLU_STH_ASIA	BTN	Bhutan	2015-10-12	2015	42	2015-10-11	2015	41	NOTDEFINED	65TO	ILI	8
1016	SEAR	YR	NH	FLU_STH_ASIA	BTN	Bhutan	2015-10-12	2015	42	2015-10-11	2015	41	NOTDEFINED	UNKNOWN	ILI
1017	SEAR	YR	NH	FLU_STH_ASIA	BTN	Bhutan	2015-10-12	2015	42	2015-10-11	2015	41	NOTDEFINED	UNKNOWN	SARI_DEATHS
1018	SEAR	YR	NH	FLU_STH_ASIA	BTN	Bhutan	2015-10-12	2015	42	2015-10-11	2015	41	NOTDEFINED	5TO14	SARI_DEATHS
1019	SEAR	YR	NH	FLU_STH_ASIA	BTN	Bhutan	2015-10-12	2015	42	2015-10-11	2015	41	NOTDEFINED	All	SARI_DEATHS
1020	SEAR	YR	NH	FLU_STH_ASIA	BTN	Bhutan	2015-10-12	2015	42	2015-10-11	2015	41	NOTDEFINED	UNKNOWN	SARI			280
1021	SEAR	YR	NH	FLU_STH_ASIA	BTN	Bhutan	2015-10-12	2015	42	2015-10-11	2015	41	NOTDEFINED	30TO64	SARI_DEATHS
1022	SEAR	YR	NH	FLU_STH_ASIA	BTN	Bhutan	2015-10-12	2015	42	2015-10-11	2015	41	NOTDEFINED	All	QLT_STATUS
1023	SEAR	YR	NH	FLU_STH_ASIA	BTN	Bhutan	2015-10-12	2015	42	2015-10-11	2015	41	NOTDEFINED	2TO4	SARI_DEATHS
1024	SEAR	YR	NH	FLU_STH_ASIA	BTN	Bhutan	2015-10-12	2015	42	2015-10-11	2015	41	NOTDEFINED	65TO	SARI	1
1025	SEAR	YR	NH	FLU_STH_ASIA	BTN	Bhutan	2015-10-12	2015	42	2015-10-11	2015	41	NOTDEFINED	All	SARI	13		280																													11
1026	SEAR	YR	NH	FLU_STH_ASIA	BTN	Bhutan	2015-10-19	2015	43	2015-10-18	2015	42	NOTDEFINED	2TO4	ILI	26
1027	SEAR	YR	NH	FLU_STH_ASIA	BTN	Bhutan	2015-10-19	2015	43	2015-10-18	2015	42	NOTDEFINED	15TO29	SARI_DEATHS	0
1028	SEAR	YR	NH	FLU_STH_ASIA	BTN	Bhutan	2015-10-19	2015	43	2015-10-18	2015	42	NOTDEFINED	30TO64	SARI	2
1029	SEAR	YR	NH	FLU_STH_ASIA	BTN	Bhutan	2015-10-19	2015	43	2015-10-18	2015	42	NOTDEFINED	30TO64	ILI	42
1030	SEAR	YR	NH	FLU_STH_ASIA	BTN	Bhutan	2015-10-19	2015	43	2015-10-18	2015	42	NOTDEFINED	5TO14	SARI	1
1031	SEAR	YR	NH	FLU_STH_ASIA	BTN	Bhutan	2015-10-19	2015	43	2015-10-18	2015	42	NOTDEFINED	0TO1	SARI_DEATHS	1
1032	SEAR	YR	NH	FLU_STH_ASIA	BTN	Bhutan	2015-10-19	2015	43	2015-10-18	2015	42	NOTDEFINED	65TO	SARI_DEATHS	1
1033	SEAR	YR	NH	FLU_STH_ASIA	BTN	Bhutan	2015-10-19	2015	43	2015-10-18	2015	42	NOTDEFINED	5TO14	ILI	69
1034	SEAR	YR	NH	FLU_STH_ASIA	BTN	Bhutan	2015-10-19	2015	43	2015-10-18	2015	42	NOTDEFINED	2TO4	SARI	2
1035	SEAR	YR	NH	FLU_STH_ASIA	BTN	Bhutan	2015-10-19	2015	43	2015-10-18	2015	42	NOTDEFINED	0TO1	ILI	12
1036	SEAR	YR	NH	FLU_STH_ASIA	BTN	Bhutan	2015-10-19	2015	43	2015-10-18	2015	42	NOTDEFINED	0TO1	SARI	8
1037	SEAR	YR	NH	FLU_STH_ASIA	BTN	Bhutan	2015-10-19	2015	43	2015-10-18	2015	42	NOTDEFINED	2TO4	SARI_DEATHS	0
1038	SEAR	YR	NH	FLU_STH_ASIA	BTN	Bhutan	2015-10-19	2015	43	2015-10-18	2015	42	NOTDEFINED	All	ILI	216	7322																														7
1039	SEAR	YR	NH	FLU_STH_ASIA	BTN	Bhutan	2015-10-19	2015	43	2015-10-18	2015	42	NOTDEFINED	65TO	ILI	4
1040	SEAR	YR	NH	FLU_STH_ASIA	BTN	Bhutan	2015-10-19	2015	43	2015-10-18	2015	42	NOTDEFINED	UNKNOWN	ILI
1041	SEAR	YR	NH	FLU_STH_ASIA	BTN	Bhutan	2015-10-19	2015	43	2015-10-18	2015	42	NOTDEFINED	UNKNOWN	SARI_DEATHS
1042	SEAR	YR	NH	FLU_STH_ASIA	BTN	Bhutan	2015-10-19	2015	43	2015-10-18	2015	42	NOTDEFINED	15TO29	ILI	63
1043	SEAR	YR	NH	FLU_STH_ASIA	BTN	Bhutan	2015-10-19	2015	43	2015-10-18	2015	42	NOTDEFINED	15TO29	SARI	0
1044	SEAR	YR	NH	FLU_STH_ASIA	BTN	Bhutan	2015-10-19	2015	43	2015-10-18	2015	42	NOTDEFINED	5TO14	SARI_DEATHS	0
1045	SEAR	YR	NH	FLU_STH_ASIA	BTN	Bhutan	2015-10-19	2015	43	2015-10-18	2015	42	NOTDEFINED	All	SARI_DEATHS	2
1046	SEAR	YR	NH	FLU_STH_ASIA	BTN	Bhutan	2015-10-19	2015	43	2015-10-18	2015	42	NOTDEFINED	UNKNOWN	SARI			269
1047	SEAR	YR	NH	FLU_STH_ASIA	BTN	Bhutan	2015-10-19	2015	43	2015-10-18	2015	42	NOTDEFINED	30TO64	SARI_DEATHS	0
1048	SEAR	YR	NH	FLU_STH_ASIA	BTN	Bhutan	2015-10-19	2015	43	2015-10-18	2015	42	NOTDEFINED	All	QLT_STATUS
1049	SEAR	YR	NH	FLU_STH_ASIA	BTN	Bhutan	2015-10-19	2015	43	2015-10-18	2015	42	NOTDEFINED	65TO	SARI	1
1050	SEAR	YR	NH	FLU_STH_ASIA	BTN	Bhutan	2015-10-19	2015	43	2015-10-18	2015	42	NOTDEFINED	All	SARI	14		269																													11
1051	SEAR	YR	NH	FLU_STH_ASIA	BTN	Bhutan	2015-10-26	2015	44	2015-10-25	2015	43	NOTDEFINED	2TO4	ILI	11
1052	SEAR	YR	NH	FLU_STH_ASIA	BTN	Bhutan	2015-10-26	2015	44	2015-10-25	2015	43	NOTDEFINED	15TO29	SARI_DEATHS	0
1053	SEAR	YR	NH	FLU_STH_ASIA	BTN	Bhutan	2015-10-26	2015	44	2015-10-25	2015	43	NOTDEFINED	30TO64	SARI	4
1054	SEAR	YR	NH	FLU_STH_ASIA	BTN	Bhutan	2015-10-26	2015	44	2015-10-25	2015	43	NOTDEFINED	5TO14	SARI	0
1055	SEAR	YR	NH	FLU_STH_ASIA	BTN	Bhutan	2015-10-26	2015	44	2015-10-25	2015	43	NOTDEFINED	30TO64	ILI	30
1056	SEAR	YR	NH	FLU_STH_ASIA	BTN	Bhutan	2015-10-26	2015	44	2015-10-25	2015	43	NOTDEFINED	0TO1	SARI_DEATHS	1
1057	SEAR	YR	NH	FLU_STH_ASIA	BTN	Bhutan	2015-10-26	2015	44	2015-10-25	2015	43	NOTDEFINED	65TO	SARI_DEATHS	1
1058	SEAR	YR	NH	FLU_STH_ASIA	BTN	Bhutan	2015-10-26	2015	44	2015-10-25	2015	43	NOTDEFINED	5TO14	ILI	73
1059	SEAR	YR	NH	FLU_STH_ASIA	BTN	Bhutan	2015-10-26	2015	44	2015-10-25	2015	43	NOTDEFINED	2TO4	SARI	4
1060	SEAR	YR	NH	FLU_STH_ASIA	BTN	Bhutan	2015-10-26	2015	44	2015-10-25	2015	43	NOTDEFINED	0TO1	ILI	11
1061	SEAR	YR	NH	FLU_STH_ASIA	BTN	Bhutan	2015-10-26	2015	44	2015-10-25	2015	43	NOTDEFINED	0TO1	SARI	6
1062	SEAR	YR	NH	FLU_STH_ASIA	BTN	Bhutan	2015-10-26	2015	44	2015-10-25	2015	43	NOTDEFINED	2TO4	SARI_DEATHS	0
1063	SEAR	YR	NH	FLU_STH_ASIA	BTN	Bhutan	2015-10-26	2015	44	2015-10-25	2015	43	NOTDEFINED	All	ILI	177	6547																														7
1064	SEAR	YR	NH	FLU_STH_ASIA	BTN	Bhutan	2015-10-26	2015	44	2015-10-25	2015	43	NOTDEFINED	5TO14	SARI_DEATHS	0
1065	SEAR	YR	NH	FLU_STH_ASIA	BTN	Bhutan	2015-10-26	2015	44	2015-10-25	2015	43	NOTDEFINED	65TO	ILI	4
1066	SEAR	YR	NH	FLU_STH_ASIA	BTN	Bhutan	2015-10-26	2015	44	2015-10-25	2015	43	NOTDEFINED	UNKNOWN	ILI		6547
1067	SEAR	YR	NH	FLU_STH_ASIA	BTN	Bhutan	2015-10-26	2015	44	2015-10-25	2015	43	NOTDEFINED	UNKNOWN	SARI_DEATHS
1068	SEAR	YR	NH	FLU_STH_ASIA	BTN	Bhutan	2015-10-26	2015	44	2015-10-25	2015	43	NOTDEFINED	15TO29	ILI	48
1069	SEAR	YR	NH	FLU_STH_ASIA	BTN	Bhutan	2015-10-26	2015	44	2015-10-25	2015	43	NOTDEFINED	15TO29	SARI	0
1070	SEAR	YR	NH	FLU_STH_ASIA	BTN	Bhutan	2015-10-26	2015	44	2015-10-25	2015	43	NOTDEFINED	All	SARI_DEATHS	2
1071	SEAR	YR	NH	FLU_STH_ASIA	BTN	Bhutan	2015-10-26	2015	44	2015-10-25	2015	43	NOTDEFINED	UNKNOWN	SARI			245
1072	SEAR	YR	NH	FLU_STH_ASIA	BTN	Bhutan	2015-10-26	2015	44	2015-10-25	2015	43	NOTDEFINED	30TO64	SARI_DEATHS	0
1073	SEAR	YR	NH	FLU_STH_ASIA	BTN	Bhutan	2015-10-26	2015	44	2015-10-25	2015	43	NOTDEFINED	All	QLT_STATUS
1074	SEAR	YR	NH	FLU_STH_ASIA	BTN	Bhutan	2015-10-26	2015	44	2015-10-25	2015	43	NOTDEFINED	65TO	SARI	0
1075	SEAR	YR	NH	FLU_STH_ASIA	BTN	Bhutan	2015-10-26	2015	44	2015-10-25	2015	43	NOTDEFINED	All	SARI	14		245																													11
1076	SEAR	YR	NH	FLU_STH_ASIA	BTN	Bhutan	2015-11-02	2015	45	2015-11-01	2015	44	NOTDEFINED	2TO4	ILI	22
1077	SEAR	YR	NH	FLU_STH_ASIA	BTN	Bhutan	2015-11-02	2015	45	2015-11-01	2015	44	NOTDEFINED	15TO29	SARI_DEATHS
1078	SEAR	YR	NH	FLU_STH_ASIA	BTN	Bhutan	2015-11-02	2015	45	2015-11-01	2015	44	NOTDEFINED	30TO64	SARI	2
1079	SEAR	YR	NH	FLU_STH_ASIA	BTN	Bhutan	2015-11-02	2015	45	2015-11-01	2015	44	NOTDEFINED	30TO64	ILI	32
1080	SEAR	YR	NH	FLU_STH_ASIA	BTN	Bhutan	2015-11-02	2015	45	2015-11-01	2015	44	NOTDEFINED	5TO14	SARI	0
1081	SEAR	YR	NH	FLU_STH_ASIA	BTN	Bhutan	2015-11-02	2015	45	2015-11-01	2015	44	NOTDEFINED	0TO1	SARI_DEATHS
1082	SEAR	YR	NH	FLU_STH_ASIA	BTN	Bhutan	2015-11-02	2015	45	2015-11-01	2015	44	NOTDEFINED	5TO14	ILI	45
1083	SEAR	YR	NH	FLU_STH_ASIA	BTN	Bhutan	2015-11-02	2015	45	2015-11-01	2015	44	NOTDEFINED	2TO4	SARI	1
1084	SEAR	YR	NH	FLU_STH_ASIA	BTN	Bhutan	2015-11-02	2015	45	2015-11-01	2015	44	NOTDEFINED	0TO1	ILI	8
1085	SEAR	YR	NH	FLU_STH_ASIA	BTN	Bhutan	2015-11-02	2015	45	2015-11-01	2015	44	NOTDEFINED	0TO1	SARI	3
1086	SEAR	YR	NH	FLU_STH_ASIA	BTN	Bhutan	2015-11-02	2015	45	2015-11-01	2015	44	NOTDEFINED	2TO4	SARI_DEATHS
1087	SEAR	YR	NH	FLU_STH_ASIA	BTN	Bhutan	2015-11-02	2015	45	2015-11-01	2015	44	NOTDEFINED	All	ILI	170	6134																														11
1088	SEAR	YR	NH	FLU_STH_ASIA	BTN	Bhutan	2015-11-02	2015	45	2015-11-01	2015	44	NOTDEFINED	5TO14	SARI_DEATHS
1089	SEAR	YR	NH	FLU_STH_ASIA	BTN	Bhutan	2015-11-02	2015	45	2015-11-01	2015	44	NOTDEFINED	UNKNOWN	ILI		6134
1090	SEAR	YR	NH	FLU_STH_ASIA	BTN	Bhutan	2015-11-02	2015	45	2015-11-01	2015	44	NOTDEFINED	UNKNOWN	SARI_DEATHS
1091	SEAR	YR	NH	FLU_STH_ASIA	BTN	Bhutan	2015-11-02	2015	45	2015-11-01	2015	44	NOTDEFINED	65TO	SARI	0
1092	SEAR	YR	NH	FLU_STH_ASIA	BTN	Bhutan	2015-11-02	2015	45	2015-11-01	2015	44	NOTDEFINED	15TO29	ILI	58
1093	SEAR	YR	NH	FLU_STH_ASIA	BTN	Bhutan	2015-11-02	2015	45	2015-11-01	2015	44	NOTDEFINED	15TO29	SARI	0
1094	SEAR	YR	NH	FLU_STH_ASIA	BTN	Bhutan	2015-11-02	2015	45	2015-11-01	2015	44	NOTDEFINED	All	SARI_DEATHS	0
1095	SEAR	YR	NH	FLU_STH_ASIA	BTN	Bhutan	2015-11-02	2015	45	2015-11-01	2015	44	NOTDEFINED	UNKNOWN	SARI			234
1096	SEAR	YR	NH	FLU_STH_ASIA	BTN	Bhutan	2015-11-02	2015	45	2015-11-01	2015	44	NOTDEFINED	30TO64	SARI_DEATHS
1097	SEAR	YR	NH	FLU_STH_ASIA	BTN	Bhutan	2015-11-02	2015	45	2015-11-01	2015	44	NOTDEFINED	65TO	SARI_DEATHS
1098	SEAR	YR	NH	FLU_STH_ASIA	BTN	Bhutan	2015-11-02	2015	45	2015-11-01	2015	44	NOTDEFINED	All	QLT_STATUS
1099	SEAR	YR	NH	FLU_STH_ASIA	BTN	Bhutan	2015-11-02	2015	45	2015-11-01	2015	44	NOTDEFINED	65TO	ILI	5
1100	SEAR	YR	NH	FLU_STH_ASIA	BTN	Bhutan	2015-11-02	2015	45	2015-11-01	2015	44	NOTDEFINED	All	SARI	6		234																													11
1101	SEAR	YR	NH	FLU_STH_ASIA	BTN	Bhutan	2015-11-09	2015	46	2015-11-08	2015	45	NOTDEFINED	2TO4	ILI	18
1102	SEAR	YR	NH	FLU_STH_ASIA	BTN	Bhutan	2015-11-09	2015	46	2015-11-08	2015	45	NOTDEFINED	30TO64	ILI	37
1103	SEAR	YR	NH	FLU_STH_ASIA	BTN	Bhutan	2015-11-09	2015	46	2015-11-08	2015	45	NOTDEFINED	15TO29	SARI_DEATHS
1104	SEAR	YR	NH	FLU_STH_ASIA	BTN	Bhutan	2015-11-09	2015	46	2015-11-08	2015	45	NOTDEFINED	30TO64	SARI_DEATHS
1105	SEAR	YR	NH	FLU_STH_ASIA	BTN	Bhutan	2015-11-09	2015	46	2015-11-08	2015	45	NOTDEFINED	5TO14	SARI	1
1106	SEAR	YR	NH	FLU_STH_ASIA	BTN	Bhutan	2015-11-09	2015	46	2015-11-08	2015	45	NOTDEFINED	0TO1	SARI_DEATHS
1107	SEAR	YR	NH	FLU_STH_ASIA	BTN	Bhutan	2015-11-09	2015	46	2015-11-08	2015	45	NOTDEFINED	5TO14	ILI	27
1108	SEAR	YR	NH	FLU_STH_ASIA	BTN	Bhutan	2015-11-09	2015	46	2015-11-08	2015	45	NOTDEFINED	2TO4	SARI	3
1109	SEAR	YR	NH	FLU_STH_ASIA	BTN	Bhutan	2015-11-09	2015	46	2015-11-08	2015	45	NOTDEFINED	0TO1	ILI	9
1110	SEAR	YR	NH	FLU_STH_ASIA	BTN	Bhutan	2015-11-09	2015	46	2015-11-08	2015	45	NOTDEFINED	0TO1	SARI	5
1111	SEAR	YR	NH	FLU_STH_ASIA	BTN	Bhutan	2015-11-09	2015	46	2015-11-08	2015	45	NOTDEFINED	2TO4	SARI_DEATHS
1112	SEAR	YR	NH	FLU_STH_ASIA	BTN	Bhutan	2015-11-09	2015	46	2015-11-08	2015	45	NOTDEFINED	All	ILI	132	3685																														7
1113	SEAR	YR	NH	FLU_STH_ASIA	BTN	Bhutan	2015-11-09	2015	46	2015-11-08	2015	45	NOTDEFINED	5TO14	SARI_DEATHS
1114	SEAR	YR	NH	FLU_STH_ASIA	BTN	Bhutan	2015-11-09	2015	46	2015-11-08	2015	45	NOTDEFINED	UNKNOWN	SARI			215
1115	SEAR	YR	NH	FLU_STH_ASIA	BTN	Bhutan	2015-11-09	2015	46	2015-11-08	2015	45	NOTDEFINED	65TO	SARI	2
1116	SEAR	YR	NH	FLU_STH_ASIA	BTN	Bhutan	2015-11-09	2015	46	2015-11-08	2015	45	NOTDEFINED	15TO29	ILI	35
1117	SEAR	YR	NH	FLU_STH_ASIA	BTN	Bhutan	2015-11-09	2015	46	2015-11-08	2015	45	NOTDEFINED	15TO29	SARI	0
1118	SEAR	YR	NH	FLU_STH_ASIA	BTN	Bhutan	2015-11-09	2015	46	2015-11-08	2015	45	NOTDEFINED	30TO64	SARI	2
1119	SEAR	YR	NH	FLU_STH_ASIA	BTN	Bhutan	2015-11-09	2015	46	2015-11-08	2015	45	NOTDEFINED	All	SARI_DEATHS	0
1120	SEAR	YR	NH	FLU_STH_ASIA	BTN	Bhutan	2015-11-09	2015	46	2015-11-08	2015	45	NOTDEFINED	65TO	SARI_DEATHS
1121	SEAR	YR	NH	FLU_STH_ASIA	BTN	Bhutan	2015-11-09	2015	46	2015-11-08	2015	45	NOTDEFINED	All	QLT_STATUS
1122	SEAR	YR	NH	FLU_STH_ASIA	BTN	Bhutan	2015-11-09	2015	46	2015-11-08	2015	45	NOTDEFINED	UNKNOWN	ILI		3685
1123	SEAR	YR	NH	FLU_STH_ASIA	BTN	Bhutan	2015-11-09	2015	46	2015-11-08	2015	45	NOTDEFINED	65TO	ILI	6
1124	SEAR	YR	NH	FLU_STH_ASIA	BTN	Bhutan	2015-11-09	2015	46	2015-11-08	2015	45	NOTDEFINED	All	SARI	13		215																													11
1125	SEAR	YR	NH	FLU_STH_ASIA	BTN	Bhutan	2015-11-09	2015	46	2015-11-08	2015	45	NOTDEFINED	UNKNOWN	SARI_DEATHS
1126	SEAR	YR	NH	FLU_STH_ASIA	BTN	Bhutan	2015-11-16	2015	47	2015-11-15	2015	46	NOTDEFINED	2TO4	ILI	38
1127	SEAR	YR	NH	FLU_STH_ASIA	BTN	Bhutan	2015-11-16	2015	47	2015-11-15	2015	46	NOTDEFINED	30TO64	ILI	36
1128	SEAR	YR	NH	FLU_STH_ASIA	BTN	Bhutan	2015-11-16	2015	47	2015-11-15	2015	46	NOTDEFINED	15TO29	SARI_DEATHS
1129	SEAR	YR	NH	FLU_STH_ASIA	BTN	Bhutan	2015-11-16	2015	47	2015-11-15	2015	46	NOTDEFINED	30TO64	SARI_DEATHS
1130	SEAR	YR	NH	FLU_STH_ASIA	BTN	Bhutan	2015-11-16	2015	47	2015-11-15	2015	46	NOTDEFINED	5TO14	SARI	1
1131	SEAR	YR	NH	FLU_STH_ASIA	BTN	Bhutan	2015-11-16	2015	47	2015-11-15	2015	46	NOTDEFINED	0TO1	SARI_DEATHS
1132	SEAR	YR	NH	FLU_STH_ASIA	BTN	Bhutan	2015-11-16	2015	47	2015-11-15	2015	46	NOTDEFINED	5TO14	ILI	52
1133	SEAR	YR	NH	FLU_STH_ASIA	BTN	Bhutan	2015-11-16	2015	47	2015-11-15	2015	46	NOTDEFINED	2TO4	SARI	4
1134	SEAR	YR	NH	FLU_STH_ASIA	BTN	Bhutan	2015-11-16	2015	47	2015-11-15	2015	46	NOTDEFINED	0TO1	ILI	21
1135	SEAR	YR	NH	FLU_STH_ASIA	BTN	Bhutan	2015-11-16	2015	47	2015-11-15	2015	46	NOTDEFINED	2TO4	SARI_DEATHS
1136	SEAR	YR	NH	FLU_STH_ASIA	BTN	Bhutan	2015-11-16	2015	47	2015-11-15	2015	46	NOTDEFINED	0TO1	SARI	3
1137	SEAR	YR	NH	FLU_STH_ASIA	BTN	Bhutan	2015-11-16	2015	47	2015-11-15	2015	46	NOTDEFINED	All	ILI	203	6109																														7
1138	SEAR	YR	NH	FLU_STH_ASIA	BTN	Bhutan	2015-11-16	2015	47	2015-11-15	2015	46	NOTDEFINED	5TO14	SARI_DEATHS
1139	SEAR	YR	NH	FLU_STH_ASIA	BTN	Bhutan	2015-11-16	2015	47	2015-11-15	2015	46	NOTDEFINED	UNKNOWN	SARI
1140	SEAR	YR	NH	FLU_STH_ASIA	BTN	Bhutan	2015-11-16	2015	47	2015-11-15	2015	46	NOTDEFINED	65TO	SARI	2
1141	SEAR	YR	NH	FLU_STH_ASIA	BTN	Bhutan	2015-11-16	2015	47	2015-11-15	2015	46	NOTDEFINED	All	QLT_STATUS
1142	SEAR	YR	NH	FLU_STH_ASIA	BTN	Bhutan	2015-11-16	2015	47	2015-11-15	2015	46	NOTDEFINED	15TO29	ILI	46
1143	SEAR	YR	NH	FLU_STH_ASIA	BTN	Bhutan	2015-11-16	2015	47	2015-11-15	2015	46	NOTDEFINED	15TO29	SARI	1
1144	SEAR	YR	NH	FLU_STH_ASIA	BTN	Bhutan	2015-11-16	2015	47	2015-11-15	2015	46	NOTDEFINED	30TO64	SARI	2
1145	SEAR	YR	NH	FLU_STH_ASIA	BTN	Bhutan	2015-11-16	2015	47	2015-11-15	2015	46	NOTDEFINED	All	SARI_DEATHS	0
1146	SEAR	YR	NH	FLU_STH_ASIA	BTN	Bhutan	2015-11-16	2015	47	2015-11-15	2015	46	NOTDEFINED	65TO	SARI_DEATHS
1147	SEAR	YR	NH	FLU_STH_ASIA	BTN	Bhutan	2015-11-16	2015	47	2015-11-15	2015	46	NOTDEFINED	UNKNOWN	ILI		6109
1148	SEAR	YR	NH	FLU_STH_ASIA	BTN	Bhutan	2015-11-16	2015	47	2015-11-15	2015	46	NOTDEFINED	65TO	ILI	10
1149	SEAR	YR	NH	FLU_STH_ASIA	BTN	Bhutan	2015-11-16	2015	47	2015-11-15	2015	46	NOTDEFINED	All	SARI	13		227																													227
1150	SEAR	YR	NH	FLU_STH_ASIA	BTN	Bhutan	2015-11-16	2015	47	2015-11-15	2015	46	NOTDEFINED	UNKNOWN	SARI_DEATHS
1151	SEAR	YR	NH	FLU_STH_ASIA	BTN	Bhutan	2015-11-23	2015	48	2015-11-22	2015	47	NOTDEFINED	2TO4	ILI	24
1152	SEAR	YR	NH	FLU_STH_ASIA	BTN	Bhutan	2015-11-23	2015	48	2015-11-22	2015	47	NOTDEFINED	30TO64	ILI	26
1153	SEAR	YR	NH	FLU_STH_ASIA	BTN	Bhutan	2015-11-23	2015	48	2015-11-22	2015	47	NOTDEFINED	15TO29	SARI_DEATHS
1154	SEAR	YR	NH	FLU_STH_ASIA	BTN	Bhutan	2015-11-23	2015	48	2015-11-22	2015	47	NOTDEFINED	30TO64	SARI_DEATHS
1155	SEAR	YR	NH	FLU_STH_ASIA	BTN	Bhutan	2015-11-23	2015	48	2015-11-22	2015	47	NOTDEFINED	5TO14	SARI	0
1156	SEAR	YR	NH	FLU_STH_ASIA	BTN	Bhutan	2015-11-23	2015	48	2015-11-22	2015	47	NOTDEFINED	0TO1	SARI_DEATHS
1157	SEAR	YR	NH	FLU_STH_ASIA	BTN	Bhutan	2015-11-23	2015	48	2015-11-22	2015	47	NOTDEFINED	5TO14	ILI	52
1158	SEAR	YR	NH	FLU_STH_ASIA	BTN	Bhutan	2015-11-23	2015	48	2015-11-22	2015	47	NOTDEFINED	2TO4	SARI_DEATHS
1159	SEAR	YR	NH	FLU_STH_ASIA	BTN	Bhutan	2015-11-23	2015	48	2015-11-22	2015	47	NOTDEFINED	5TO14	SARI_DEATHS
1160	SEAR	YR	NH	FLU_STH_ASIA	BTN	Bhutan	2015-11-23	2015	48	2015-11-22	2015	47	NOTDEFINED	All	SARI_DEATHS	0
1161	SEAR	YR	NH	FLU_STH_ASIA	BTN	Bhutan	2015-11-23	2015	48	2015-11-22	2015	47	NOTDEFINED	UNKNOWN	SARI
1162	SEAR	YR	NH	FLU_STH_ASIA	BTN	Bhutan	2015-11-23	2015	48	2015-11-22	2015	47	NOTDEFINED	65TO	SARI	2
1163	SEAR	YR	NH	FLU_STH_ASIA	BTN	Bhutan	2015-11-23	2015	48	2015-11-22	2015	47	NOTDEFINED	All	ILI	144	3701																														7
1164	SEAR	YR	NH	FLU_STH_ASIA	BTN	Bhutan	2015-11-23	2015	48	2015-11-22	2015	47	NOTDEFINED	All	QLT_STATUS
1165	SEAR	YR	NH	FLU_STH_ASIA	BTN	Bhutan	2015-11-23	2015	48	2015-11-22	2015	47	NOTDEFINED	All	SARI	17		250																													11
1166	SEAR	YR	NH	FLU_STH_ASIA	BTN	Bhutan	2015-11-23	2015	48	2015-11-22	2015	47	NOTDEFINED	15TO29	ILI	34
1167	SEAR	YR	NH	FLU_STH_ASIA	BTN	Bhutan	2015-11-23	2015	48	2015-11-22	2015	47	NOTDEFINED	15TO29	SARI	2
1168	SEAR	YR	NH	FLU_STH_ASIA	BTN	Bhutan	2015-11-23	2015	48	2015-11-22	2015	47	NOTDEFINED	30TO64	SARI	1
1169	SEAR	YR	NH	FLU_STH_ASIA	BTN	Bhutan	2015-11-23	2015	48	2015-11-22	2015	47	NOTDEFINED	0TO1	ILI	4
1170	SEAR	YR	NH	FLU_STH_ASIA	BTN	Bhutan	2015-11-23	2015	48	2015-11-22	2015	47	NOTDEFINED	0TO1	SARI	8
1171	SEAR	YR	NH	FLU_STH_ASIA	BTN	Bhutan	2015-11-23	2015	48	2015-11-22	2015	47	NOTDEFINED	65TO	SARI_DEATHS
1172	SEAR	YR	NH	FLU_STH_ASIA	BTN	Bhutan	2015-11-23	2015	48	2015-11-22	2015	47	NOTDEFINED	UNKNOWN	ILI		3701
1173	SEAR	YR	NH	FLU_STH_ASIA	BTN	Bhutan	2015-11-23	2015	48	2015-11-22	2015	47	NOTDEFINED	2TO4	SARI	4
1174	SEAR	YR	NH	FLU_STH_ASIA	BTN	Bhutan	2015-11-23	2015	48	2015-11-22	2015	47	NOTDEFINED	65TO	ILI	4
1175	SEAR	YR	NH	FLU_STH_ASIA	BTN	Bhutan	2015-11-23	2015	48	2015-11-22	2015	47	NOTDEFINED	UNKNOWN	SARI_DEATHS
1176	SEAR	YR	NH	FLU_STH_ASIA	BTN	Bhutan	2015-11-30	2015	49	2015-11-29	2015	48	NOTDEFINED	0TO1	SARI_DEATHS
1177	SEAR	YR	NH	FLU_STH_ASIA	BTN	Bhutan	2015-11-30	2015	49	2015-11-29	2015	48	NOTDEFINED	30TO64	ILI	26
1178	SEAR	YR	NH	FLU_STH_ASIA	BTN	Bhutan	2015-11-30	2015	49	2015-11-29	2015	48	NOTDEFINED	2TO4	ILI	24
1179	SEAR	YR	NH	FLU_STH_ASIA	BTN	Bhutan	2015-11-30	2015	49	2015-11-29	2015	48	NOTDEFINED	30TO64	SARI_DEATHS
1180	SEAR	YR	NH	FLU_STH_ASIA	BTN	Bhutan	2015-11-30	2015	49	2015-11-29	2015	48	NOTDEFINED	15TO29	ILI	34
1181	SEAR	YR	NH	FLU_STH_ASIA	BTN	Bhutan	2015-11-30	2015	49	2015-11-29	2015	48	NOTDEFINED	15TO29	SARI	2
1182	SEAR	YR	NH	FLU_STH_ASIA	BTN	Bhutan	2015-11-30	2015	49	2015-11-29	2015	48	NOTDEFINED	5TO14	ILI	52
1183	SEAR	YR	NH	FLU_STH_ASIA	BTN	Bhutan	2015-11-30	2015	49	2015-11-29	2015	48	NOTDEFINED	15TO29	SARI_DEATHS
1184	SEAR	YR	NH	FLU_STH_ASIA	BTN	Bhutan	2015-11-30	2015	49	2015-11-29	2015	48	NOTDEFINED	5TO14	SARI_DEATHS
1185	SEAR	YR	NH	FLU_STH_ASIA	BTN	Bhutan	2015-11-30	2015	49	2015-11-29	2015	48	NOTDEFINED	All	SARI_DEATHS
1186	SEAR	YR	NH	FLU_STH_ASIA	BTN	Bhutan	2015-11-30	2015	49	2015-11-29	2015	48	NOTDEFINED	UNKNOWN	SARI			250
1187	SEAR	YR	NH	FLU_STH_ASIA	BTN	Bhutan	2015-11-30	2015	49	2015-11-29	2015	48	NOTDEFINED	65TO	SARI	2
1188	SEAR	YR	NH	FLU_STH_ASIA	BTN	Bhutan	2015-11-30	2015	49	2015-11-29	2015	48	NOTDEFINED	All	ILI	144	3701																														11
1189	SEAR	YR	NH	FLU_STH_ASIA	BTN	Bhutan	2015-11-30	2015	49	2015-11-29	2015	48	NOTDEFINED	All	QLT_STATUS
1190	SEAR	YR	NH	FLU_STH_ASIA	BTN	Bhutan	2015-11-30	2015	49	2015-11-29	2015	48	NOTDEFINED	All	SARI	17		250																													7
1191	SEAR	YR	NH	FLU_STH_ASIA	BTN	Bhutan	2015-11-30	2015	49	2015-11-29	2015	48	NOTDEFINED	30TO64	SARI	1
1192	SEAR	YR	NH	FLU_STH_ASIA	BTN	Bhutan	2015-11-30	2015	49	2015-11-29	2015	48	NOTDEFINED	5TO14	SARI	0
1193	SEAR	YR	NH	FLU_STH_ASIA	BTN	Bhutan	2015-11-30	2015	49	2015-11-29	2015	48	NOTDEFINED	0TO1	ILI	4
1194	SEAR	YR	NH	FLU_STH_ASIA	BTN	Bhutan	2015-11-30	2015	49	2015-11-29	2015	48	NOTDEFINED	0TO1	SARI	8
1195	SEAR	YR	NH	FLU_STH_ASIA	BTN	Bhutan	2015-11-30	2015	49	2015-11-29	2015	48	NOTDEFINED	2TO4	SARI_DEATHS
1196	SEAR	YR	NH	FLU_STH_ASIA	BTN	Bhutan	2015-11-30	2015	49	2015-11-29	2015	48	NOTDEFINED	65TO	SARI_DEATHS
1197	SEAR	YR	NH	FLU_STH_ASIA	BTN	Bhutan	2015-11-30	2015	49	2015-11-29	2015	48	NOTDEFINED	UNKNOWN	ILI		3701
1198	SEAR	YR	NH	FLU_STH_ASIA	BTN	Bhutan	2015-11-30	2015	49	2015-11-29	2015	48	NOTDEFINED	2TO4	SARI	4
1199	SEAR	YR	NH	FLU_STH_ASIA	BTN	Bhutan	2015-11-30	2015	49	2015-11-29	2015	48	NOTDEFINED	65TO	ILI	4
1200	SEAR	YR	NH	FLU_STH_ASIA	BTN	Bhutan	2015-11-30	2015	49	2015-11-29	2015	48	NOTDEFINED	UNKNOWN	SARI_DEATHS
1201	SEAR	YR	NH	FLU_STH_ASIA	BTN	Bhutan	2015-12-07	2015	50	2015-12-06	2015	49	NOTDEFINED	0TO1	SARI_DEATHS	0
1202	SEAR	YR	NH	FLU_STH_ASIA	BTN	Bhutan	2015-12-07	2015	50	2015-12-06	2015	49	NOTDEFINED	30TO64	ILI	27
1203	SEAR	YR	NH	FLU_STH_ASIA	BTN	Bhutan	2015-12-07	2015	50	2015-12-06	2015	49	NOTDEFINED	2TO4	ILI	18
1204	SEAR	YR	NH	FLU_STH_ASIA	BTN	Bhutan	2015-12-07	2015	50	2015-12-06	2015	49	NOTDEFINED	30TO64	SARI_DEATHS	0
1205	SEAR	YR	NH	FLU_STH_ASIA	BTN	Bhutan	2015-12-07	2015	50	2015-12-06	2015	49	NOTDEFINED	5TO14	ILI	26
1206	SEAR	YR	NH	FLU_STH_ASIA	BTN	Bhutan	2015-12-07	2015	50	2015-12-06	2015	49	NOTDEFINED	15TO29	ILI	36
1207	SEAR	YR	NH	FLU_STH_ASIA	BTN	Bhutan	2015-12-07	2015	50	2015-12-06	2015	49	NOTDEFINED	15TO29	SARI	1
1208	SEAR	YR	NH	FLU_STH_ASIA	BTN	Bhutan	2015-12-07	2015	50	2015-12-06	2015	49	NOTDEFINED	15TO29	SARI_DEATHS	0
1209	SEAR	YR	NH	FLU_STH_ASIA	BTN	Bhutan	2015-12-07	2015	50	2015-12-06	2015	49	NOTDEFINED	All	SARI_DEATHS	0
1210	SEAR	YR	NH	FLU_STH_ASIA	BTN	Bhutan	2015-12-07	2015	50	2015-12-06	2015	49	NOTDEFINED	UNKNOWN	SARI
1211	SEAR	YR	NH	FLU_STH_ASIA	BTN	Bhutan	2015-12-07	2015	50	2015-12-06	2015	49	NOTDEFINED	65TO	SARI	0
1212	SEAR	YR	NH	FLU_STH_ASIA	BTN	Bhutan	2015-12-07	2015	50	2015-12-06	2015	49	NOTDEFINED	All	ILI	127	5492																														7
1213	SEAR	YR	NH	FLU_STH_ASIA	BTN	Bhutan	2015-12-07	2015	50	2015-12-06	2015	49	NOTDEFINED	All	QLT_STATUS
1214	SEAR	YR	NH	FLU_STH_ASIA	BTN	Bhutan	2015-12-07	2015	50	2015-12-06	2015	49	NOTDEFINED	All	SARI	8		217																													11
1215	SEAR	YR	NH	FLU_STH_ASIA	BTN	Bhutan	2015-12-07	2015	50	2015-12-06	2015	49	NOTDEFINED	30TO64	SARI	0
1216	SEAR	YR	NH	FLU_STH_ASIA	BTN	Bhutan	2015-12-07	2015	50	2015-12-06	2015	49	NOTDEFINED	5TO14	SARI	1
1217	SEAR	YR	NH	FLU_STH_ASIA	BTN	Bhutan	2015-12-07	2015	50	2015-12-06	2015	49	NOTDEFINED	0TO1	ILI	17
1218	SEAR	YR	NH	FLU_STH_ASIA	BTN	Bhutan	2015-12-07	2015	50	2015-12-06	2015	49	NOTDEFINED	0TO1	SARI	3
1219	SEAR	YR	NH	FLU_STH_ASIA	BTN	Bhutan	2015-12-07	2015	50	2015-12-06	2015	49	NOTDEFINED	2TO4	SARI_DEATHS	0
1220	SEAR	YR	NH	FLU_STH_ASIA	BTN	Bhutan	2015-12-07	2015	50	2015-12-06	2015	49	NOTDEFINED	65TO	SARI_DEATHS	0
1221	SEAR	YR	NH	FLU_STH_ASIA	BTN	Bhutan	2015-12-07	2015	50	2015-12-06	2015	49	NOTDEFINED	UNKNOWN	ILI
1222	SEAR	YR	NH	FLU_STH_ASIA	BTN	Bhutan	2015-12-07	2015	50	2015-12-06	2015	49	NOTDEFINED	2TO4	SARI	3
1223	SEAR	YR	NH	FLU_STH_ASIA	BTN	Bhutan	2015-12-07	2015	50	2015-12-06	2015	49	NOTDEFINED	5TO14	SARI_DEATHS	0
1224	SEAR	YR	NH	FLU_STH_ASIA	BTN	Bhutan	2015-12-07	2015	50	2015-12-06	2015	49	NOTDEFINED	65TO	ILI	3
1225	SEAR	YR	NH	FLU_STH_ASIA	BTN	Bhutan	2015-12-07	2015	50	2015-12-06	2015	49	NOTDEFINED	UNKNOWN	SARI_DEATHS
1226	SEAR	YR	NH	FLU_STH_ASIA	BTN	Bhutan	2015-12-14	2015	51	2015-12-13	2015	50	NOTDEFINED	0TO1	SARI_DEATHS	0
1227	SEAR	YR	NH	FLU_STH_ASIA	BTN	Bhutan	2015-12-14	2015	51	2015-12-13	2015	50	NOTDEFINED	30TO64	ILI	23
1228	SEAR	YR	NH	FLU_STH_ASIA	BTN	Bhutan	2015-12-14	2015	51	2015-12-13	2015	50	NOTDEFINED	2TO4	ILI	15
1229	SEAR	YR	NH	FLU_STH_ASIA	BTN	Bhutan	2015-12-14	2015	51	2015-12-13	2015	50	NOTDEFINED	30TO64	SARI_DEATHS	0
1230	SEAR	YR	NH	FLU_STH_ASIA	BTN	Bhutan	2015-12-14	2015	51	2015-12-13	2015	50	NOTDEFINED	5TO14	ILI	23
1231	SEAR	YR	NH	FLU_STH_ASIA	BTN	Bhutan	2015-12-14	2015	51	2015-12-13	2015	50	NOTDEFINED	15TO29	ILI	35
1232	SEAR	YR	NH	FLU_STH_ASIA	BTN	Bhutan	2015-12-14	2015	51	2015-12-13	2015	50	NOTDEFINED	15TO29	SARI	0
1233	SEAR	YR	NH	FLU_STH_ASIA	BTN	Bhutan	2015-12-14	2015	51	2015-12-13	2015	50	NOTDEFINED	65TO	ILI	4
1234	SEAR	YR	NH	FLU_STH_ASIA	BTN	Bhutan	2015-12-14	2015	51	2015-12-13	2015	50	NOTDEFINED	15TO29	SARI_DEATHS	0
1235	SEAR	YR	NH	FLU_STH_ASIA	BTN	Bhutan	2015-12-14	2015	51	2015-12-13	2015	50	NOTDEFINED	All	SARI_DEATHS	0
1236	SEAR	YR	NH	FLU_STH_ASIA	BTN	Bhutan	2015-12-14	2015	51	2015-12-13	2015	50	NOTDEFINED	UNKNOWN	SARI			185
1237	SEAR	YR	NH	FLU_STH_ASIA	BTN	Bhutan	2015-12-14	2015	51	2015-12-13	2015	50	NOTDEFINED	65TO	SARI_DEATHS	0
1238	SEAR	YR	NH	FLU_STH_ASIA	BTN	Bhutan	2015-12-14	2015	51	2015-12-13	2015	50	NOTDEFINED	All	ILI	110	5123																														7
1239	SEAR	YR	NH	FLU_STH_ASIA	BTN	Bhutan	2015-12-14	2015	51	2015-12-13	2015	50	NOTDEFINED	All	QLT_STATUS
1240	SEAR	YR	NH	FLU_STH_ASIA	BTN	Bhutan	2015-12-14	2015	51	2015-12-13	2015	50	NOTDEFINED	All	SARI	11		185																													7
1241	SEAR	YR	NH	FLU_STH_ASIA	BTN	Bhutan	2015-12-14	2015	51	2015-12-13	2015	50	NOTDEFINED	30TO64	SARI	2
1242	SEAR	YR	NH	FLU_STH_ASIA	BTN	Bhutan	2015-12-14	2015	51	2015-12-13	2015	50	NOTDEFINED	5TO14	SARI	1
1243	SEAR	YR	NH	FLU_STH_ASIA	BTN	Bhutan	2015-12-14	2015	51	2015-12-13	2015	50	NOTDEFINED	0TO1	ILI	10
1244	SEAR	YR	NH	FLU_STH_ASIA	BTN	Bhutan	2015-12-14	2015	51	2015-12-13	2015	50	NOTDEFINED	0TO1	SARI	4
1245	SEAR	YR	NH	FLU_STH_ASIA	BTN	Bhutan	2015-12-14	2015	51	2015-12-13	2015	50	NOTDEFINED	2TO4	SARI_DEATHS	0
1246	SEAR	YR	NH	FLU_STH_ASIA	BTN	Bhutan	2015-12-14	2015	51	2015-12-13	2015	50	NOTDEFINED	65TO	SARI	2
1247	SEAR	YR	NH	FLU_STH_ASIA	BTN	Bhutan	2015-12-14	2015	51	2015-12-13	2015	50	NOTDEFINED	UNKNOWN	ILI		5123
1248	SEAR	YR	NH	FLU_STH_ASIA	BTN	Bhutan	2015-12-14	2015	51	2015-12-13	2015	50	NOTDEFINED	2TO4	SARI	2
1249	SEAR	YR	NH	FLU_STH_ASIA	BTN	Bhutan	2015-12-14	2015	51	2015-12-13	2015	50	NOTDEFINED	5TO14	SARI_DEATHS	0
1250	SEAR	YR	NH	FLU_STH_ASIA	BTN	Bhutan	2015-12-14	2015	51	2015-12-13	2015	50	NOTDEFINED	UNKNOWN	SARI_DEATHS
1251	SEAR	YR	NH	FLU_STH_ASIA	BTN	Bhutan	2015-12-21	2015	52	2015-12-20	2015	51	NOTDEFINED	0TO1	SARI_DEATHS	0
1252	SEAR	YR	NH	FLU_STH_ASIA	BTN	Bhutan	2015-12-21	2015	52	2015-12-20	2015	51	NOTDEFINED	2TO4	ILI	5
1253	SEAR	YR	NH	FLU_STH_ASIA	BTN	Bhutan	2015-12-21	2015	52	2015-12-20	2015	51	NOTDEFINED	30TO64	SARI_DEATHS	0
1254	SEAR	YR	NH	FLU_STH_ASIA	BTN	Bhutan	2015-12-21	2015	52	2015-12-20	2015	51	NOTDEFINED	5TO14	ILI	12
1255	SEAR	YR	NH	FLU_STH_ASIA	BTN	Bhutan	2015-12-21	2015	52	2015-12-20	2015	51	NOTDEFINED	15TO29	ILI	32
1256	SEAR	YR	NH	FLU_STH_ASIA	BTN	Bhutan	2015-12-21	2015	52	2015-12-20	2015	51	NOTDEFINED	15TO29	SARI	0
1257	SEAR	YR	NH	FLU_STH_ASIA	BTN	Bhutan	2015-12-21	2015	52	2015-12-20	2015	51	NOTDEFINED	30TO64	SARI	2
1258	SEAR	YR	NH	FLU_STH_ASIA	BTN	Bhutan	2015-12-21	2015	52	2015-12-20	2015	51	NOTDEFINED	65TO	ILI	0
1259	SEAR	YR	NH	FLU_STH_ASIA	BTN	Bhutan	2015-12-21	2015	52	2015-12-20	2015	51	NOTDEFINED	15TO29	SARI_DEATHS	0
1260	SEAR	YR	NH	FLU_STH_ASIA	BTN	Bhutan	2015-12-21	2015	52	2015-12-20	2015	51	NOTDEFINED	All	SARI_DEATHS	0
1261	SEAR	YR	NH	FLU_STH_ASIA	BTN	Bhutan	2015-12-21	2015	52	2015-12-20	2015	51	NOTDEFINED	UNKNOWN	SARI_DEATHS
1262	SEAR	YR	NH	FLU_STH_ASIA	BTN	Bhutan	2015-12-21	2015	52	2015-12-20	2015	51	NOTDEFINED	65TO	SARI_DEATHS	0
1263	SEAR	YR	NH	FLU_STH_ASIA	BTN	Bhutan	2015-12-21	2015	52	2015-12-20	2015	51	NOTDEFINED	All	ILI	62	4971																														11
1264	SEAR	YR	NH	FLU_STH_ASIA	BTN	Bhutan	2015-12-21	2015	52	2015-12-20	2015	51	NOTDEFINED	All	QLT_STATUS
1265	SEAR	YR	NH	FLU_STH_ASIA	BTN	Bhutan	2015-12-21	2015	52	2015-12-20	2015	51	NOTDEFINED	All	SARI	17		263																													11
1266	SEAR	YR	NH	FLU_STH_ASIA	BTN	Bhutan	2015-12-21	2015	52	2015-12-20	2015	51	NOTDEFINED	UNKNOWN	SARI			263
1267	SEAR	YR	NH	FLU_STH_ASIA	BTN	Bhutan	2015-12-21	2015	52	2015-12-20	2015	51	NOTDEFINED	UNKNOWN	ILI		4971
1268	SEAR	YR	NH	FLU_STH_ASIA	BTN	Bhutan	2015-12-21	2015	52	2015-12-20	2015	51	NOTDEFINED	5TO14	SARI	0
1269	SEAR	YR	NH	FLU_STH_ASIA	BTN	Bhutan	2015-12-21	2015	52	2015-12-20	2015	51	NOTDEFINED	0TO1	ILI	2
1270	SEAR	YR	NH	FLU_STH_ASIA	BTN	Bhutan	2015-12-21	2015	52	2015-12-20	2015	51	NOTDEFINED	0TO1	SARI	14
1271	SEAR	YR	NH	FLU_STH_ASIA	BTN	Bhutan	2015-12-21	2015	52	2015-12-20	2015	51	NOTDEFINED	2TO4	SARI_DEATHS	0
1272	SEAR	YR	NH	FLU_STH_ASIA	BTN	Bhutan	2015-12-21	2015	52	2015-12-20	2015	51	NOTDEFINED	30TO64	ILI	11
1273	SEAR	YR	NH	FLU_STH_ASIA	BTN	Bhutan	2015-12-21	2015	52	2015-12-20	2015	51	NOTDEFINED	65TO	SARI	0
1274	SEAR	YR	NH	FLU_STH_ASIA	BTN	Bhutan	2015-12-21	2015	52	2015-12-20	2015	51	NOTDEFINED	2TO4	SARI	1
1275	SEAR	YR	NH	FLU_STH_ASIA	BTN	Bhutan	2015-12-21	2015	52	2015-12-20	2015	51	NOTDEFINED	5TO14	SARI_DEATHS	0
1276	SEAR	YR	NH	FLU_STH_ASIA	BTN	Bhutan	2015-12-28	2015	53	2015-12-27	2015	52	NOTDEFINED	0TO1	SARI_DEATHS	0
1277	SEAR	YR	NH	FLU_STH_ASIA	BTN	Bhutan	2015-12-28	2015	53	2015-12-27	2015	52	NOTDEFINED	2TO4	ILI	11
1278	SEAR	YR	NH	FLU_STH_ASIA	BTN	Bhutan	2015-12-28	2015	53	2015-12-27	2015	52	NOTDEFINED	5TO14	ILI	24
1279	SEAR	YR	NH	FLU_STH_ASIA	BTN	Bhutan	2015-12-28	2015	53	2015-12-27	2015	52	NOTDEFINED	15TO29	ILI	50
1280	SEAR	YR	NH	FLU_STH_ASIA	BTN	Bhutan	2015-12-28	2015	53	2015-12-27	2015	52	NOTDEFINED	15TO29	SARI	0
1281	SEAR	YR	NH	FLU_STH_ASIA	BTN	Bhutan	2015-12-28	2015	53	2015-12-27	2015	52	NOTDEFINED	30TO64	SARI_DEATHS	0
1282	SEAR	YR	NH	FLU_STH_ASIA	BTN	Bhutan	2015-12-28	2015	53	2015-12-27	2015	52	NOTDEFINED	30TO64	SARI	0
1283	SEAR	YR	NH	FLU_STH_ASIA	BTN	Bhutan	2015-12-28	2015	53	2015-12-27	2015	52	NOTDEFINED	65TO	ILI	4
1284	SEAR	YR	NH	FLU_STH_ASIA	BTN	Bhutan	2015-12-28	2015	53	2015-12-27	2015	52	NOTDEFINED	15TO29	SARI_DEATHS	0
1285	SEAR	YR	NH	FLU_STH_ASIA	BTN	Bhutan	2015-12-28	2015	53	2015-12-27	2015	52	NOTDEFINED	All	SARI_DEATHS	0
1286	SEAR	YR	NH	FLU_STH_ASIA	BTN	Bhutan	2015-12-28	2015	53	2015-12-27	2015	52	NOTDEFINED	UNKNOWN	SARI_DEATHS
1287	SEAR	YR	NH	FLU_STH_ASIA	BTN	Bhutan	2015-12-28	2015	53	2015-12-27	2015	52	NOTDEFINED	65TO	SARI_DEATHS	0
1288	SEAR	YR	NH	FLU_STH_ASIA	BTN	Bhutan	2015-12-28	2015	53	2015-12-27	2015	52	NOTDEFINED	All	ILI	130	3414																														7
1289	SEAR	YR	NH	FLU_STH_ASIA	BTN	Bhutan	2015-12-28	2015	53	2015-12-27	2015	52	NOTDEFINED	All	QLT_STATUS
1290	SEAR	YR	NH	FLU_STH_ASIA	BTN	Bhutan	2015-12-28	2015	53	2015-12-27	2015	52	NOTDEFINED	All	SARI	7		116																													11
1291	SEAR	YR	NH	FLU_STH_ASIA	BTN	Bhutan	2015-12-28	2015	53	2015-12-27	2015	52	NOTDEFINED	UNKNOWN	SARI			116
1292	SEAR	YR	NH	FLU_STH_ASIA	BTN	Bhutan	2015-12-28	2015	53	2015-12-27	2015	52	NOTDEFINED	UNKNOWN	ILI		3414
1293	SEAR	YR	NH	FLU_STH_ASIA	BTN	Bhutan	2015-12-28	2015	53	2015-12-27	2015	52	NOTDEFINED	5TO14	SARI	0
1294	SEAR	YR	NH	FLU_STH_ASIA	BTN	Bhutan	2015-12-28	2015	53	2015-12-27	2015	52	NOTDEFINED	0TO1	ILI	4
1295	SEAR	YR	NH	FLU_STH_ASIA	BTN	Bhutan	2015-12-28	2015	53	2015-12-27	2015	52	NOTDEFINED	0TO1	SARI	1
1296	SEAR	YR	NH	FLU_STH_ASIA	BTN	Bhutan	2015-12-28	2015	53	2015-12-27	2015	52	NOTDEFINED	2TO4	SARI_DEATHS	0
1297	SEAR	YR	NH	FLU_STH_ASIA	BTN	Bhutan	2015-12-28	2015	53	2015-12-27	2015	52	NOTDEFINED	30TO64	ILI	37
1298	SEAR	YR	NH	FLU_STH_ASIA	BTN	Bhutan	2015-12-28	2015	53	2015-12-27	2015	52	NOTDEFINED	65TO	SARI	2
1299	SEAR	YR	NH	FLU_STH_ASIA	BTN	Bhutan	2015-12-28	2015	53	2015-12-27	2015	52	NOTDEFINED	2TO4	SARI	4
1300	SEAR	YR	NH	FLU_STH_ASIA	BTN	Bhutan	2015-12-28	2015	53	2015-12-27	2015	52	NOTDEFINED	5TO14	SARI_DEATHS	0
1301	SEAR	YR	SH	FLU_SE_ASIA	IDN	Indonesia	2014-12-29	2015	1	2014-12-28	2014	53	NOTDEFINED	0TO0	SARI	2				2
1302	SEAR	YR	SH	FLU_SE_ASIA	IDN	Indonesia	2014-12-29	2015	1	2014-12-28	2014	53	NOTDEFINED	50TO64	SARI	1				1
1303	SEAR	YR	SH	FLU_SE_ASIA	IDN	Indonesia	2014-12-29	2015	1	2014-12-28	2014	53	NOTDEFINED	All	SARI	10				9
1304	SEAR	YR	SH	FLU_SE_ASIA	IDN	Indonesia	2014-12-29	2015	1	2014-12-28	2014	53	NOTDEFINED	15TO49	SARI	0				0
1305	SEAR	YR	SH	FLU_SE_ASIA	IDN	Indonesia	2014-12-29	2015	1	2014-12-28	2014	53	NOTDEFINED	1TO4	SARI	6				5
1306	SEAR	YR	SH	FLU_SE_ASIA	IDN	Indonesia	2014-12-29	2015	1	2014-12-28	2014	53	NOTDEFINED	5TO14	SARI	1				1
1307	SEAR	YR	SH	FLU_SE_ASIA	IDN	Indonesia	2014-12-29	2015	1	2014-12-28	2014	53	NOTDEFINED	65TO	SARI	0				0
1308	SEAR	YR	SH	FLU_SE_ASIA	IDN	Indonesia	2015-01-05	2015	2	2015-01-04	2015	1	NOTDEFINED	0TO0	SARI	10				10
1309	SEAR	YR	SH	FLU_SE_ASIA	IDN	Indonesia	2015-01-05	2015	2	2015-01-04	2015	1	NOTDEFINED	15TO49	SARI	2				2
1310	SEAR	YR	SH	FLU_SE_ASIA	IDN	Indonesia	2015-01-05	2015	2	2015-01-04	2015	1	NOTDEFINED	50TO64	SARI	1				1
1311	SEAR	YR	SH	FLU_SE_ASIA	IDN	Indonesia	2015-01-05	2015	2	2015-01-04	2015	1	NOTDEFINED	All	SARI	18				17
1312	SEAR	YR	SH	FLU_SE_ASIA	IDN	Indonesia	2015-01-05	2015	2	2015-01-04	2015	1	NOTDEFINED	65TO	SARI	0				0
1313	SEAR	YR	SH	FLU_SE_ASIA	IDN	Indonesia	2015-01-05	2015	2	2015-01-04	2015	1	NOTDEFINED	5TO14	SARI	1				0
1314	SEAR	YR	SH	FLU_SE_ASIA	IDN	Indonesia	2015-01-05	2015	2	2015-01-04	2015	1	NOTDEFINED	1TO4	SARI	4				4
1315	SEAR	YR	SH	FLU_SE_ASIA	IDN	Indonesia	2015-01-12	2015	3	2015-01-11	2015	2	NOTDEFINED	0TO0	SARI	10				10
1316	SEAR	YR	SH	FLU_SE_ASIA	IDN	Indonesia	2015-01-12	2015	3	2015-01-11	2015	2	NOTDEFINED	15TO49	SARI	0				0
1317	SEAR	YR	SH	FLU_SE_ASIA	IDN	Indonesia	2015-01-12	2015	3	2015-01-11	2015	2	NOTDEFINED	50TO64	SARI	0				0
1318	SEAR	YR	SH	FLU_SE_ASIA	IDN	Indonesia	2015-01-12	2015	3	2015-01-11	2015	2	NOTDEFINED	All	SARI	28				28
1319	SEAR	YR	SH	FLU_SE_ASIA	IDN	Indonesia	2015-01-12	2015	3	2015-01-11	2015	2	NOTDEFINED	65TO	SARI	1				1
1320	SEAR	YR	SH	FLU_SE_ASIA	IDN	Indonesia	2015-01-12	2015	3	2015-01-11	2015	2	NOTDEFINED	5TO14	SARI	2				2
1321	SEAR	YR	SH	FLU_SE_ASIA	IDN	Indonesia	2015-01-12	2015	3	2015-01-11	2015	2	NOTDEFINED	1TO4	SARI	15				15
1322	SEAR	YR	SH	FLU_SE_ASIA	IDN	Indonesia	2015-01-19	2015	4	2015-01-18	2015	3	NOTDEFINED	65TO	SARI	1				0
1323	SEAR	YR	SH	FLU_SE_ASIA	IDN	Indonesia	2015-01-19	2015	4	2015-01-18	2015	3	NOTDEFINED	5TO14	SARI	5				5
1324	SEAR	YR	SH	FLU_SE_ASIA	IDN	Indonesia	2015-01-19	2015	4	2015-01-18	2015	3	NOTDEFINED	1TO4	SARI	8				7
1325	SEAR	YR	SH	FLU_SE_ASIA	IDN	Indonesia	2015-01-19	2015	4	2015-01-18	2015	3	NOTDEFINED	0TO0	SARI	10				10
1326	SEAR	YR	SH	FLU_SE_ASIA	IDN	Indonesia	2015-01-19	2015	4	2015-01-18	2015	3	NOTDEFINED	15TO49	SARI	4				4
1327	SEAR	YR	SH	FLU_SE_ASIA	IDN	Indonesia	2015-01-19	2015	4	2015-01-18	2015	3	NOTDEFINED	50TO64	SARI	3				2
1328	SEAR	YR	SH	FLU_SE_ASIA	IDN	Indonesia	2015-01-19	2015	4	2015-01-18	2015	3	NOTDEFINED	All	SARI	31				28
1329	SEAR	YR	SH	FLU_SE_ASIA	IDN	Indonesia	2015-01-26	2015	5	2015-01-25	2015	4	NOTDEFINED	65TO	SARI	0				0
1330	SEAR	YR	SH	FLU_SE_ASIA	IDN	Indonesia	2015-01-26	2015	5	2015-01-25	2015	4	NOTDEFINED	5TO14	SARI	3				3
1331	SEAR	YR	SH	FLU_SE_ASIA	IDN	Indonesia	2015-01-26	2015	5	2015-01-25	2015	4	NOTDEFINED	1TO4	SARI	7				6
1332	SEAR	YR	SH	FLU_SE_ASIA	IDN	Indonesia	2015-01-26	2015	5	2015-01-25	2015	4	NOTDEFINED	0TO0	SARI	5				5
1333	SEAR	YR	SH	FLU_SE_ASIA	IDN	Indonesia	2015-01-26	2015	5	2015-01-25	2015	4	NOTDEFINED	15TO49	SARI	3				3
1334	SEAR	YR	SH	FLU_SE_ASIA	IDN	Indonesia	2015-01-26	2015	5	2015-01-25	2015	4	NOTDEFINED	50TO64	SARI	3				3
1335	SEAR	YR	SH	FLU_SE_ASIA	IDN	Indonesia	2015-01-26	2015	5	2015-01-25	2015	4	NOTDEFINED	All	SARI	21				20
1336	SEAR	YR	SH	FLU_SE_ASIA	IDN	Indonesia	2015-02-02	2015	6	2015-02-01	2015	5	NOTDEFINED	1TO4	SARI	5				5
1337	SEAR	YR	SH	FLU_SE_ASIA	IDN	Indonesia	2015-02-02	2015	6	2015-02-01	2015	5	NOTDEFINED	5TO14	SARI	8				8
1338	SEAR	YR	SH	FLU_SE_ASIA	IDN	Indonesia	2015-02-02	2015	6	2015-02-01	2015	5	NOTDEFINED	65TO	SARI	0				0
1339	SEAR	YR	SH	FLU_SE_ASIA	IDN	Indonesia	2015-02-02	2015	6	2015-02-01	2015	5	NOTDEFINED	0TO0	SARI	4				4
1340	SEAR	YR	SH	FLU_SE_ASIA	IDN	Indonesia	2015-02-02	2015	6	2015-02-01	2015	5	NOTDEFINED	15TO49	SARI	3				3
1341	SEAR	YR	SH	FLU_SE_ASIA	IDN	Indonesia	2015-02-02	2015	6	2015-02-01	2015	5	NOTDEFINED	50TO64	SARI	2				2
1342	SEAR	YR	SH	FLU_SE_ASIA	IDN	Indonesia	2015-02-02	2015	6	2015-02-01	2015	5	NOTDEFINED	All	SARI	22				22
1343	SEAR	YR	SH	FLU_SE_ASIA	IDN	Indonesia	2015-02-09	2015	7	2015-02-08	2015	6	NOTDEFINED	1TO4	SARI	5				5
1344	SEAR	YR	SH	FLU_SE_ASIA	IDN	Indonesia	2015-02-09	2015	7	2015-02-08	2015	6	NOTDEFINED	5TO14	SARI	7				7
1345	SEAR	YR	SH	FLU_SE_ASIA	IDN	Indonesia	2015-02-09	2015	7	2015-02-08	2015	6	NOTDEFINED	65TO	SARI	2				2
1346	SEAR	YR	SH	FLU_SE_ASIA	IDN	Indonesia	2015-02-09	2015	7	2015-02-08	2015	6	NOTDEFINED	0TO0	SARI	10				9
1347	SEAR	YR	SH	FLU_SE_ASIA	IDN	Indonesia	2015-02-09	2015	7	2015-02-08	2015	6	NOTDEFINED	15TO49	SARI	0				0
1348	SEAR	YR	SH	FLU_SE_ASIA	IDN	Indonesia	2015-02-09	2015	7	2015-02-08	2015	6	NOTDEFINED	50TO64	SARI	0				0
1349	SEAR	YR	SH	FLU_SE_ASIA	IDN	Indonesia	2015-02-09	2015	7	2015-02-08	2015	6	NOTDEFINED	All	SARI	24				23
1350	SEAR	YR	SH	FLU_SE_ASIA	IDN	Indonesia	2015-02-16	2015	8	2015-02-15	2015	7	NOTDEFINED	1TO4	SARI	10				10
1351	SEAR	YR	SH	FLU_SE_ASIA	IDN	Indonesia	2015-02-16	2015	8	2015-02-15	2015	7	NOTDEFINED	5TO14	SARI	5				4
1352	SEAR	YR	SH	FLU_SE_ASIA	IDN	Indonesia	2015-02-16	2015	8	2015-02-15	2015	7	NOTDEFINED	65TO	SARI	0				0
1353	SEAR	YR	SH	FLU_SE_ASIA	IDN	Indonesia	2015-02-16	2015	8	2015-02-15	2015	7	NOTDEFINED	0TO0	SARI	5				4
1354	SEAR	YR	SH	FLU_SE_ASIA	IDN	Indonesia	2015-02-16	2015	8	2015-02-15	2015	7	NOTDEFINED	15TO49	SARI	3				3
1355	SEAR	YR	SH	FLU_SE_ASIA	IDN	Indonesia	2015-02-16	2015	8	2015-02-15	2015	7	NOTDEFINED	50TO64	SARI	1				1
1356	SEAR	YR	SH	FLU_SE_ASIA	IDN	Indonesia	2015-02-16	2015	8	2015-02-15	2015	7	NOTDEFINED	All	SARI	24				22
1357	SEAR	YR	SH	FLU_SE_ASIA	IDN	Indonesia	2015-02-23	2015	9	2015-02-22	2015	8	NOTDEFINED	1TO4	SARI	8				8
1358	SEAR	YR	SH	FLU_SE_ASIA	IDN	Indonesia	2015-02-23	2015	9	2015-02-22	2015	8	NOTDEFINED	5TO14	SARI	5				5
1359	SEAR	YR	SH	FLU_SE_ASIA	IDN	Indonesia	2015-02-23	2015	9	2015-02-22	2015	8	NOTDEFINED	65TO	SARI	0				0
1360	SEAR	YR	SH	FLU_SE_ASIA	IDN	Indonesia	2015-02-23	2015	9	2015-02-22	2015	8	NOTDEFINED	0TO0	SARI	1				1
1361	SEAR	YR	SH	FLU_SE_ASIA	IDN	Indonesia	2015-02-23	2015	9	2015-02-22	2015	8	NOTDEFINED	15TO49	SARI	1				1
1362	SEAR	YR	SH	FLU_SE_ASIA	IDN	Indonesia	2015-02-23	2015	9	2015-02-22	2015	8	NOTDEFINED	50TO64	SARI	3				3
1363	SEAR	YR	SH	FLU_SE_ASIA	IDN	Indonesia	2015-02-23	2015	9	2015-02-22	2015	8	NOTDEFINED	All	SARI	18				18
1364	SEAR	YR	SH	FLU_SE_ASIA	IDN	Indonesia	2015-03-02	2015	10	2015-03-01	2015	9	NOTDEFINED	15TO49	SARI	1				1
1365	SEAR	YR	SH	FLU_SE_ASIA	IDN	Indonesia	2015-03-02	2015	10	2015-03-01	2015	9	NOTDEFINED	0TO0	SARI	11				11
1366	SEAR	YR	SH	FLU_SE_ASIA	IDN	Indonesia	2015-03-02	2015	10	2015-03-01	2015	9	NOTDEFINED	1TO4	SARI	6				6
1367	SEAR	YR	SH	FLU_SE_ASIA	IDN	Indonesia	2015-03-02	2015	10	2015-03-01	2015	9	NOTDEFINED	50TO64	SARI	1				1
1368	SEAR	YR	SH	FLU_SE_ASIA	IDN	Indonesia	2015-03-02	2015	10	2015-03-01	2015	9	NOTDEFINED	All	SARI	29				29
1369	SEAR	YR	SH	FLU_SE_ASIA	IDN	Indonesia	2015-03-02	2015	10	2015-03-01	2015	9	NOTDEFINED	5TO14	SARI	9				9
1370	SEAR	YR	SH	FLU_SE_ASIA	IDN	Indonesia	2015-03-02	2015	10	2015-03-01	2015	9	NOTDEFINED	65TO	SARI	1				1
1371	SEAR	YR	SH	FLU_SE_ASIA	IDN	Indonesia	2015-03-09	2015	11	2015-03-08	2015	10	NOTDEFINED	15TO49	SARI	1				0
1372	SEAR	YR	SH	FLU_SE_ASIA	IDN	Indonesia	2015-03-09	2015	11	2015-03-08	2015	10	NOTDEFINED	0TO0	SARI	15				15
1373	SEAR	YR	SH	FLU_SE_ASIA	IDN	Indonesia	2015-03-09	2015	11	2015-03-08	2015	10	NOTDEFINED	1TO4	SARI	9				9
1374	SEAR	YR	SH	FLU_SE_ASIA	IDN	Indonesia	2015-03-09	2015	11	2015-03-08	2015	10	NOTDEFINED	50TO64	SARI	3				3
1375	SEAR	YR	SH	FLU_SE_ASIA	IDN	Indonesia	2015-03-09	2015	11	2015-03-08	2015	10	NOTDEFINED	All	SARI	34				33
1376	SEAR	YR	SH	FLU_SE_ASIA	IDN	Indonesia	2015-03-09	2015	11	2015-03-08	2015	10	NOTDEFINED	5TO14	SARI	5				5
1377	SEAR	YR	SH	FLU_SE_ASIA	IDN	Indonesia	2015-03-09	2015	11	2015-03-08	2015	10	NOTDEFINED	65TO	SARI	1				1
1378	SEAR	YR	SH	FLU_SE_ASIA	IDN	Indonesia	2015-03-16	2015	12	2015-03-15	2015	11	NOTDEFINED	15TO49	SARI	2				2
1379	SEAR	YR	SH	FLU_SE_ASIA	IDN	Indonesia	2015-03-16	2015	12	2015-03-15	2015	11	NOTDEFINED	0TO0	SARI	6				6
1380	SEAR	YR	SH	FLU_SE_ASIA	IDN	Indonesia	2015-03-16	2015	12	2015-03-15	2015	11	NOTDEFINED	1TO4	SARI	13				13
1381	SEAR	YR	SH	FLU_SE_ASIA	IDN	Indonesia	2015-03-16	2015	12	2015-03-15	2015	11	NOTDEFINED	50TO64	SARI	0				0
1382	SEAR	YR	SH	FLU_SE_ASIA	IDN	Indonesia	2015-03-16	2015	12	2015-03-15	2015	11	NOTDEFINED	All	SARI	28				28
1383	SEAR	YR	SH	FLU_SE_ASIA	IDN	Indonesia	2015-03-16	2015	12	2015-03-15	2015	11	NOTDEFINED	65TO	SARI	1				1
1384	SEAR	YR	SH	FLU_SE_ASIA	IDN	Indonesia	2015-03-16	2015	12	2015-03-15	2015	11	NOTDEFINED	5TO14	SARI	6				6
1385	SEAR	YR	SH	FLU_SE_ASIA	IDN	Indonesia	2015-03-23	2015	13	2015-03-22	2015	12	NOTDEFINED	15TO49	SARI	4				4
1386	SEAR	YR	SH	FLU_SE_ASIA	IDN	Indonesia	2015-03-23	2015	13	2015-03-22	2015	12	NOTDEFINED	0TO0	SARI	7				7
1387	SEAR	YR	SH	FLU_SE_ASIA	IDN	Indonesia	2015-03-23	2015	13	2015-03-22	2015	12	NOTDEFINED	50TO64	SARI	0				0
1388	SEAR	YR	SH	FLU_SE_ASIA	IDN	Indonesia	2015-03-23	2015	13	2015-03-22	2015	12	NOTDEFINED	65TO	SARI	0				0
1389	SEAR	YR	SH	FLU_SE_ASIA	IDN	Indonesia	2015-03-23	2015	13	2015-03-22	2015	12	NOTDEFINED	All	SARI	28				27
1390	SEAR	YR	SH	FLU_SE_ASIA	IDN	Indonesia	2015-03-23	2015	13	2015-03-22	2015	12	NOTDEFINED	5TO14	SARI	6				5
1391	SEAR	YR	SH	FLU_SE_ASIA	IDN	Indonesia	2015-03-23	2015	13	2015-03-22	2015	12	NOTDEFINED	1TO4	SARI	11				11
1392	SEAR	YR	SH	FLU_SE_ASIA	IDN	Indonesia	2015-03-30	2015	14	2015-03-29	2015	13	NOTDEFINED	15TO59	ILI	7	1636
1393	SEAR	YR	SH	FLU_SE_ASIA	IDN	Indonesia	2015-03-30	2015	14	2015-03-29	2015	13	NOTDEFINED	15TO49	SARI	0				0
1394	SEAR	YR	SH	FLU_SE_ASIA	IDN	Indonesia	2015-03-30	2015	14	2015-03-29	2015	13	NOTDEFINED	0TO0	SARI	3				3
1395	SEAR	YR	SH	FLU_SE_ASIA	IDN	Indonesia	2015-03-30	2015	14	2015-03-29	2015	13	NOTDEFINED	50TO64	SARI	2				2
1396	SEAR	YR	SH	FLU_SE_ASIA	IDN	Indonesia	2015-03-30	2015	14	2015-03-29	2015	13	NOTDEFINED	65TO	SARI	0				0
1397	SEAR	YR	SH	FLU_SE_ASIA	IDN	Indonesia	2015-03-30	2015	14	2015-03-29	2015	13	NOTDEFINED	60TO	ILI	2	230
1398	SEAR	YR	SH	FLU_SE_ASIA	IDN	Indonesia	2015-03-30	2015	14	2015-03-29	2015	13	NOTDEFINED	All	ILI	31	5062																														10
1399	SEAR	YR	SH	FLU_SE_ASIA	IDN	Indonesia	2015-03-30	2015	14	2015-03-29	2015	13	NOTDEFINED	All	QLT_STATUS
1400	SEAR	YR	SH	FLU_SE_ASIA	IDN	Indonesia	2015-03-30	2015	14	2015-03-29	2015	13	NOTDEFINED	All	SARI	14				14
1401	SEAR	YR	SH	FLU_SE_ASIA	IDN	Indonesia	2015-03-30	2015	14	2015-03-29	2015	13	NOTDEFINED	5TO14	ILI	13	408
1402	SEAR	YR	SH	FLU_SE_ASIA	IDN	Indonesia	2015-03-30	2015	14	2015-03-29	2015	13	NOTDEFINED	1TO4	ILI	7	666
1403	SEAR	YR	SH	FLU_SE_ASIA	IDN	Indonesia	2015-03-30	2015	14	2015-03-29	2015	13	NOTDEFINED	UNKNOWN	ILI	0	0
1404	SEAR	YR	SH	FLU_SE_ASIA	IDN	Indonesia	2015-03-30	2015	14	2015-03-29	2015	13	NOTDEFINED	5TO14	SARI	2				2
1405	SEAR	YR	SH	FLU_SE_ASIA	IDN	Indonesia	2015-03-30	2015	14	2015-03-29	2015	13	NOTDEFINED	0TO0	ILI	1	267
1406	SEAR	YR	SH	FLU_SE_ASIA	IDN	Indonesia	2015-03-30	2015	14	2015-03-29	2015	13	NOTDEFINED	1TO4	SARI	7				7
1407	SEAR	YR	SH	FLU_SE_ASIA	IDN	Indonesia	2015-04-06	2015	15	2015-04-05	2015	14	NOTDEFINED	15TO59	ILI	8	2054
1408	SEAR	YR	SH	FLU_SE_ASIA	IDN	Indonesia	2015-04-06	2015	15	2015-04-05	2015	14	NOTDEFINED	15TO49	SARI	4				3
1409	SEAR	YR	SH	FLU_SE_ASIA	IDN	Indonesia	2015-04-06	2015	15	2015-04-05	2015	14	NOTDEFINED	0TO0	SARI	3				3
1410	SEAR	YR	SH	FLU_SE_ASIA	IDN	Indonesia	2015-04-06	2015	15	2015-04-05	2015	14	NOTDEFINED	50TO64	SARI	2				2
1411	SEAR	YR	SH	FLU_SE_ASIA	IDN	Indonesia	2015-04-06	2015	15	2015-04-05	2015	14	NOTDEFINED	65TO	SARI	0				0
1412	SEAR	YR	SH	FLU_SE_ASIA	IDN	Indonesia	2015-04-06	2015	15	2015-04-05	2015	14	NOTDEFINED	60TO	ILI	2	469
1413	SEAR	YR	SH	FLU_SE_ASIA	IDN	Indonesia	2015-04-06	2015	15	2015-04-05	2015	14	NOTDEFINED	All	ILI	63	5269																														9
1414	SEAR	YR	SH	FLU_SE_ASIA	IDN	Indonesia	2015-04-06	2015	15	2015-04-05	2015	14	NOTDEFINED	All	QLT_STATUS
1415	SEAR	YR	SH	FLU_SE_ASIA	IDN	Indonesia	2015-04-06	2015	15	2015-04-05	2015	14	NOTDEFINED	All	SARI	29				28
1416	SEAR	YR	SH	FLU_SE_ASIA	IDN	Indonesia	2015-04-06	2015	15	2015-04-05	2015	14	NOTDEFINED	UNKNOWN	ILI	0	0
1417	SEAR	YR	SH	FLU_SE_ASIA	IDN	Indonesia	2015-04-06	2015	15	2015-04-05	2015	14	NOTDEFINED	5TO14	ILI	30	555
1418	SEAR	YR	SH	FLU_SE_ASIA	IDN	Indonesia	2015-04-06	2015	15	2015-04-05	2015	14	NOTDEFINED	1TO4	ILI	16	739
1419	SEAR	YR	SH	FLU_SE_ASIA	IDN	Indonesia	2015-04-06	2015	15	2015-04-05	2015	14	NOTDEFINED	5TO14	SARI	2				2
1420	SEAR	YR	SH	FLU_SE_ASIA	IDN	Indonesia	2015-04-06	2015	15	2015-04-05	2015	14	NOTDEFINED	0TO0	ILI	3	296
1421	SEAR	YR	SH	FLU_SE_ASIA	IDN	Indonesia	2015-04-06	2015	15	2015-04-05	2015	14	NOTDEFINED	1TO4	SARI	18				18
1422	SEAR	YR	SH	FLU_SE_ASIA	IDN	Indonesia	2015-04-13	2015	16	2015-04-12	2015	15	NOTDEFINED	0TO0	ILI	3	203
1423	SEAR	YR	SH	FLU_SE_ASIA	IDN	Indonesia	2015-04-13	2015	16	2015-04-12	2015	15	NOTDEFINED	15TO49	SARI	0				0
1424	SEAR	YR	SH	FLU_SE_ASIA	IDN	Indonesia	2015-04-13	2015	16	2015-04-12	2015	15	NOTDEFINED	65TO	SARI	0				0
1425	SEAR	YR	SH	FLU_SE_ASIA	IDN	Indonesia	2015-04-13	2015	16	2015-04-12	2015	15	NOTDEFINED	All	ILI	39	4160																														8
1426	SEAR	YR	SH	FLU_SE_ASIA	IDN	Indonesia	2015-04-13	2015	16	2015-04-12	2015	15	NOTDEFINED	UNKNOWN	ILI	0	0
1427	SEAR	YR	SH	FLU_SE_ASIA	IDN	Indonesia	2015-04-13	2015	16	2015-04-12	2015	15	NOTDEFINED	5TO14	ILI	15	655
1428	SEAR	YR	SH	FLU_SE_ASIA	IDN	Indonesia	2015-04-13	2015	16	2015-04-12	2015	15	NOTDEFINED	1TO4	ILI	16	445
1429	SEAR	YR	SH	FLU_SE_ASIA	IDN	Indonesia	2015-04-13	2015	16	2015-04-12	2015	15	NOTDEFINED	All	QLT_STATUS
1430	SEAR	YR	SH	FLU_SE_ASIA	IDN	Indonesia	2015-04-13	2015	16	2015-04-12	2015	15	NOTDEFINED	0TO0	SARI	8				8
1431	SEAR	YR	SH	FLU_SE_ASIA	IDN	Indonesia	2015-04-13	2015	16	2015-04-12	2015	15	NOTDEFINED	All	SARI	23				23
1432	SEAR	YR	SH	FLU_SE_ASIA	IDN	Indonesia	2015-04-13	2015	16	2015-04-12	2015	15	NOTDEFINED	50TO64	SARI	0				0
1433	SEAR	YR	SH	FLU_SE_ASIA	IDN	Indonesia	2015-04-13	2015	16	2015-04-12	2015	15	NOTDEFINED	5TO14	SARI	7				7
1434	SEAR	YR	SH	FLU_SE_ASIA	IDN	Indonesia	2015-04-13	2015	16	2015-04-12	2015	15	NOTDEFINED	15TO59	ILI	5	2121
1435	SEAR	YR	SH	FLU_SE_ASIA	IDN	Indonesia	2015-04-13	2015	16	2015-04-12	2015	15	NOTDEFINED	1TO4	SARI	8				8
1436	SEAR	YR	SH	FLU_SE_ASIA	IDN	Indonesia	2015-04-13	2015	16	2015-04-12	2015	15	NOTDEFINED	60TO	ILI	0	736
1437	SEAR	YR	SH	FLU_SE_ASIA	IDN	Indonesia	2015-04-20	2015	17	2015-04-19	2015	16	NOTDEFINED	0TO0	ILI	2	251
1438	SEAR	YR	SH	FLU_SE_ASIA	IDN	Indonesia	2015-04-20	2015	17	2015-04-19	2015	16	NOTDEFINED	65TO	SARI	2				2
1439	SEAR	YR	SH	FLU_SE_ASIA	IDN	Indonesia	2015-04-20	2015	17	2015-04-19	2015	16	NOTDEFINED	UNKNOWN	ILI	0	0
1440	SEAR	YR	SH	FLU_SE_ASIA	IDN	Indonesia	2015-04-20	2015	17	2015-04-19	2015	16	NOTDEFINED	5TO14	ILI	27	699
1441	SEAR	YR	SH	FLU_SE_ASIA	IDN	Indonesia	2015-04-20	2015	17	2015-04-19	2015	16	NOTDEFINED	1TO4	ILI	20	471
1442	SEAR	YR	SH	FLU_SE_ASIA	IDN	Indonesia	2015-04-20	2015	17	2015-04-19	2015	16	NOTDEFINED	All	QLT_STATUS
1443	SEAR	YR	SH	FLU_SE_ASIA	IDN	Indonesia	2015-04-20	2015	17	2015-04-19	2015	16	NOTDEFINED	0TO0	SARI	11				9
1444	SEAR	YR	SH	FLU_SE_ASIA	IDN	Indonesia	2015-04-20	2015	17	2015-04-19	2015	16	NOTDEFINED	All	ILI	64	5228																														12
1445	SEAR	YR	SH	FLU_SE_ASIA	IDN	Indonesia	2015-04-20	2015	17	2015-04-19	2015	16	NOTDEFINED	All	SARI	28				23
1446	SEAR	YR	SH	FLU_SE_ASIA	IDN	Indonesia	2015-04-20	2015	17	2015-04-19	2015	16	NOTDEFINED	15TO49	SARI	2				1
1447	SEAR	YR	SH	FLU_SE_ASIA	IDN	Indonesia	2015-04-20	2015	17	2015-04-19	2015	16	NOTDEFINED	50TO64	SARI	2				1
1448	SEAR	YR	SH	FLU_SE_ASIA	IDN	Indonesia	2015-04-20	2015	17	2015-04-19	2015	16	NOTDEFINED	5TO14	SARI	3				2
1449	SEAR	YR	SH	FLU_SE_ASIA	IDN	Indonesia	2015-04-20	2015	17	2015-04-19	2015	16	NOTDEFINED	15TO59	ILI	14	2806
1450	SEAR	YR	SH	FLU_SE_ASIA	IDN	Indonesia	2015-04-20	2015	17	2015-04-19	2015	16	NOTDEFINED	1TO4	SARI	8				8
1451	SEAR	YR	SH	FLU_SE_ASIA	IDN	Indonesia	2015-04-20	2015	17	2015-04-19	2015	16	NOTDEFINED	60TO	ILI	0	1001
1452	SEAR	YR	SH	FLU_SE_ASIA	IDN	Indonesia	2015-04-27	2015	18	2015-04-26	2015	17	NOTDEFINED	0TO0	ILI	8	462
1453	SEAR	YR	SH	FLU_SE_ASIA	IDN	Indonesia	2015-04-27	2015	18	2015-04-26	2015	17	NOTDEFINED	5TO14	SARI	5				5
1454	SEAR	YR	SH	FLU_SE_ASIA	IDN	Indonesia	2015-04-27	2015	18	2015-04-26	2015	17	NOTDEFINED	65TO	SARI	4				3
1455	SEAR	YR	SH	FLU_SE_ASIA	IDN	Indonesia	2015-04-27	2015	18	2015-04-26	2015	17	NOTDEFINED	UNKNOWN	ILI	0	0
1456	SEAR	YR	SH	FLU_SE_ASIA	IDN	Indonesia	2015-04-27	2015	18	2015-04-26	2015	17	NOTDEFINED	1TO4	ILI	29	996
1457	SEAR	YR	SH	FLU_SE_ASIA	IDN	Indonesia	2015-04-27	2015	18	2015-04-26	2015	17	NOTDEFINED	All	QLT_STATUS
1458	SEAR	YR	SH	FLU_SE_ASIA	IDN	Indonesia	2015-04-27	2015	18	2015-04-26	2015	17	NOTDEFINED	0TO0	SARI	3				3
1459	SEAR	YR	SH	FLU_SE_ASIA	IDN	Indonesia	2015-04-27	2015	18	2015-04-26	2015	17	NOTDEFINED	5TO14	ILI	28	1146
1460	SEAR	YR	SH	FLU_SE_ASIA	IDN	Indonesia	2015-04-27	2015	18	2015-04-26	2015	17	NOTDEFINED	All	ILI	80	8020																														16
1461	SEAR	YR	SH	FLU_SE_ASIA	IDN	Indonesia	2015-04-27	2015	18	2015-04-26	2015	17	NOTDEFINED	All	SARI	21				20
1462	SEAR	YR	SH	FLU_SE_ASIA	IDN	Indonesia	2015-04-27	2015	18	2015-04-26	2015	17	NOTDEFINED	15TO49	SARI	5				5
1463	SEAR	YR	SH	FLU_SE_ASIA	IDN	Indonesia	2015-04-27	2015	18	2015-04-26	2015	17	NOTDEFINED	50TO64	SARI	1				1
1464	SEAR	YR	SH	FLU_SE_ASIA	IDN	Indonesia	2015-04-27	2015	18	2015-04-26	2015	17	NOTDEFINED	15TO59	ILI	15	4115
1465	SEAR	YR	SH	FLU_SE_ASIA	IDN	Indonesia	2015-04-27	2015	18	2015-04-26	2015	17	NOTDEFINED	1TO4	SARI	3				3
1466	SEAR	YR	SH	FLU_SE_ASIA	IDN	Indonesia	2015-04-27	2015	18	2015-04-26	2015	17	NOTDEFINED	60TO	ILI	0	1301
1467	SEAR	YR	SH	FLU_SE_ASIA	IDN	Indonesia	2015-05-04	2015	19	2015-05-03	2015	18	NOTDEFINED	0TO0	ILI	7	369
1468	SEAR	YR	SH	FLU_SE_ASIA	IDN	Indonesia	2015-05-04	2015	19	2015-05-03	2015	18	NOTDEFINED	1TO4	ILI	18	840
1469	SEAR	YR	SH	FLU_SE_ASIA	IDN	Indonesia	2015-05-04	2015	19	2015-05-03	2015	18	NOTDEFINED	5TO14	SARI	1				1
1470	SEAR	YR	SH	FLU_SE_ASIA	IDN	Indonesia	2015-05-04	2015	19	2015-05-03	2015	18	NOTDEFINED	1TO4	SARI	12				11
1471	SEAR	YR	SH	FLU_SE_ASIA	IDN	Indonesia	2015-05-04	2015	19	2015-05-03	2015	18	NOTDEFINED	UNKNOWN	ILI	0	0
1472	SEAR	YR	SH	FLU_SE_ASIA	IDN	Indonesia	2015-05-04	2015	19	2015-05-03	2015	18	NOTDEFINED	All	QLT_STATUS
1473	SEAR	YR	SH	FLU_SE_ASIA	IDN	Indonesia	2015-05-04	2015	19	2015-05-03	2015	18	NOTDEFINED	0TO0	SARI	9				8
1474	SEAR	YR	SH	FLU_SE_ASIA	IDN	Indonesia	2015-05-04	2015	19	2015-05-03	2015	18	NOTDEFINED	5TO14	ILI	23	1106
1475	SEAR	YR	SH	FLU_SE_ASIA	IDN	Indonesia	2015-05-04	2015	19	2015-05-03	2015	18	NOTDEFINED	All	ILI	59	7172																														18
1476	SEAR	YR	SH	FLU_SE_ASIA	IDN	Indonesia	2015-05-04	2015	19	2015-05-03	2015	18	NOTDEFINED	All	SARI	23				21
1477	SEAR	YR	SH	FLU_SE_ASIA	IDN	Indonesia	2015-05-04	2015	19	2015-05-03	2015	18	NOTDEFINED	15TO49	SARI	0				0
1478	SEAR	YR	SH	FLU_SE_ASIA	IDN	Indonesia	2015-05-04	2015	19	2015-05-03	2015	18	NOTDEFINED	50TO64	SARI	1				1
1479	SEAR	YR	SH	FLU_SE_ASIA	IDN	Indonesia	2015-05-04	2015	19	2015-05-03	2015	18	NOTDEFINED	65TO	SARI	0				0
1480	SEAR	YR	SH	FLU_SE_ASIA	IDN	Indonesia	2015-05-04	2015	19	2015-05-03	2015	18	NOTDEFINED	15TO59	ILI	8	3642
1481	SEAR	YR	SH	FLU_SE_ASIA	IDN	Indonesia	2015-05-04	2015	19	2015-05-03	2015	18	NOTDEFINED	60TO	ILI	3	1215
1482	SEAR	YR	SH	FLU_SE_ASIA	IDN	Indonesia	2015-05-11	2015	20	2015-05-10	2015	19	NOTDEFINED	0TO0	ILI	8	592
1483	SEAR	YR	SH	FLU_SE_ASIA	IDN	Indonesia	2015-05-11	2015	20	2015-05-10	2015	19	NOTDEFINED	1TO4	ILI	32	1007
1484	SEAR	YR	SH	FLU_SE_ASIA	IDN	Indonesia	2015-05-11	2015	20	2015-05-10	2015	19	NOTDEFINED	5TO14	SARI	3				3
1485	SEAR	YR	SH	FLU_SE_ASIA	IDN	Indonesia	2015-05-11	2015	20	2015-05-10	2015	19	NOTDEFINED	1TO4	SARI	8				8
1486	SEAR	YR	SH	FLU_SE_ASIA	IDN	Indonesia	2015-05-11	2015	20	2015-05-10	2015	19	NOTDEFINED	UNKNOWN	ILI	0	0
1487	SEAR	YR	SH	FLU_SE_ASIA	IDN	Indonesia	2015-05-11	2015	20	2015-05-10	2015	19	NOTDEFINED	All	QLT_STATUS
1488	SEAR	YR	SH	FLU_SE_ASIA	IDN	Indonesia	2015-05-11	2015	20	2015-05-10	2015	19	NOTDEFINED	0TO0	SARI	8				8
1489	SEAR	YR	SH	FLU_SE_ASIA	IDN	Indonesia	2015-05-11	2015	20	2015-05-10	2015	19	NOTDEFINED	5TO14	ILI	23	1315
1490	SEAR	YR	SH	FLU_SE_ASIA	IDN	Indonesia	2015-05-11	2015	20	2015-05-10	2015	19	NOTDEFINED	All	ILI	74	9073																														18
1491	SEAR	YR	SH	FLU_SE_ASIA	IDN	Indonesia	2015-05-11	2015	20	2015-05-10	2015	19	NOTDEFINED	All	SARI	24				21
1492	SEAR	YR	SH	FLU_SE_ASIA	IDN	Indonesia	2015-05-11	2015	20	2015-05-10	2015	19	NOTDEFINED	15TO49	SARI	3				1
1493	SEAR	YR	SH	FLU_SE_ASIA	IDN	Indonesia	2015-05-11	2015	20	2015-05-10	2015	19	NOTDEFINED	50TO64	SARI	0				0
1494	SEAR	YR	SH	FLU_SE_ASIA	IDN	Indonesia	2015-05-11	2015	20	2015-05-10	2015	19	NOTDEFINED	65TO	SARI	2				1
1495	SEAR	YR	SH	FLU_SE_ASIA	IDN	Indonesia	2015-05-11	2015	20	2015-05-10	2015	19	NOTDEFINED	15TO59	ILI	9	4604
1496	SEAR	YR	SH	FLU_SE_ASIA	IDN	Indonesia	2015-05-11	2015	20	2015-05-10	2015	19	NOTDEFINED	60TO	ILI	2	1555
1497	SEAR	YR	SH	FLU_SE_ASIA	IDN	Indonesia	2015-05-18	2015	21	2015-05-17	2015	20	NOTDEFINED	0TO0	ILI	6	487
1498	SEAR	YR	SH	FLU_SE_ASIA	IDN	Indonesia	2015-05-18	2015	21	2015-05-17	2015	20	NOTDEFINED	1TO4	ILI	21	827
1499	SEAR	YR	SH	FLU_SE_ASIA	IDN	Indonesia	2015-05-18	2015	21	2015-05-17	2015	20	NOTDEFINED	5TO14	SARI	4				3
1500	SEAR	YR	SH	FLU_SE_ASIA	IDN	Indonesia	2015-05-18	2015	21	2015-05-17	2015	20	NOTDEFINED	1TO4	SARI	8				7
1501	SEAR	YR	SH	FLU_SE_ASIA	IDN	Indonesia	2015-05-18	2015	21	2015-05-17	2015	20	NOTDEFINED	All	QLT_STATUS
1502	SEAR	YR	SH	FLU_SE_ASIA	IDN	Indonesia	2015-05-18	2015	21	2015-05-17	2015	20	NOTDEFINED	UNKNOWN	ILI	0	0
1503	SEAR	YR	SH	FLU_SE_ASIA	IDN	Indonesia	2015-05-18	2015	21	2015-05-17	2015	20	NOTDEFINED	0TO0	SARI	8				8
1504	SEAR	YR	SH	FLU_SE_ASIA	IDN	Indonesia	2015-05-18	2015	21	2015-05-17	2015	20	NOTDEFINED	5TO14	ILI	17	1154
1505	SEAR	YR	SH	FLU_SE_ASIA	IDN	Indonesia	2015-05-18	2015	21	2015-05-17	2015	20	NOTDEFINED	All	ILI	64	8189																														18
1506	SEAR	YR	SH	FLU_SE_ASIA	IDN	Indonesia	2015-05-18	2015	21	2015-05-17	2015	20	NOTDEFINED	All	SARI	27				25
1507	SEAR	YR	SH	FLU_SE_ASIA	IDN	Indonesia	2015-05-18	2015	21	2015-05-17	2015	20	NOTDEFINED	15TO49	SARI	4				4
1508	SEAR	YR	SH	FLU_SE_ASIA	IDN	Indonesia	2015-05-18	2015	21	2015-05-17	2015	20	NOTDEFINED	50TO64	SARI	2				2
1509	SEAR	YR	SH	FLU_SE_ASIA	IDN	Indonesia	2015-05-18	2015	21	2015-05-17	2015	20	NOTDEFINED	65TO	SARI	1				1
1510	SEAR	YR	SH	FLU_SE_ASIA	IDN	Indonesia	2015-05-18	2015	21	2015-05-17	2015	20	NOTDEFINED	15TO59	ILI	17	4183
1511	SEAR	YR	SH	FLU_SE_ASIA	IDN	Indonesia	2015-05-18	2015	21	2015-05-17	2015	20	NOTDEFINED	60TO	ILI	3	1538
1512	SEAR	YR	SH	FLU_SE_ASIA	IDN	Indonesia	2015-05-25	2015	22	2015-05-24	2015	21	NOTDEFINED	15TO59	ILI	8	3783
1513	SEAR	YR	SH	FLU_SE_ASIA	IDN	Indonesia	2015-05-25	2015	22	2015-05-24	2015	21	NOTDEFINED	1TO4	ILI	24	796
1514	SEAR	YR	SH	FLU_SE_ASIA	IDN	Indonesia	2015-05-25	2015	22	2015-05-24	2015	21	NOTDEFINED	5TO14	SARI	1				1
1515	SEAR	YR	SH	FLU_SE_ASIA	IDN	Indonesia	2015-05-25	2015	22	2015-05-24	2015	21	NOTDEFINED	1TO4	SARI	4				3
1516	SEAR	YR	SH	FLU_SE_ASIA	IDN	Indonesia	2015-05-25	2015	22	2015-05-24	2015	21	NOTDEFINED	0TO0	SARI	11				11
1517	SEAR	YR	SH	FLU_SE_ASIA	IDN	Indonesia	2015-05-25	2015	22	2015-05-24	2015	21	NOTDEFINED	50TO64	SARI	1				1
1518	SEAR	YR	SH	FLU_SE_ASIA	IDN	Indonesia	2015-05-25	2015	22	2015-05-24	2015	21	NOTDEFINED	All	QLT_STATUS
1519	SEAR	YR	SH	FLU_SE_ASIA	IDN	Indonesia	2015-05-25	2015	22	2015-05-24	2015	21	NOTDEFINED	All	SARI	17				16
1520	SEAR	YR	SH	FLU_SE_ASIA	IDN	Indonesia	2015-05-25	2015	22	2015-05-24	2015	21	NOTDEFINED	UNKNOWN	ILI	0	0
1521	SEAR	YR	SH	FLU_SE_ASIA	IDN	Indonesia	2015-05-25	2015	22	2015-05-24	2015	21	NOTDEFINED	5TO14	ILI	13	1158
1522	SEAR	YR	SH	FLU_SE_ASIA	IDN	Indonesia	2015-05-25	2015	22	2015-05-24	2015	21	NOTDEFINED	All	ILI	51	7614																														19
1523	SEAR	YR	SH	FLU_SE_ASIA	IDN	Indonesia	2015-05-25	2015	22	2015-05-24	2015	21	NOTDEFINED	0TO0	ILI	6	487
1524	SEAR	YR	SH	FLU_SE_ASIA	IDN	Indonesia	2015-05-25	2015	22	2015-05-24	2015	21	NOTDEFINED	15TO49	SARI	0				0
1525	SEAR	YR	SH	FLU_SE_ASIA	IDN	Indonesia	2015-05-25	2015	22	2015-05-24	2015	21	NOTDEFINED	65TO	SARI	0				0
1526	SEAR	YR	SH	FLU_SE_ASIA	IDN	Indonesia	2015-05-25	2015	22	2015-05-24	2015	21	NOTDEFINED	60TO	ILI	0	1390
1527	SEAR	YR	SH	FLU_SE_ASIA	IDN	Indonesia	2015-06-01	2015	23	2015-05-31	2015	22	NOTDEFINED	15TO49	SARI	2				2
1528	SEAR	YR	SH	FLU_SE_ASIA	IDN	Indonesia	2015-06-01	2015	23	2015-05-31	2015	22	NOTDEFINED	15TO59	ILI	17	4552
1529	SEAR	YR	SH	FLU_SE_ASIA	IDN	Indonesia	2015-06-01	2015	23	2015-05-31	2015	22	NOTDEFINED	1TO4	ILI	20	926
1530	SEAR	YR	SH	FLU_SE_ASIA	IDN	Indonesia	2015-06-01	2015	23	2015-05-31	2015	22	NOTDEFINED	5TO14	SARI	3				3
1531	SEAR	YR	SH	FLU_SE_ASIA	IDN	Indonesia	2015-06-01	2015	23	2015-05-31	2015	22	NOTDEFINED	1TO4	SARI	5				5
1532	SEAR	YR	SH	FLU_SE_ASIA	IDN	Indonesia	2015-06-01	2015	23	2015-05-31	2015	22	NOTDEFINED	All	ILI	67	8890																														19
1533	SEAR	YR	SH	FLU_SE_ASIA	IDN	Indonesia	2015-06-01	2015	23	2015-05-31	2015	22	NOTDEFINED	0TO0	SARI	13				12
1534	SEAR	YR	SH	FLU_SE_ASIA	IDN	Indonesia	2015-06-01	2015	23	2015-05-31	2015	22	NOTDEFINED	60TO	ILI	1	1682
1535	SEAR	YR	SH	FLU_SE_ASIA	IDN	Indonesia	2015-06-01	2015	23	2015-05-31	2015	22	NOTDEFINED	50TO64	SARI	0				0
1536	SEAR	YR	SH	FLU_SE_ASIA	IDN	Indonesia	2015-06-01	2015	23	2015-05-31	2015	22	NOTDEFINED	All	QLT_STATUS
1537	SEAR	YR	SH	FLU_SE_ASIA	IDN	Indonesia	2015-06-01	2015	23	2015-05-31	2015	22	NOTDEFINED	All	SARI	24				23
1538	SEAR	YR	SH	FLU_SE_ASIA	IDN	Indonesia	2015-06-01	2015	23	2015-05-31	2015	22	NOTDEFINED	UNKNOWN	ILI	0	0
1539	SEAR	YR	SH	FLU_SE_ASIA	IDN	Indonesia	2015-06-01	2015	23	2015-05-31	2015	22	NOTDEFINED	5TO14	ILI	20	1227
1540	SEAR	YR	SH	FLU_SE_ASIA	IDN	Indonesia	2015-06-01	2015	23	2015-05-31	2015	22	NOTDEFINED	0TO0	ILI	9	503
1541	SEAR	YR	SH	FLU_SE_ASIA	IDN	Indonesia	2015-06-01	2015	23	2015-05-31	2015	22	NOTDEFINED	65TO	SARI	1				1
1542	SEAR	YR	SH	FLU_SE_ASIA	IDN	Indonesia	2015-06-08	2015	24	2015-06-07	2015	23	NOTDEFINED	15TO49	SARI	1				1
1543	SEAR	YR	SH	FLU_SE_ASIA	IDN	Indonesia	2015-06-08	2015	24	2015-06-07	2015	23	NOTDEFINED	15TO59	ILI	8	4454
1544	SEAR	YR	SH	FLU_SE_ASIA	IDN	Indonesia	2015-06-08	2015	24	2015-06-07	2015	23	NOTDEFINED	1TO4	ILI	25	836
1545	SEAR	YR	SH	FLU_SE_ASIA	IDN	Indonesia	2015-06-08	2015	24	2015-06-07	2015	23	NOTDEFINED	1TO4	SARI	10				10
1546	SEAR	YR	SH	FLU_SE_ASIA	IDN	Indonesia	2015-06-08	2015	24	2015-06-07	2015	23	NOTDEFINED	5TO14	ILI	18	1294
1547	SEAR	YR	SH	FLU_SE_ASIA	IDN	Indonesia	2015-06-08	2015	24	2015-06-07	2015	23	NOTDEFINED	All	ILI	57	8650																														19
1548	SEAR	YR	SH	FLU_SE_ASIA	IDN	Indonesia	2015-06-08	2015	24	2015-06-07	2015	23	NOTDEFINED	0TO0	SARI	6				6
1549	SEAR	YR	SH	FLU_SE_ASIA	IDN	Indonesia	2015-06-08	2015	24	2015-06-07	2015	23	NOTDEFINED	60TO	ILI	0	1513
1550	SEAR	YR	SH	FLU_SE_ASIA	IDN	Indonesia	2015-06-08	2015	24	2015-06-07	2015	23	NOTDEFINED	50TO64	SARI	1				1
1551	SEAR	YR	SH	FLU_SE_ASIA	IDN	Indonesia	2015-06-08	2015	24	2015-06-07	2015	23	NOTDEFINED	All	QLT_STATUS
1552	SEAR	YR	SH	FLU_SE_ASIA	IDN	Indonesia	2015-06-08	2015	24	2015-06-07	2015	23	NOTDEFINED	All	SARI	23				23
1553	SEAR	YR	SH	FLU_SE_ASIA	IDN	Indonesia	2015-06-08	2015	24	2015-06-07	2015	23	NOTDEFINED	UNKNOWN	ILI	0	0
1554	SEAR	YR	SH	FLU_SE_ASIA	IDN	Indonesia	2015-06-08	2015	24	2015-06-07	2015	23	NOTDEFINED	0TO0	ILI	6	553
1555	SEAR	YR	SH	FLU_SE_ASIA	IDN	Indonesia	2015-06-08	2015	24	2015-06-07	2015	23	NOTDEFINED	65TO	SARI	2				2
1556	SEAR	YR	SH	FLU_SE_ASIA	IDN	Indonesia	2015-06-08	2015	24	2015-06-07	2015	23	NOTDEFINED	5TO14	SARI	3				3
1557	SEAR	YR	SH	FLU_SE_ASIA	IDN	Indonesia	2015-06-15	2015	25	2015-06-14	2015	24	NOTDEFINED	15TO49	SARI	0				0
1558	SEAR	YR	SH	FLU_SE_ASIA	IDN	Indonesia	2015-06-15	2015	25	2015-06-14	2015	24	NOTDEFINED	15TO59	ILI	9	4230
1559	SEAR	YR	SH	FLU_SE_ASIA	IDN	Indonesia	2015-06-15	2015	25	2015-06-14	2015	24	NOTDEFINED	65TO	SARI	0				0
1560	SEAR	YR	SH	FLU_SE_ASIA	IDN	Indonesia	2015-06-15	2015	25	2015-06-14	2015	24	NOTDEFINED	5TO14	ILI	14	1308
1561	SEAR	YR	SH	FLU_SE_ASIA	IDN	Indonesia	2015-06-15	2015	25	2015-06-14	2015	24	NOTDEFINED	All	ILI	56	8249																														17
1562	SEAR	YR	SH	FLU_SE_ASIA	IDN	Indonesia	2015-06-15	2015	25	2015-06-14	2015	24	NOTDEFINED	0TO0	SARI	8				8
1563	SEAR	YR	SH	FLU_SE_ASIA	IDN	Indonesia	2015-06-15	2015	25	2015-06-14	2015	24	NOTDEFINED	60TO	ILI	0	1319
1564	SEAR	YR	SH	FLU_SE_ASIA	IDN	Indonesia	2015-06-15	2015	25	2015-06-14	2015	24	NOTDEFINED	50TO64	SARI	1				1
1565	SEAR	YR	SH	FLU_SE_ASIA	IDN	Indonesia	2015-06-15	2015	25	2015-06-14	2015	24	NOTDEFINED	All	QLT_STATUS
1566	SEAR	YR	SH	FLU_SE_ASIA	IDN	Indonesia	2015-06-15	2015	25	2015-06-14	2015	24	NOTDEFINED	All	SARI	17				16
1567	SEAR	YR	SH	FLU_SE_ASIA	IDN	Indonesia	2015-06-15	2015	25	2015-06-14	2015	24	NOTDEFINED	UNKNOWN	ILI	0	0
1568	SEAR	YR	SH	FLU_SE_ASIA	IDN	Indonesia	2015-06-15	2015	25	2015-06-14	2015	24	NOTDEFINED	1TO4	ILI	23	827
1569	SEAR	YR	SH	FLU_SE_ASIA	IDN	Indonesia	2015-06-15	2015	25	2015-06-14	2015	24	NOTDEFINED	1TO4	SARI	5				5
1570	SEAR	YR	SH	FLU_SE_ASIA	IDN	Indonesia	2015-06-15	2015	25	2015-06-14	2015	24	NOTDEFINED	0TO0	ILI	10	565
1571	SEAR	YR	SH	FLU_SE_ASIA	IDN	Indonesia	2015-06-15	2015	25	2015-06-14	2015	24	NOTDEFINED	5TO14	SARI	3				2
1572	SEAR	YR	SH	FLU_SE_ASIA	IDN	Indonesia	2015-06-22	2015	26	2015-06-21	2015	25	NOTDEFINED	15TO49	SARI	1				1
1573	SEAR	YR	SH	FLU_SE_ASIA	IDN	Indonesia	2015-06-22	2015	26	2015-06-21	2015	25	NOTDEFINED	15TO59	ILI	20	4200
1574	SEAR	YR	SH	FLU_SE_ASIA	IDN	Indonesia	2015-06-22	2015	26	2015-06-21	2015	25	NOTDEFINED	65TO	SARI	0				0
1575	SEAR	YR	SH	FLU_SE_ASIA	IDN	Indonesia	2015-06-22	2015	26	2015-06-21	2015	25	NOTDEFINED	5TO14	ILI	20	1382
1576	SEAR	YR	SH	FLU_SE_ASIA	IDN	Indonesia	2015-06-22	2015	26	2015-06-21	2015	25	NOTDEFINED	All	ILI	63	8338																														17
1577	SEAR	YR	SH	FLU_SE_ASIA	IDN	Indonesia	2015-06-22	2015	26	2015-06-21	2015	25	NOTDEFINED	0TO0	SARI	8				8
1578	SEAR	YR	SH	FLU_SE_ASIA	IDN	Indonesia	2015-06-22	2015	26	2015-06-21	2015	25	NOTDEFINED	60TO	ILI	0	1387
1579	SEAR	YR	SH	FLU_SE_ASIA	IDN	Indonesia	2015-06-22	2015	26	2015-06-21	2015	25	NOTDEFINED	50TO64	SARI	0				0
1580	SEAR	YR	SH	FLU_SE_ASIA	IDN	Indonesia	2015-06-22	2015	26	2015-06-21	2015	25	NOTDEFINED	All	QLT_STATUS
1581	SEAR	YR	SH	FLU_SE_ASIA	IDN	Indonesia	2015-06-22	2015	26	2015-06-21	2015	25	NOTDEFINED	All	SARI	24				24
1582	SEAR	YR	SH	FLU_SE_ASIA	IDN	Indonesia	2015-06-22	2015	26	2015-06-21	2015	25	NOTDEFINED	UNKNOWN	ILI	0	0
1583	SEAR	YR	SH	FLU_SE_ASIA	IDN	Indonesia	2015-06-22	2015	26	2015-06-21	2015	25	NOTDEFINED	1TO4	ILI	15	847
1584	SEAR	YR	SH	FLU_SE_ASIA	IDN	Indonesia	2015-06-22	2015	26	2015-06-21	2015	25	NOTDEFINED	1TO4	SARI	10				10
1585	SEAR	YR	SH	FLU_SE_ASIA	IDN	Indonesia	2015-06-22	2015	26	2015-06-21	2015	25	NOTDEFINED	0TO0	ILI	8	522
1586	SEAR	YR	SH	FLU_SE_ASIA	IDN	Indonesia	2015-06-22	2015	26	2015-06-21	2015	25	NOTDEFINED	5TO14	SARI	5				5
1587	SEAR	YR	SH	FLU_SE_ASIA	IDN	Indonesia	2015-06-29	2015	27	2015-06-28	2015	26	NOTDEFINED	15TO49	SARI	0				0
1588	SEAR	YR	SH	FLU_SE_ASIA	IDN	Indonesia	2015-06-29	2015	27	2015-06-28	2015	26	NOTDEFINED	15TO59	ILI	13	3486
1589	SEAR	YR	SH	FLU_SE_ASIA	IDN	Indonesia	2015-06-29	2015	27	2015-06-28	2015	26	NOTDEFINED	65TO	SARI	0				0
1590	SEAR	YR	SH	FLU_SE_ASIA	IDN	Indonesia	2015-06-29	2015	27	2015-06-28	2015	26	NOTDEFINED	5TO14	ILI	16	1125
1591	SEAR	YR	SH	FLU_SE_ASIA	IDN	Indonesia	2015-06-29	2015	27	2015-06-28	2015	26	NOTDEFINED	All	ILI	60	6963																														16
1592	SEAR	YR	SH	FLU_SE_ASIA	IDN	Indonesia	2015-06-29	2015	27	2015-06-28	2015	26	NOTDEFINED	0TO0	SARI	6				6
1593	SEAR	YR	SH	FLU_SE_ASIA	IDN	Indonesia	2015-06-29	2015	27	2015-06-28	2015	26	NOTDEFINED	60TO	ILI	1	1207
1594	SEAR	YR	SH	FLU_SE_ASIA	IDN	Indonesia	2015-06-29	2015	27	2015-06-28	2015	26	NOTDEFINED	50TO64	SARI	1				1
1595	SEAR	YR	SH	FLU_SE_ASIA	IDN	Indonesia	2015-06-29	2015	27	2015-06-28	2015	26	NOTDEFINED	All	QLT_STATUS
1596	SEAR	YR	SH	FLU_SE_ASIA	IDN	Indonesia	2015-06-29	2015	27	2015-06-28	2015	26	NOTDEFINED	All	SARI	20				19
1597	SEAR	YR	SH	FLU_SE_ASIA	IDN	Indonesia	2015-06-29	2015	27	2015-06-28	2015	26	NOTDEFINED	UNKNOWN	ILI	0	0
1598	SEAR	YR	SH	FLU_SE_ASIA	IDN	Indonesia	2015-06-29	2015	27	2015-06-28	2015	26	NOTDEFINED	1TO4	ILI	23	711
1599	SEAR	YR	SH	FLU_SE_ASIA	IDN	Indonesia	2015-06-29	2015	27	2015-06-28	2015	26	NOTDEFINED	1TO4	SARI	8				8
1600	SEAR	YR	SH	FLU_SE_ASIA	IDN	Indonesia	2015-06-29	2015	27	2015-06-28	2015	26	NOTDEFINED	0TO0	ILI	7	434
1601	SEAR	YR	SH	FLU_SE_ASIA	IDN	Indonesia	2015-06-29	2015	27	2015-06-28	2015	26	NOTDEFINED	5TO14	SARI	5				4
1602	SEAR	YR	SH	FLU_SE_ASIA	IDN	Indonesia	2015-07-06	2015	28	2015-07-05	2015	27	NOTDEFINED	15TO49	SARI	2				1
1603	SEAR	YR	SH	FLU_SE_ASIA	IDN	Indonesia	2015-07-06	2015	28	2015-07-05	2015	27	NOTDEFINED	65TO	SARI	0				0
1604	SEAR	YR	SH	FLU_SE_ASIA	IDN	Indonesia	2015-07-06	2015	28	2015-07-05	2015	27	NOTDEFINED	5TO14	ILI	6	705
1605	SEAR	YR	SH	FLU_SE_ASIA	IDN	Indonesia	2015-07-06	2015	28	2015-07-05	2015	27	NOTDEFINED	All	ILI	16	4306																														17
1606	SEAR	YR	SH	FLU_SE_ASIA	IDN	Indonesia	2015-07-06	2015	28	2015-07-05	2015	27	NOTDEFINED	60TO	ILI	0	880
1607	SEAR	YR	SH	FLU_SE_ASIA	IDN	Indonesia	2015-07-06	2015	28	2015-07-05	2015	27	NOTDEFINED	UNKNOWN	ILI	0	0
1608	SEAR	YR	SH	FLU_SE_ASIA	IDN	Indonesia	2015-07-06	2015	28	2015-07-05	2015	27	NOTDEFINED	0TO0	SARI	6				6
1609	SEAR	YR	SH	FLU_SE_ASIA	IDN	Indonesia	2015-07-06	2015	28	2015-07-05	2015	27	NOTDEFINED	50TO64	SARI	0				0
1610	SEAR	YR	SH	FLU_SE_ASIA	IDN	Indonesia	2015-07-06	2015	28	2015-07-05	2015	27	NOTDEFINED	All	SARI	11				9
1611	SEAR	YR	SH	FLU_SE_ASIA	IDN	Indonesia	2015-07-06	2015	28	2015-07-05	2015	27	NOTDEFINED	15TO59	ILI	0	2009
1612	SEAR	YR	SH	FLU_SE_ASIA	IDN	Indonesia	2015-07-06	2015	28	2015-07-05	2015	27	NOTDEFINED	1TO4	ILI	6	444
1613	SEAR	YR	SH	FLU_SE_ASIA	IDN	Indonesia	2015-07-06	2015	28	2015-07-05	2015	27	NOTDEFINED	1TO4	SARI	2				1
1614	SEAR	YR	SH	FLU_SE_ASIA	IDN	Indonesia	2015-07-06	2015	28	2015-07-05	2015	27	NOTDEFINED	0TO0	ILI	4	268
1615	SEAR	YR	SH	FLU_SE_ASIA	IDN	Indonesia	2015-07-06	2015	28	2015-07-05	2015	27	NOTDEFINED	All	QLT_STATUS																															Idul fitri holiday, some of the staffs are on holidays, therefore the report is decreasing
1616	SEAR	YR	SH	FLU_SE_ASIA	IDN	Indonesia	2015-07-06	2015	28	2015-07-05	2015	27	NOTDEFINED	5TO14	SARI	1				1
1617	SEAR	YR	SH	FLU_SE_ASIA	IDN	Indonesia	2015-07-13	2015	29	2015-07-12	2015	28	NOTDEFINED	0TO0	ILI	4	507
1618	SEAR	YR	SH	FLU_SE_ASIA	IDN	Indonesia	2015-07-13	2015	29	2015-07-12	2015	28	NOTDEFINED	65TO	SARI	0				0
1619	SEAR	YR	SH	FLU_SE_ASIA	IDN	Indonesia	2015-07-13	2015	29	2015-07-12	2015	28	NOTDEFINED	5TO14	ILI	8	1098
1620	SEAR	YR	SH	FLU_SE_ASIA	IDN	Indonesia	2015-07-13	2015	29	2015-07-12	2015	28	NOTDEFINED	UNKNOWN	ILI	0	0
1621	SEAR	YR	SH	FLU_SE_ASIA	IDN	Indonesia	2015-07-13	2015	29	2015-07-12	2015	28	NOTDEFINED	0TO0	SARI	3				3
1622	SEAR	YR	SH	FLU_SE_ASIA	IDN	Indonesia	2015-07-13	2015	29	2015-07-12	2015	28	NOTDEFINED	15TO49	SARI	0				0
1623	SEAR	YR	SH	FLU_SE_ASIA	IDN	Indonesia	2015-07-13	2015	29	2015-07-12	2015	28	NOTDEFINED	50TO64	SARI	0				0
1624	SEAR	YR	SH	FLU_SE_ASIA	IDN	Indonesia	2015-07-13	2015	29	2015-07-12	2015	28	NOTDEFINED	All	SARI	5				5
1625	SEAR	YR	SH	FLU_SE_ASIA	IDN	Indonesia	2015-07-13	2015	29	2015-07-12	2015	28	NOTDEFINED	15TO59	ILI	2	3495
1626	SEAR	YR	SH	FLU_SE_ASIA	IDN	Indonesia	2015-07-13	2015	29	2015-07-12	2015	28	NOTDEFINED	1TO4	ILI	8	687
1627	SEAR	YR	SH	FLU_SE_ASIA	IDN	Indonesia	2015-07-13	2015	29	2015-07-12	2015	28	NOTDEFINED	1TO4	SARI	2				2
1628	SEAR	YR	SH	FLU_SE_ASIA	IDN	Indonesia	2015-07-13	2015	29	2015-07-12	2015	28	NOTDEFINED	60TO	ILI	2	1263
1629	SEAR	YR	SH	FLU_SE_ASIA	IDN	Indonesia	2015-07-13	2015	29	2015-07-12	2015	28	NOTDEFINED	All	QLT_STATUS
1630	SEAR	YR	SH	FLU_SE_ASIA	IDN	Indonesia	2015-07-13	2015	29	2015-07-12	2015	28	NOTDEFINED	5TO14	SARI	0				0
1631	SEAR	YR	SH	FLU_SE_ASIA	IDN	Indonesia	2015-07-13	2015	29	2015-07-12	2015	28	NOTDEFINED	All	ILI	24	7050																														17
1632	SEAR	YR	SH	FLU_SE_ASIA	IDN	Indonesia	2015-07-20	2015	30	2015-07-19	2015	29	NOTDEFINED	5TO14	SARI	1				1
1633	SEAR	YR	SH	FLU_SE_ASIA	IDN	Indonesia	2015-07-20	2015	30	2015-07-19	2015	29	NOTDEFINED	0TO0	ILI	9	592
1634	SEAR	YR	SH	FLU_SE_ASIA	IDN	Indonesia	2015-07-20	2015	30	2015-07-19	2015	29	NOTDEFINED	65TO	SARI	0				0
1635	SEAR	YR	SH	FLU_SE_ASIA	IDN	Indonesia	2015-07-20	2015	30	2015-07-19	2015	29	NOTDEFINED	UNKNOWN	ILI	0	0
1636	SEAR	YR	SH	FLU_SE_ASIA	IDN	Indonesia	2015-07-20	2015	30	2015-07-19	2015	29	NOTDEFINED	0TO0	SARI	2				2
1637	SEAR	YR	SH	FLU_SE_ASIA	IDN	Indonesia	2015-07-20	2015	30	2015-07-19	2015	29	NOTDEFINED	15TO49	SARI	0				0
1638	SEAR	YR	SH	FLU_SE_ASIA	IDN	Indonesia	2015-07-20	2015	30	2015-07-19	2015	29	NOTDEFINED	50TO64	SARI	0				0
1639	SEAR	YR	SH	FLU_SE_ASIA	IDN	Indonesia	2015-07-20	2015	30	2015-07-19	2015	29	NOTDEFINED	All	SARI	5				5
1640	SEAR	YR	SH	FLU_SE_ASIA	IDN	Indonesia	2015-07-20	2015	30	2015-07-19	2015	29	NOTDEFINED	15TO59	ILI	10	1415
1641	SEAR	YR	SH	FLU_SE_ASIA	IDN	Indonesia	2015-07-20	2015	30	2015-07-19	2015	29	NOTDEFINED	1TO4	ILI	14	776
1642	SEAR	YR	SH	FLU_SE_ASIA	IDN	Indonesia	2015-07-20	2015	30	2015-07-19	2015	29	NOTDEFINED	1TO4	SARI	2				2
1643	SEAR	YR	SH	FLU_SE_ASIA	IDN	Indonesia	2015-07-20	2015	30	2015-07-19	2015	29	NOTDEFINED	60TO	ILI	0	1610
1644	SEAR	YR	SH	FLU_SE_ASIA	IDN	Indonesia	2015-07-20	2015	30	2015-07-19	2015	29	NOTDEFINED	All	QLT_STATUS
1645	SEAR	YR	SH	FLU_SE_ASIA	IDN	Indonesia	2015-07-20	2015	30	2015-07-19	2015	29	NOTDEFINED	5TO14	ILI	15	1286
1646	SEAR	YR	SH	FLU_SE_ASIA	IDN	Indonesia	2015-07-20	2015	30	2015-07-19	2015	29	NOTDEFINED	All	ILI	48	8479																														17
1647	SEAR	YR	SH	FLU_SE_ASIA	IDN	Indonesia	2015-07-27	2015	31	2015-07-26	2015	30	NOTDEFINED	1TO4	ILI	16	846
1648	SEAR	YR	SH	FLU_SE_ASIA	IDN	Indonesia	2015-07-27	2015	31	2015-07-26	2015	30	NOTDEFINED	5TO14	SARI	2				2
1649	SEAR	YR	SH	FLU_SE_ASIA	IDN	Indonesia	2015-07-27	2015	31	2015-07-26	2015	30	NOTDEFINED	0TO0	ILI	4	571
1650	SEAR	YR	SH	FLU_SE_ASIA	IDN	Indonesia	2015-07-27	2015	31	2015-07-26	2015	30	NOTDEFINED	1TO4	SARI	1				1
1651	SEAR	YR	SH	FLU_SE_ASIA	IDN	Indonesia	2015-07-27	2015	31	2015-07-26	2015	30	NOTDEFINED	UNKNOWN	ILI	0	0
1652	SEAR	YR	SH	FLU_SE_ASIA	IDN	Indonesia	2015-07-27	2015	31	2015-07-26	2015	30	NOTDEFINED	0TO0	SARI	2				2
1653	SEAR	YR	SH	FLU_SE_ASIA	IDN	Indonesia	2015-07-27	2015	31	2015-07-26	2015	30	NOTDEFINED	15TO49	SARI	1				1
1654	SEAR	YR	SH	FLU_SE_ASIA	IDN	Indonesia	2015-07-27	2015	31	2015-07-26	2015	30	NOTDEFINED	50TO64	SARI	0				0
1655	SEAR	YR	SH	FLU_SE_ASIA	IDN	Indonesia	2015-07-27	2015	31	2015-07-26	2015	30	NOTDEFINED	All	SARI	6				6
1656	SEAR	YR	SH	FLU_SE_ASIA	IDN	Indonesia	2015-07-27	2015	31	2015-07-26	2015	30	NOTDEFINED	15TO59	ILI	12	4878
1657	SEAR	YR	SH	FLU_SE_ASIA	IDN	Indonesia	2015-07-27	2015	31	2015-07-26	2015	30	NOTDEFINED	60TO	ILI	1	1578
1658	SEAR	YR	SH	FLU_SE_ASIA	IDN	Indonesia	2015-07-27	2015	31	2015-07-26	2015	30	NOTDEFINED	All	QLT_STATUS
1659	SEAR	YR	SH	FLU_SE_ASIA	IDN	Indonesia	2015-07-27	2015	31	2015-07-26	2015	30	NOTDEFINED	5TO14	ILI	11	1440
1660	SEAR	YR	SH	FLU_SE_ASIA	IDN	Indonesia	2015-07-27	2015	31	2015-07-26	2015	30	NOTDEFINED	65TO	SARI	0				0
1661	SEAR	YR	SH	FLU_SE_ASIA	IDN	Indonesia	2015-07-27	2015	31	2015-07-26	2015	30	NOTDEFINED	All	ILI	44	9313																														18
1662	SEAR	YR	SH	FLU_SE_ASIA	IDN	Indonesia	2015-08-03	2015	32	2015-08-02	2015	31	NOTDEFINED	1TO4	ILI	16	896
1663	SEAR	YR	SH	FLU_SE_ASIA	IDN	Indonesia	2015-08-03	2015	32	2015-08-02	2015	31	NOTDEFINED	5TO14	SARI	2				2
1664	SEAR	YR	SH	FLU_SE_ASIA	IDN	Indonesia	2015-08-03	2015	32	2015-08-02	2015	31	NOTDEFINED	0TO0	ILI	5	620
1665	SEAR	YR	SH	FLU_SE_ASIA	IDN	Indonesia	2015-08-03	2015	32	2015-08-02	2015	31	NOTDEFINED	1TO4	SARI	7				5
1666	SEAR	YR	SH	FLU_SE_ASIA	IDN	Indonesia	2015-08-03	2015	32	2015-08-02	2015	31	NOTDEFINED	UNKNOWN	ILI	0	0
1667	SEAR	YR	SH	FLU_SE_ASIA	IDN	Indonesia	2015-08-03	2015	32	2015-08-02	2015	31	NOTDEFINED	0TO0	SARI	4				4
1668	SEAR	YR	SH	FLU_SE_ASIA	IDN	Indonesia	2015-08-03	2015	32	2015-08-02	2015	31	NOTDEFINED	15TO49	SARI	1				1
1669	SEAR	YR	SH	FLU_SE_ASIA	IDN	Indonesia	2015-08-03	2015	32	2015-08-02	2015	31	NOTDEFINED	50TO64	SARI	0				0
1670	SEAR	YR	SH	FLU_SE_ASIA	IDN	Indonesia	2015-08-03	2015	32	2015-08-02	2015	31	NOTDEFINED	All	SARI	14				12
1671	SEAR	YR	SH	FLU_SE_ASIA	IDN	Indonesia	2015-08-03	2015	32	2015-08-02	2015	31	NOTDEFINED	15TO59	ILI	13	4929
1672	SEAR	YR	SH	FLU_SE_ASIA	IDN	Indonesia	2015-08-03	2015	32	2015-08-02	2015	31	NOTDEFINED	60TO	ILI	2	1520
1673	SEAR	YR	SH	FLU_SE_ASIA	IDN	Indonesia	2015-08-03	2015	32	2015-08-02	2015	31	NOTDEFINED	All	QLT_STATUS
1674	SEAR	YR	SH	FLU_SE_ASIA	IDN	Indonesia	2015-08-03	2015	32	2015-08-02	2015	31	NOTDEFINED	5TO14	ILI	25	1612
1675	SEAR	YR	SH	FLU_SE_ASIA	IDN	Indonesia	2015-08-03	2015	32	2015-08-02	2015	31	NOTDEFINED	65TO	SARI	0				0
1676	SEAR	YR	SH	FLU_SE_ASIA	IDN	Indonesia	2015-08-03	2015	32	2015-08-02	2015	31	NOTDEFINED	All	ILI	61	9577																														18
1677	SEAR	YR	SH	FLU_SE_ASIA	IDN	Indonesia	2015-08-10	2015	33	2015-08-09	2015	32	NOTDEFINED	1TO4	ILI	11	779
1678	SEAR	YR	SH	FLU_SE_ASIA	IDN	Indonesia	2015-08-10	2015	33	2015-08-09	2015	32	NOTDEFINED	5TO14	SARI	0				0
1679	SEAR	YR	SH	FLU_SE_ASIA	IDN	Indonesia	2015-08-10	2015	33	2015-08-09	2015	32	NOTDEFINED	0TO0	ILI	6	426
1680	SEAR	YR	SH	FLU_SE_ASIA	IDN	Indonesia	2015-08-10	2015	33	2015-08-09	2015	32	NOTDEFINED	1TO4	SARI	2				2
1681	SEAR	YR	SH	FLU_SE_ASIA	IDN	Indonesia	2015-08-10	2015	33	2015-08-09	2015	32	NOTDEFINED	0TO0	SARI	3				2
1682	SEAR	YR	SH	FLU_SE_ASIA	IDN	Indonesia	2015-08-10	2015	33	2015-08-09	2015	32	NOTDEFINED	15TO49	SARI	0				0
1683	SEAR	YR	SH	FLU_SE_ASIA	IDN	Indonesia	2015-08-10	2015	33	2015-08-09	2015	32	NOTDEFINED	50TO64	SARI	0				0
1684	SEAR	YR	SH	FLU_SE_ASIA	IDN	Indonesia	2015-08-10	2015	33	2015-08-09	2015	32	NOTDEFINED	All	SARI	5				4
1685	SEAR	YR	SH	FLU_SE_ASIA	IDN	Indonesia	2015-08-10	2015	33	2015-08-09	2015	32	NOTDEFINED	15TO59	ILI	11	4360
1686	SEAR	YR	SH	FLU_SE_ASIA	IDN	Indonesia	2015-08-10	2015	33	2015-08-09	2015	32	NOTDEFINED	60TO	ILI	0	1351
1687	SEAR	YR	SH	FLU_SE_ASIA	IDN	Indonesia	2015-08-10	2015	33	2015-08-09	2015	32	NOTDEFINED	All	QLT_STATUS
1688	SEAR	YR	SH	FLU_SE_ASIA	IDN	Indonesia	2015-08-10	2015	33	2015-08-09	2015	32	NOTDEFINED	UNKNOWN	ILI	0	0
1689	SEAR	YR	SH	FLU_SE_ASIA	IDN	Indonesia	2015-08-10	2015	33	2015-08-09	2015	32	NOTDEFINED	5TO14	ILI	17	1455
1690	SEAR	YR	SH	FLU_SE_ASIA	IDN	Indonesia	2015-08-10	2015	33	2015-08-09	2015	32	NOTDEFINED	65TO	SARI	0				0
1691	SEAR	YR	SH	FLU_SE_ASIA	IDN	Indonesia	2015-08-10	2015	33	2015-08-09	2015	32	NOTDEFINED	All	ILI	45	8371																														18
1692	SEAR	YR	SH	FLU_SE_ASIA	IDN	Indonesia	2015-08-17	2015	34	2015-08-16	2015	33	NOTDEFINED	0TO0	SARI	6				6
1693	SEAR	YR	SH	FLU_SE_ASIA	IDN	Indonesia	2015-08-17	2015	34	2015-08-16	2015	33	NOTDEFINED	1TO4	ILI	28	858
1694	SEAR	YR	SH	FLU_SE_ASIA	IDN	Indonesia	2015-08-17	2015	34	2015-08-16	2015	33	NOTDEFINED	15TO59	ILI	16	4884
1695	SEAR	YR	SH	FLU_SE_ASIA	IDN	Indonesia	2015-08-17	2015	34	2015-08-16	2015	33	NOTDEFINED	5TO14	SARI	3				3
1696	SEAR	YR	SH	FLU_SE_ASIA	IDN	Indonesia	2015-08-17	2015	34	2015-08-16	2015	33	NOTDEFINED	50TO64	SARI	0				0
1697	SEAR	YR	SH	FLU_SE_ASIA	IDN	Indonesia	2015-08-17	2015	34	2015-08-16	2015	33	NOTDEFINED	0TO0	ILI	3	633
1698	SEAR	YR	SH	FLU_SE_ASIA	IDN	Indonesia	2015-08-17	2015	34	2015-08-16	2015	33	NOTDEFINED	All	QLT_STATUS
1699	SEAR	YR	SH	FLU_SE_ASIA	IDN	Indonesia	2015-08-17	2015	34	2015-08-16	2015	33	NOTDEFINED	All	SARI	13				13
1700	SEAR	YR	SH	FLU_SE_ASIA	IDN	Indonesia	2015-08-17	2015	34	2015-08-16	2015	33	NOTDEFINED	1TO4	SARI	3				3
1701	SEAR	YR	SH	FLU_SE_ASIA	IDN	Indonesia	2015-08-17	2015	34	2015-08-16	2015	33	NOTDEFINED	15TO49	SARI	1				1
1702	SEAR	YR	SH	FLU_SE_ASIA	IDN	Indonesia	2015-08-17	2015	34	2015-08-16	2015	33	NOTDEFINED	60TO	ILI	7	1583
1703	SEAR	YR	SH	FLU_SE_ASIA	IDN	Indonesia	2015-08-17	2015	34	2015-08-16	2015	33	NOTDEFINED	UNKNOWN	ILI	0	0
1704	SEAR	YR	SH	FLU_SE_ASIA	IDN	Indonesia	2015-08-17	2015	34	2015-08-16	2015	33	NOTDEFINED	5TO14	ILI	25	1303
1705	SEAR	YR	SH	FLU_SE_ASIA	IDN	Indonesia	2015-08-17	2015	34	2015-08-16	2015	33	NOTDEFINED	65TO	SARI	0				0
1706	SEAR	YR	SH	FLU_SE_ASIA	IDN	Indonesia	2015-08-17	2015	34	2015-08-16	2015	33	NOTDEFINED	All	ILI	79	9261																														18
1707	SEAR	YR	SH	FLU_SE_ASIA	IDN	Indonesia	2015-08-24	2015	35	2015-08-23	2015	34	NOTDEFINED	0TO0	SARI	7				7
1708	SEAR	YR	SH	FLU_SE_ASIA	IDN	Indonesia	2015-08-24	2015	35	2015-08-23	2015	34	NOTDEFINED	5TO14	SARI	2				2
1709	SEAR	YR	SH	FLU_SE_ASIA	IDN	Indonesia	2015-08-24	2015	35	2015-08-23	2015	34	NOTDEFINED	50TO64	SARI	0				0
1710	SEAR	YR	SH	FLU_SE_ASIA	IDN	Indonesia	2015-08-24	2015	35	2015-08-23	2015	34	NOTDEFINED	All	SARI	14				12
1711	SEAR	YR	SH	FLU_SE_ASIA	IDN	Indonesia	2015-08-24	2015	35	2015-08-23	2015	34	NOTDEFINED	15TO49	SARI	2				1
1712	SEAR	YR	SH	FLU_SE_ASIA	IDN	Indonesia	2015-08-24	2015	35	2015-08-23	2015	34	NOTDEFINED	1TO4	SARI	3				2
1713	SEAR	YR	SH	FLU_SE_ASIA	IDN	Indonesia	2015-08-24	2015	35	2015-08-23	2015	34	NOTDEFINED	65TO	SARI	0				0
1714	SEAR	YR	SH	FLU_SE_ASIA	IDN	Indonesia	2015-08-31	2015	36	2015-08-30	2015	35	NOTDEFINED	0TO0	SARI	5				5
1715	SEAR	YR	SH	FLU_SE_ASIA	IDN	Indonesia	2015-08-31	2015	36	2015-08-30	2015	35	NOTDEFINED	1TO4	ILI	25	761
1716	SEAR	YR	SH	FLU_SE_ASIA	IDN	Indonesia	2015-08-31	2015	36	2015-08-30	2015	35	NOTDEFINED	15TO59	ILI	21	4609
1717	SEAR	YR	SH	FLU_SE_ASIA	IDN	Indonesia	2015-08-31	2015	36	2015-08-30	2015	35	NOTDEFINED	5TO14	ILI	33	1288
1718	SEAR	YR	SH	FLU_SE_ASIA	IDN	Indonesia	2015-08-31	2015	36	2015-08-30	2015	35	NOTDEFINED	50TO64	SARI	1				1
1719	SEAR	YR	SH	FLU_SE_ASIA	IDN	Indonesia	2015-08-31	2015	36	2015-08-30	2015	35	NOTDEFINED	All	ILI	83	8787																														16
1720	SEAR	YR	SH	FLU_SE_ASIA	IDN	Indonesia	2015-08-31	2015	36	2015-08-30	2015	35	NOTDEFINED	All	QLT_STATUS
1721	SEAR	YR	SH	FLU_SE_ASIA	IDN	Indonesia	2015-08-31	2015	36	2015-08-30	2015	35	NOTDEFINED	All	SARI	16				15
1722	SEAR	YR	SH	FLU_SE_ASIA	IDN	Indonesia	2015-08-31	2015	36	2015-08-30	2015	35	NOTDEFINED	15TO49	SARI	0				0
1723	SEAR	YR	SH	FLU_SE_ASIA	IDN	Indonesia	2015-08-31	2015	36	2015-08-30	2015	35	NOTDEFINED	1TO4	SARI	7				6
1724	SEAR	YR	SH	FLU_SE_ASIA	IDN	Indonesia	2015-08-31	2015	36	2015-08-30	2015	35	NOTDEFINED	60TO	ILI	1	1554
1725	SEAR	YR	SH	FLU_SE_ASIA	IDN	Indonesia	2015-08-31	2015	36	2015-08-30	2015	35	NOTDEFINED	0TO0	ILI	3	575
1726	SEAR	YR	SH	FLU_SE_ASIA	IDN	Indonesia	2015-08-31	2015	36	2015-08-30	2015	35	NOTDEFINED	5TO14	SARI	3				3
1727	SEAR	YR	SH	FLU_SE_ASIA	IDN	Indonesia	2015-08-31	2015	36	2015-08-30	2015	35	NOTDEFINED	UNKNOWN	ILI	0	0
1728	SEAR	YR	SH	FLU_SE_ASIA	IDN	Indonesia	2015-08-31	2015	36	2015-08-30	2015	35	NOTDEFINED	65TO	SARI	0				0
1729	SEAR	YR	SH	FLU_SE_ASIA	IDN	Indonesia	2015-09-07	2015	37	2015-09-06	2015	36	NOTDEFINED	0TO0	SARI	5				4
1730	SEAR	YR	SH	FLU_SE_ASIA	IDN	Indonesia	2015-09-07	2015	37	2015-09-06	2015	36	NOTDEFINED	15TO59	ILI	16	4477
1731	SEAR	YR	SH	FLU_SE_ASIA	IDN	Indonesia	2015-09-07	2015	37	2015-09-06	2015	36	NOTDEFINED	5TO14	ILI	17	1299
1732	SEAR	YR	SH	FLU_SE_ASIA	IDN	Indonesia	2015-09-07	2015	37	2015-09-06	2015	36	NOTDEFINED	50TO64	SARI	1				1
1733	SEAR	YR	SH	FLU_SE_ASIA	IDN	Indonesia	2015-09-07	2015	37	2015-09-06	2015	36	NOTDEFINED	All	ILI	62	8530																														15
1734	SEAR	YR	SH	FLU_SE_ASIA	IDN	Indonesia	2015-09-07	2015	37	2015-09-06	2015	36	NOTDEFINED	All	QLT_STATUS
1735	SEAR	YR	SH	FLU_SE_ASIA	IDN	Indonesia	2015-09-07	2015	37	2015-09-06	2015	36	NOTDEFINED	All	SARI	12				10
1736	SEAR	YR	SH	FLU_SE_ASIA	IDN	Indonesia	2015-09-07	2015	37	2015-09-06	2015	36	NOTDEFINED	15TO49	SARI	1				1
1737	SEAR	YR	SH	FLU_SE_ASIA	IDN	Indonesia	2015-09-07	2015	37	2015-09-06	2015	36	NOTDEFINED	60TO	ILI	2	1403
1738	SEAR	YR	SH	FLU_SE_ASIA	IDN	Indonesia	2015-09-07	2015	37	2015-09-06	2015	36	NOTDEFINED	0TO0	ILI	4	575
1739	SEAR	YR	SH	FLU_SE_ASIA	IDN	Indonesia	2015-09-07	2015	37	2015-09-06	2015	36	NOTDEFINED	1TO4	SARI	3				2
1740	SEAR	YR	SH	FLU_SE_ASIA	IDN	Indonesia	2015-09-07	2015	37	2015-09-06	2015	36	NOTDEFINED	5TO14	SARI	1				1
1741	SEAR	YR	SH	FLU_SE_ASIA	IDN	Indonesia	2015-09-07	2015	37	2015-09-06	2015	36	NOTDEFINED	UNKNOWN	ILI	0	0
1742	SEAR	YR	SH	FLU_SE_ASIA	IDN	Indonesia	2015-09-07	2015	37	2015-09-06	2015	36	NOTDEFINED	1TO4	ILI	23	776
1743	SEAR	YR	SH	FLU_SE_ASIA	IDN	Indonesia	2015-09-07	2015	37	2015-09-06	2015	36	NOTDEFINED	65TO	SARI	1				1
1744	SEAR	YR	SH	FLU_SE_ASIA	IDN	Indonesia	2015-09-14	2015	38	2015-09-13	2015	37	NOTDEFINED	0TO0	SARI	4				4
1745	SEAR	YR	SH	FLU_SE_ASIA	IDN	Indonesia	2015-09-14	2015	38	2015-09-13	2015	37	NOTDEFINED	15TO59	ILI	9	3716
1746	SEAR	YR	SH	FLU_SE_ASIA	IDN	Indonesia	2015-09-14	2015	38	2015-09-13	2015	37	NOTDEFINED	5TO14	ILI	13	992
1747	SEAR	YR	SH	FLU_SE_ASIA	IDN	Indonesia	2015-09-14	2015	38	2015-09-13	2015	37	NOTDEFINED	50TO64	SARI	1				1
1748	SEAR	YR	SH	FLU_SE_ASIA	IDN	Indonesia	2015-09-14	2015	38	2015-09-13	2015	37	NOTDEFINED	All	ILI	52	6788																														14
1749	SEAR	YR	SH	FLU_SE_ASIA	IDN	Indonesia	2015-09-14	2015	38	2015-09-13	2015	37	NOTDEFINED	All	QLT_STATUS																															Only 14 out of 26 ILI sites report ILI cases according to the reporting format.
1750	SEAR	YR	SH	FLU_SE_ASIA	IDN	Indonesia	2015-09-14	2015	38	2015-09-13	2015	37	NOTDEFINED	All	SARI	16				16
1751	SEAR	YR	SH	FLU_SE_ASIA	IDN	Indonesia	2015-09-14	2015	38	2015-09-13	2015	37	NOTDEFINED	15TO49	SARI	1				1
1752	SEAR	YR	SH	FLU_SE_ASIA	IDN	Indonesia	2015-09-14	2015	38	2015-09-13	2015	37	NOTDEFINED	65TO	SARI	0				0
1753	SEAR	YR	SH	FLU_SE_ASIA	IDN	Indonesia	2015-09-14	2015	38	2015-09-13	2015	37	NOTDEFINED	60TO	ILI	6	1188
1754	SEAR	YR	SH	FLU_SE_ASIA	IDN	Indonesia	2015-09-14	2015	38	2015-09-13	2015	37	NOTDEFINED	0TO0	ILI	9	299
1755	SEAR	YR	SH	FLU_SE_ASIA	IDN	Indonesia	2015-09-14	2015	38	2015-09-13	2015	37	NOTDEFINED	1TO4	SARI	9				9
1756	SEAR	YR	SH	FLU_SE_ASIA	IDN	Indonesia	2015-09-14	2015	38	2015-09-13	2015	37	NOTDEFINED	5TO14	SARI	1				1
1757	SEAR	YR	SH	FLU_SE_ASIA	IDN	Indonesia	2015-09-14	2015	38	2015-09-13	2015	37	NOTDEFINED	UNKNOWN	ILI	0	0
1758	SEAR	YR	SH	FLU_SE_ASIA	IDN	Indonesia	2015-09-14	2015	38	2015-09-13	2015	37	NOTDEFINED	1TO4	ILI	15	593
1759	SEAR	YR	SH	FLU_SE_ASIA	IDN	Indonesia	2015-09-21	2015	39	2015-09-20	2015	38	NOTDEFINED	0TO0	SARI	5				5
1760	SEAR	YR	SH	FLU_SE_ASIA	IDN	Indonesia	2015-09-21	2015	39	2015-09-20	2015	38	NOTDEFINED	15TO59	ILI	10	2887
1761	SEAR	YR	SH	FLU_SE_ASIA	IDN	Indonesia	2015-09-21	2015	39	2015-09-20	2015	38	NOTDEFINED	5TO14	ILI	21	759
1762	SEAR	YR	SH	FLU_SE_ASIA	IDN	Indonesia	2015-09-21	2015	39	2015-09-20	2015	38	NOTDEFINED	50TO64	SARI	0				0
1763	SEAR	YR	SH	FLU_SE_ASIA	IDN	Indonesia	2015-09-21	2015	39	2015-09-20	2015	38	NOTDEFINED	All	ILI	65	5601																														10
1764	SEAR	YR	SH	FLU_SE_ASIA	IDN	Indonesia	2015-09-21	2015	39	2015-09-20	2015	38	NOTDEFINED	All	QLT_STATUS
1765	SEAR	YR	SH	FLU_SE_ASIA	IDN	Indonesia	2015-09-21	2015	39	2015-09-20	2015	38	NOTDEFINED	All	SARI	11				11
1766	SEAR	YR	SH	FLU_SE_ASIA	IDN	Indonesia	2015-09-21	2015	39	2015-09-20	2015	38	NOTDEFINED	UNKNOWN	ILI	0	0
1767	SEAR	YR	SH	FLU_SE_ASIA	IDN	Indonesia	2015-09-21	2015	39	2015-09-20	2015	38	NOTDEFINED	15TO49	SARI	0				0
1768	SEAR	YR	SH	FLU_SE_ASIA	IDN	Indonesia	2015-09-21	2015	39	2015-09-20	2015	38	NOTDEFINED	65TO	SARI	0				0
1769	SEAR	YR	SH	FLU_SE_ASIA	IDN	Indonesia	2015-09-21	2015	39	2015-09-20	2015	38	NOTDEFINED	60TO	ILI	1	1036
1770	SEAR	YR	SH	FLU_SE_ASIA	IDN	Indonesia	2015-09-21	2015	39	2015-09-20	2015	38	NOTDEFINED	0TO0	ILI	7	325
1771	SEAR	YR	SH	FLU_SE_ASIA	IDN	Indonesia	2015-09-21	2015	39	2015-09-20	2015	38	NOTDEFINED	1TO4	SARI	3				3
1772	SEAR	YR	SH	FLU_SE_ASIA	IDN	Indonesia	2015-09-21	2015	39	2015-09-20	2015	38	NOTDEFINED	5TO14	SARI	3				3
1773	SEAR	YR	SH	FLU_SE_ASIA	IDN	Indonesia	2015-09-21	2015	39	2015-09-20	2015	38	NOTDEFINED	1TO4	ILI	26	594
1774	SEAR	YR	SH	FLU_SE_ASIA	IDN	Indonesia	2015-09-28	2015	40	2015-09-27	2015	39	NOTDEFINED	5TO14	ILI	19	875
1775	SEAR	YR	SH	FLU_SE_ASIA	IDN	Indonesia	2015-09-28	2015	40	2015-09-27	2015	39	NOTDEFINED	All	ILI	54	6449																														11
1776	SEAR	YR	SH	FLU_SE_ASIA	IDN	Indonesia	2015-09-28	2015	40	2015-09-27	2015	39	NOTDEFINED	All	SARI	26				25
1777	SEAR	YR	SH	FLU_SE_ASIA	IDN	Indonesia	2015-09-28	2015	40	2015-09-27	2015	39	NOTDEFINED	UNKNOWN	ILI	0	0
1778	SEAR	YR	SH	FLU_SE_ASIA	IDN	Indonesia	2015-09-28	2015	40	2015-09-27	2015	39	NOTDEFINED	15TO49	SARI	1				1
1779	SEAR	YR	SH	FLU_SE_ASIA	IDN	Indonesia	2015-09-28	2015	40	2015-09-27	2015	39	NOTDEFINED	65TO	SARI	4				4
1780	SEAR	YR	SH	FLU_SE_ASIA	IDN	Indonesia	2015-09-28	2015	40	2015-09-27	2015	39	NOTDEFINED	60TO	ILI	3	1081
1781	SEAR	YR	SH	FLU_SE_ASIA	IDN	Indonesia	2015-09-28	2015	40	2015-09-27	2015	39	NOTDEFINED	0TO0	ILI	3	362
1782	SEAR	YR	SH	FLU_SE_ASIA	IDN	Indonesia	2015-09-28	2015	40	2015-09-27	2015	39	NOTDEFINED	15TO59	ILI	17	3513
1783	SEAR	YR	SH	FLU_SE_ASIA	IDN	Indonesia	2015-09-28	2015	40	2015-09-27	2015	39	NOTDEFINED	1TO4	SARI	4				4
1784	SEAR	YR	SH	FLU_SE_ASIA	IDN	Indonesia	2015-09-28	2015	40	2015-09-27	2015	39	NOTDEFINED	50TO64	SARI	1				1
1785	SEAR	YR	SH	FLU_SE_ASIA	IDN	Indonesia	2015-09-28	2015	40	2015-09-27	2015	39	NOTDEFINED	5TO14	SARI	5				4
1786	SEAR	YR	SH	FLU_SE_ASIA	IDN	Indonesia	2015-09-28	2015	40	2015-09-27	2015	39	NOTDEFINED	0TO0	SARI	11				11
1787	SEAR	YR	SH	FLU_SE_ASIA	IDN	Indonesia	2015-09-28	2015	40	2015-09-27	2015	39	NOTDEFINED	1TO4	ILI	12	618
1788	SEAR	YR	SH	FLU_SE_ASIA	IDN	Indonesia	2015-09-28	2015	40	2015-09-27	2015	39	NOTDEFINED	All	QLT_STATUS
1789	SEAR	YR	SH	FLU_SE_ASIA	IDN	Indonesia	2015-10-05	2015	41	2015-10-04	2015	40	NOTDEFINED	0TO0	ILI	3	304
1790	SEAR	YR	SH	FLU_SE_ASIA	IDN	Indonesia	2015-10-05	2015	41	2015-10-04	2015	40	NOTDEFINED	5TO14	ILI	11	781
1791	SEAR	YR	SH	FLU_SE_ASIA	IDN	Indonesia	2015-10-05	2015	41	2015-10-04	2015	40	NOTDEFINED	UNKNOWN	ILI	0	0
1792	SEAR	YR	SH	FLU_SE_ASIA	IDN	Indonesia	2015-10-05	2015	41	2015-10-04	2015	40	NOTDEFINED	65TO	SARI	1				1
1793	SEAR	YR	SH	FLU_SE_ASIA	IDN	Indonesia	2015-10-05	2015	41	2015-10-04	2015	40	NOTDEFINED	15TO59	ILI	23	2472
1794	SEAR	YR	SH	FLU_SE_ASIA	IDN	Indonesia	2015-10-05	2015	41	2015-10-04	2015	40	NOTDEFINED	1TO4	SARI	4				4
1795	SEAR	YR	SH	FLU_SE_ASIA	IDN	Indonesia	2015-10-05	2015	41	2015-10-04	2015	40	NOTDEFINED	60TO	ILI	1	1118
1796	SEAR	YR	SH	FLU_SE_ASIA	IDN	Indonesia	2015-10-05	2015	41	2015-10-04	2015	40	NOTDEFINED	15TO49	SARI	0				0
1797	SEAR	YR	SH	FLU_SE_ASIA	IDN	Indonesia	2015-10-05	2015	41	2015-10-04	2015	40	NOTDEFINED	50TO64	SARI	0				0
1798	SEAR	YR	SH	FLU_SE_ASIA	IDN	Indonesia	2015-10-05	2015	41	2015-10-04	2015	40	NOTDEFINED	5TO14	SARI	4				4
1799	SEAR	YR	SH	FLU_SE_ASIA	IDN	Indonesia	2015-10-05	2015	41	2015-10-04	2015	40	NOTDEFINED	0TO0	SARI	1				1
1800	SEAR	YR	SH	FLU_SE_ASIA	IDN	Indonesia	2015-10-05	2015	41	2015-10-04	2015	40	NOTDEFINED	All	ILI	47	5189																														8
1801	SEAR	YR	SH	FLU_SE_ASIA	IDN	Indonesia	2015-10-05	2015	41	2015-10-04	2015	40	NOTDEFINED	All	SARI	10				10
1802	SEAR	YR	SH	FLU_SE_ASIA	IDN	Indonesia	2015-10-05	2015	41	2015-10-04	2015	40	NOTDEFINED	1TO4	ILI	9	514
1803	SEAR	YR	SH	FLU_SE_ASIA	IDN	Indonesia	2015-10-05	2015	41	2015-10-04	2015	40	NOTDEFINED	All	QLT_STATUS
1804	SEAR	YR	SH	FLU_SE_ASIA	IDN	Indonesia	2015-10-12	2015	42	2015-10-11	2015	41	NOTDEFINED	0TO0	ILI	1	447
1805	SEAR	YR	SH	FLU_SE_ASIA	IDN	Indonesia	2015-10-12	2015	42	2015-10-11	2015	41	NOTDEFINED	5TO14	SARI	2				2
1806	SEAR	YR	SH	FLU_SE_ASIA	IDN	Indonesia	2015-10-12	2015	42	2015-10-11	2015	41	NOTDEFINED	UNKNOWN	ILI	0	0
1807	SEAR	YR	SH	FLU_SE_ASIA	IDN	Indonesia	2015-10-12	2015	42	2015-10-11	2015	41	NOTDEFINED	65TO	SARI	3				3
1808	SEAR	YR	SH	FLU_SE_ASIA	IDN	Indonesia	2015-10-12	2015	42	2015-10-11	2015	41	NOTDEFINED	15TO59	ILI	11	3674
1809	SEAR	YR	SH	FLU_SE_ASIA	IDN	Indonesia	2015-10-12	2015	42	2015-10-11	2015	41	NOTDEFINED	1TO4	SARI	4				4
1810	SEAR	YR	SH	FLU_SE_ASIA	IDN	Indonesia	2015-10-12	2015	42	2015-10-11	2015	41	NOTDEFINED	60TO	ILI	1	1027
1811	SEAR	YR	SH	FLU_SE_ASIA	IDN	Indonesia	2015-10-12	2015	42	2015-10-11	2015	41	NOTDEFINED	15TO49	SARI	2				2
1812	SEAR	YR	SH	FLU_SE_ASIA	IDN	Indonesia	2015-10-12	2015	42	2015-10-11	2015	41	NOTDEFINED	50TO64	SARI	6				6
1813	SEAR	YR	SH	FLU_SE_ASIA	IDN	Indonesia	2015-10-12	2015	42	2015-10-11	2015	41	NOTDEFINED	0TO0	SARI	9				9
1814	SEAR	YR	SH	FLU_SE_ASIA	IDN	Indonesia	2015-10-12	2015	42	2015-10-11	2015	41	NOTDEFINED	5TO14	ILI	14	1088
1815	SEAR	YR	SH	FLU_SE_ASIA	IDN	Indonesia	2015-10-12	2015	42	2015-10-11	2015	41	NOTDEFINED	All	ILI	50	6924																														12
1816	SEAR	YR	SH	FLU_SE_ASIA	IDN	Indonesia	2015-10-12	2015	42	2015-10-11	2015	41	NOTDEFINED	All	SARI	26				26
1817	SEAR	YR	SH	FLU_SE_ASIA	IDN	Indonesia	2015-10-12	2015	42	2015-10-11	2015	41	NOTDEFINED	1TO4	ILI	23	688
1818	SEAR	YR	SH	FLU_SE_ASIA	IDN	Indonesia	2015-10-12	2015	42	2015-10-11	2015	41	NOTDEFINED	All	QLT_STATUS
1819	SEAR	YR	SH	FLU_SE_ASIA	IDN	Indonesia	2015-10-19	2015	43	2015-10-18	2015	42	NOTDEFINED	0TO0	ILI	1	455
1820	SEAR	YR	SH	FLU_SE_ASIA	IDN	Indonesia	2015-10-19	2015	43	2015-10-18	2015	42	NOTDEFINED	1TO4	ILI	23	850
1821	SEAR	YR	SH	FLU_SE_ASIA	IDN	Indonesia	2015-10-19	2015	43	2015-10-18	2015	42	NOTDEFINED	1TO4	SARI	7				6
1822	SEAR	YR	SH	FLU_SE_ASIA	IDN	Indonesia	2015-10-19	2015	43	2015-10-18	2015	42	NOTDEFINED	5TO14	SARI	4				4
1823	SEAR	YR	SH	FLU_SE_ASIA	IDN	Indonesia	2015-10-19	2015	43	2015-10-18	2015	42	NOTDEFINED	UNKNOWN	ILI	0	0
1824	SEAR	YR	SH	FLU_SE_ASIA	IDN	Indonesia	2015-10-19	2015	43	2015-10-18	2015	42	NOTDEFINED	65TO	SARI	3				3
1825	SEAR	YR	SH	FLU_SE_ASIA	IDN	Indonesia	2015-10-19	2015	43	2015-10-18	2015	42	NOTDEFINED	15TO59	ILI	12	4377
1826	SEAR	YR	SH	FLU_SE_ASIA	IDN	Indonesia	2015-10-19	2015	43	2015-10-18	2015	42	NOTDEFINED	60TO	ILI	0	1529
1827	SEAR	YR	SH	FLU_SE_ASIA	IDN	Indonesia	2015-10-19	2015	43	2015-10-18	2015	42	NOTDEFINED	15TO49	SARI	2				2
1828	SEAR	YR	SH	FLU_SE_ASIA	IDN	Indonesia	2015-10-19	2015	43	2015-10-18	2015	42	NOTDEFINED	50TO64	SARI	1				1
1829	SEAR	YR	SH	FLU_SE_ASIA	IDN	Indonesia	2015-10-19	2015	43	2015-10-18	2015	42	NOTDEFINED	0TO0	SARI	5				5
1830	SEAR	YR	SH	FLU_SE_ASIA	IDN	Indonesia	2015-10-19	2015	43	2015-10-18	2015	42	NOTDEFINED	5TO14	ILI	30	1256
1831	SEAR	YR	SH	FLU_SE_ASIA	IDN	Indonesia	2015-10-19	2015	43	2015-10-18	2015	42	NOTDEFINED	All	ILI	66	8467																														15
1832	SEAR	YR	SH	FLU_SE_ASIA	IDN	Indonesia	2015-10-19	2015	43	2015-10-18	2015	42	NOTDEFINED	All	SARI	22				21
1833	SEAR	YR	SH	FLU_SE_ASIA	IDN	Indonesia	2015-10-19	2015	43	2015-10-18	2015	42	NOTDEFINED	All	QLT_STATUS
1834	SEAR	YR	SH	FLU_SE_ASIA	IDN	Indonesia	2015-10-26	2015	44	2015-10-25	2015	43	NOTDEFINED	0TO0	ILI	11	295
1835	SEAR	YR	SH	FLU_SE_ASIA	IDN	Indonesia	2015-10-26	2015	44	2015-10-25	2015	43	NOTDEFINED	1TO4	ILI	17	601
1836	SEAR	YR	SH	FLU_SE_ASIA	IDN	Indonesia	2015-10-26	2015	44	2015-10-25	2015	43	NOTDEFINED	1TO4	SARI	3				3
1837	SEAR	YR	SH	FLU_SE_ASIA	IDN	Indonesia	2015-10-26	2015	44	2015-10-25	2015	43	NOTDEFINED	5TO14	SARI	5				5
1838	SEAR	YR	SH	FLU_SE_ASIA	IDN	Indonesia	2015-10-26	2015	44	2015-10-25	2015	43	NOTDEFINED	UNKNOWN	ILI	0	0
1839	SEAR	YR	SH	FLU_SE_ASIA	IDN	Indonesia	2015-10-26	2015	44	2015-10-25	2015	43	NOTDEFINED	15TO59	ILI	9	3608
1840	SEAR	YR	SH	FLU_SE_ASIA	IDN	Indonesia	2015-10-26	2015	44	2015-10-25	2015	43	NOTDEFINED	60TO	ILI	1	1024
1841	SEAR	YR	SH	FLU_SE_ASIA	IDN	Indonesia	2015-10-26	2015	44	2015-10-25	2015	43	NOTDEFINED	15TO49	SARI	1				1
1842	SEAR	YR	SH	FLU_SE_ASIA	IDN	Indonesia	2015-10-26	2015	44	2015-10-25	2015	43	NOTDEFINED	50TO64	SARI	3				3
1843	SEAR	YR	SH	FLU_SE_ASIA	IDN	Indonesia	2015-10-26	2015	44	2015-10-25	2015	43	NOTDEFINED	65TO	SARI	1				1
1844	SEAR	YR	SH	FLU_SE_ASIA	IDN	Indonesia	2015-10-26	2015	44	2015-10-25	2015	43	NOTDEFINED	0TO0	SARI	4				4
1845	SEAR	YR	SH	FLU_SE_ASIA	IDN	Indonesia	2015-10-26	2015	44	2015-10-25	2015	43	NOTDEFINED	5TO14	ILI	21	863
1846	SEAR	YR	SH	FLU_SE_ASIA	IDN	Indonesia	2015-10-26	2015	44	2015-10-25	2015	43	NOTDEFINED	All	ILI	59	6391																														11
1847	SEAR	YR	SH	FLU_SE_ASIA	IDN	Indonesia	2015-10-26	2015	44	2015-10-25	2015	43	NOTDEFINED	All	SARI	17				17
1848	SEAR	YR	SH	FLU_SE_ASIA	IDN	Indonesia	2015-10-26	2015	44	2015-10-25	2015	43	NOTDEFINED	All	QLT_STATUS
1849	SEAR	YR	SH	FLU_SE_ASIA	IDN	Indonesia	2015-11-02	2015	45	2015-11-01	2015	44	NOTDEFINED	0TO0	ILI	1	309
1850	SEAR	YR	SH	FLU_SE_ASIA	IDN	Indonesia	2015-11-02	2015	45	2015-11-01	2015	44	NOTDEFINED	1TO4	ILI	14	531
1851	SEAR	YR	SH	FLU_SE_ASIA	IDN	Indonesia	2015-11-02	2015	45	2015-11-01	2015	44	NOTDEFINED	1TO4	SARI	5				5
1852	SEAR	YR	SH	FLU_SE_ASIA	IDN	Indonesia	2015-11-02	2015	45	2015-11-01	2015	44	NOTDEFINED	5TO14	SARI	2				2
1853	SEAR	YR	SH	FLU_SE_ASIA	IDN	Indonesia	2015-11-02	2015	45	2015-11-01	2015	44	NOTDEFINED	15TO59	ILI	2	2405
1854	SEAR	YR	SH	FLU_SE_ASIA	IDN	Indonesia	2015-11-02	2015	45	2015-11-01	2015	44	NOTDEFINED	60TO	ILI	1	793
1855	SEAR	YR	SH	FLU_SE_ASIA	IDN	Indonesia	2015-11-02	2015	45	2015-11-01	2015	44	NOTDEFINED	15TO49	SARI	3				3
1856	SEAR	YR	SH	FLU_SE_ASIA	IDN	Indonesia	2015-11-02	2015	45	2015-11-01	2015	44	NOTDEFINED	50TO64	SARI	1				1
1857	SEAR	YR	SH	FLU_SE_ASIA	IDN	Indonesia	2015-11-02	2015	45	2015-11-01	2015	44	NOTDEFINED	65TO	SARI	2				2
1858	SEAR	YR	SH	FLU_SE_ASIA	IDN	Indonesia	2015-11-02	2015	45	2015-11-01	2015	44	NOTDEFINED	0TO0	SARI	3				3
1859	SEAR	YR	SH	FLU_SE_ASIA	IDN	Indonesia	2015-11-02	2015	45	2015-11-01	2015	44	NOTDEFINED	5TO14	ILI	9	605
1860	SEAR	YR	SH	FLU_SE_ASIA	IDN	Indonesia	2015-11-02	2015	45	2015-11-01	2015	44	NOTDEFINED	All	ILI	27	4653																														8
1861	SEAR	YR	SH	FLU_SE_ASIA	IDN	Indonesia	2015-11-02	2015	45	2015-11-01	2015	44	NOTDEFINED	All	SARI	16				16
1862	SEAR	YR	SH	FLU_SE_ASIA	IDN	Indonesia	2015-11-02	2015	45	2015-11-01	2015	44	NOTDEFINED	All	QLT_STATUS
1863	SEAR	YR	SH	FLU_SE_ASIA	IDN	Indonesia	2015-11-02	2015	45	2015-11-01	2015	44	NOTDEFINED	UNKNOWN	ILI	0	0
1864	SEAR	YR	SH	FLU_SE_ASIA	IDN	Indonesia	2015-11-09	2015	46	2015-11-08	2015	45	NOTDEFINED	0TO0	SARI	5				5
1865	SEAR	YR	SH	FLU_SE_ASIA	IDN	Indonesia	2015-11-09	2015	46	2015-11-08	2015	45	NOTDEFINED	0TO0	ILI	1	370
1866	SEAR	YR	SH	FLU_SE_ASIA	IDN	Indonesia	2015-11-09	2015	46	2015-11-08	2015	45	NOTDEFINED	1TO4	ILI	15	713
1867	SEAR	YR	SH	FLU_SE_ASIA	IDN	Indonesia	2015-11-09	2015	46	2015-11-08	2015	45	NOTDEFINED	1TO4	SARI	3				3
1868	SEAR	YR	SH	FLU_SE_ASIA	IDN	Indonesia	2015-11-09	2015	46	2015-11-08	2015	45	NOTDEFINED	50TO64	SARI	1				1
1869	SEAR	YR	SH	FLU_SE_ASIA	IDN	Indonesia	2015-11-09	2015	46	2015-11-08	2015	45	NOTDEFINED	5TO14	SARI	0				0
1870	SEAR	YR	SH	FLU_SE_ASIA	IDN	Indonesia	2015-11-09	2015	46	2015-11-08	2015	45	NOTDEFINED	All	QLT_STATUS
1871	SEAR	YR	SH	FLU_SE_ASIA	IDN	Indonesia	2015-11-09	2015	46	2015-11-08	2015	45	NOTDEFINED	15TO59	ILI	8	3663
1872	SEAR	YR	SH	FLU_SE_ASIA	IDN	Indonesia	2015-11-09	2015	46	2015-11-08	2015	45	NOTDEFINED	60TO	ILI	1	1261
1873	SEAR	YR	SH	FLU_SE_ASIA	IDN	Indonesia	2015-11-09	2015	46	2015-11-08	2015	45	NOTDEFINED	15TO49	SARI	2				2
1874	SEAR	YR	SH	FLU_SE_ASIA	IDN	Indonesia	2015-11-09	2015	46	2015-11-08	2015	45	NOTDEFINED	65TO	SARI	0				0
1875	SEAR	YR	SH	FLU_SE_ASIA	IDN	Indonesia	2015-11-09	2015	46	2015-11-08	2015	45	NOTDEFINED	5TO14	ILI	16	921
1876	SEAR	YR	SH	FLU_SE_ASIA	IDN	Indonesia	2015-11-09	2015	46	2015-11-08	2015	45	NOTDEFINED	All	ILI	41	6928																														12
1877	SEAR	YR	SH	FLU_SE_ASIA	IDN	Indonesia	2015-11-09	2015	46	2015-11-08	2015	45	NOTDEFINED	All	SARI	11				11
1878	SEAR	YR	SH	FLU_SE_ASIA	IDN	Indonesia	2015-11-09	2015	46	2015-11-08	2015	45	NOTDEFINED	UNKNOWN	ILI	0	0
1879	SEAR	YR	SH	FLU_SE_ASIA	IDN	Indonesia	2015-11-16	2015	47	2015-11-15	2015	46	NOTDEFINED	0TO0	SARI	3				3
1880	SEAR	YR	SH	FLU_SE_ASIA	IDN	Indonesia	2015-11-16	2015	47	2015-11-15	2015	46	NOTDEFINED	15TO49	SARI	2				1
1881	SEAR	YR	SH	FLU_SE_ASIA	IDN	Indonesia	2015-11-16	2015	47	2015-11-15	2015	46	NOTDEFINED	1TO4	SARI	3				3
1882	SEAR	YR	SH	FLU_SE_ASIA	IDN	Indonesia	2015-11-16	2015	47	2015-11-15	2015	46	NOTDEFINED	50TO64	SARI	1				1
1883	SEAR	YR	SH	FLU_SE_ASIA	IDN	Indonesia	2015-11-16	2015	47	2015-11-15	2015	46	NOTDEFINED	5TO14	SARI	6				6
1884	SEAR	YR	SH	FLU_SE_ASIA	IDN	Indonesia	2015-11-16	2015	47	2015-11-15	2015	46	NOTDEFINED	All	SARI	16				15
1885	SEAR	YR	SH	FLU_SE_ASIA	IDN	Indonesia	2015-11-16	2015	47	2015-11-15	2015	46	NOTDEFINED	65TO	SARI	1				1
1886	SEAR	YR	SH	FLU_SE_ASIA	IDN	Indonesia	2015-11-23	2015	48	2015-11-22	2015	47	NOTDEFINED	0TO0	SARI	4				4
1887	SEAR	YR	SH	FLU_SE_ASIA	IDN	Indonesia	2015-11-23	2015	48	2015-11-22	2015	47	NOTDEFINED	1TO4	ILI	24	870
1888	SEAR	YR	SH	FLU_SE_ASIA	IDN	Indonesia	2015-11-23	2015	48	2015-11-22	2015	47	NOTDEFINED	15TO49	SARI	0				0
1889	SEAR	YR	SH	FLU_SE_ASIA	IDN	Indonesia	2015-11-23	2015	48	2015-11-22	2015	47	NOTDEFINED	1TO4	SARI	6				6
1890	SEAR	YR	SH	FLU_SE_ASIA	IDN	Indonesia	2015-11-23	2015	48	2015-11-22	2015	47	NOTDEFINED	50TO64	SARI	0				0
1891	SEAR	YR	SH	FLU_SE_ASIA	IDN	Indonesia	2015-11-23	2015	48	2015-11-22	2015	47	NOTDEFINED	60TO	ILI	0	1719
1892	SEAR	YR	SH	FLU_SE_ASIA	IDN	Indonesia	2015-11-23	2015	48	2015-11-22	2015	47	NOTDEFINED	All	QLT_STATUS
1893	SEAR	YR	SH	FLU_SE_ASIA	IDN	Indonesia	2015-11-23	2015	48	2015-11-22	2015	47	NOTDEFINED	All	SARI	12				12
1894	SEAR	YR	SH	FLU_SE_ASIA	IDN	Indonesia	2015-11-23	2015	48	2015-11-22	2015	47	NOTDEFINED	15TO59	ILI	15	4465
1895	SEAR	YR	SH	FLU_SE_ASIA	IDN	Indonesia	2015-11-23	2015	48	2015-11-22	2015	47	NOTDEFINED	All	ILI	77	8988																														15
1896	SEAR	YR	SH	FLU_SE_ASIA	IDN	Indonesia	2015-11-23	2015	48	2015-11-22	2015	47	NOTDEFINED	5TO14	SARI	2				2
1897	SEAR	YR	SH	FLU_SE_ASIA	IDN	Indonesia	2015-11-23	2015	48	2015-11-22	2015	47	NOTDEFINED	0TO0	ILI	11	391
1898	SEAR	YR	SH	FLU_SE_ASIA	IDN	Indonesia	2015-11-23	2015	48	2015-11-22	2015	47	NOTDEFINED	65TO	SARI	0				0
1899	SEAR	YR	SH	FLU_SE_ASIA	IDN	Indonesia	2015-11-23	2015	48	2015-11-22	2015	47	NOTDEFINED	5TO14	ILI	27	1543
1900	SEAR	YR	SH	FLU_SE_ASIA	IDN	Indonesia	2015-11-23	2015	48	2015-11-22	2015	47	NOTDEFINED	UNKNOWN	ILI	0	0
1901	SEAR	YR	SH	FLU_SE_ASIA	IDN	Indonesia	2015-11-30	2015	49	2015-11-29	2015	48	NOTDEFINED	0TO0	SARI	7				7
1902	SEAR	YR	SH	FLU_SE_ASIA	IDN	Indonesia	2015-11-30	2015	49	2015-11-29	2015	48	NOTDEFINED	15TO49	SARI	2				2
1903	SEAR	YR	SH	FLU_SE_ASIA	IDN	Indonesia	2015-11-30	2015	49	2015-11-29	2015	48	NOTDEFINED	5TO14	ILI	19	1294
1904	SEAR	YR	SH	FLU_SE_ASIA	IDN	Indonesia	2015-11-30	2015	49	2015-11-29	2015	48	NOTDEFINED	50TO64	SARI	2				2
1905	SEAR	YR	SH	FLU_SE_ASIA	IDN	Indonesia	2015-11-30	2015	49	2015-11-29	2015	48	NOTDEFINED	60TO	ILI	1	1553
1906	SEAR	YR	SH	FLU_SE_ASIA	IDN	Indonesia	2015-11-30	2015	49	2015-11-29	2015	48	NOTDEFINED	All	QLT_STATUS
1907	SEAR	YR	SH	FLU_SE_ASIA	IDN	Indonesia	2015-11-30	2015	49	2015-11-29	2015	48	NOTDEFINED	All	SARI	19				19
1908	SEAR	YR	SH	FLU_SE_ASIA	IDN	Indonesia	2015-11-30	2015	49	2015-11-29	2015	48	NOTDEFINED	15TO59	ILI	10	3915
1909	SEAR	YR	SH	FLU_SE_ASIA	IDN	Indonesia	2015-11-30	2015	49	2015-11-29	2015	48	NOTDEFINED	All	ILI	46	7887																														14
1910	SEAR	YR	SH	FLU_SE_ASIA	IDN	Indonesia	2015-11-30	2015	49	2015-11-29	2015	48	NOTDEFINED	5TO14	SARI	1				1
1911	SEAR	YR	SH	FLU_SE_ASIA	IDN	Indonesia	2015-11-30	2015	49	2015-11-29	2015	48	NOTDEFINED	0TO0	ILI	3	406
1912	SEAR	YR	SH	FLU_SE_ASIA	IDN	Indonesia	2015-11-30	2015	49	2015-11-29	2015	48	NOTDEFINED	65TO	SARI	0				0
1913	SEAR	YR	SH	FLU_SE_ASIA	IDN	Indonesia	2015-11-30	2015	49	2015-11-29	2015	48	NOTDEFINED	1TO4	ILI	13	719
1914	SEAR	YR	SH	FLU_SE_ASIA	IDN	Indonesia	2015-11-30	2015	49	2015-11-29	2015	48	NOTDEFINED	1TO4	SARI	7				7
1915	SEAR	YR	SH	FLU_SE_ASIA	IDN	Indonesia	2015-11-30	2015	49	2015-11-29	2015	48	NOTDEFINED	UNKNOWN	ILI	0	0
1916	SEAR	YR	SH	FLU_SE_ASIA	IDN	Indonesia	2015-12-07	2015	50	2015-12-06	2015	49	NOTDEFINED	0TO0	SARI	2				2
1917	SEAR	YR	SH	FLU_SE_ASIA	IDN	Indonesia	2015-12-07	2015	50	2015-12-06	2015	49	NOTDEFINED	15TO49	SARI	1				1
1918	SEAR	YR	SH	FLU_SE_ASIA	IDN	Indonesia	2015-12-07	2015	50	2015-12-06	2015	49	NOTDEFINED	5TO14	ILI	10	1359
1919	SEAR	YR	SH	FLU_SE_ASIA	IDN	Indonesia	2015-12-07	2015	50	2015-12-06	2015	49	NOTDEFINED	50TO64	SARI	0				0
1920	SEAR	YR	SH	FLU_SE_ASIA	IDN	Indonesia	2015-12-07	2015	50	2015-12-06	2015	49	NOTDEFINED	60TO	ILI	0	1491
1921	SEAR	YR	SH	FLU_SE_ASIA	IDN	Indonesia	2015-12-07	2015	50	2015-12-06	2015	49	NOTDEFINED	All	QLT_STATUS
1922	SEAR	YR	SH	FLU_SE_ASIA	IDN	Indonesia	2015-12-07	2015	50	2015-12-06	2015	49	NOTDEFINED	All	SARI	7				7
1923	SEAR	YR	SH	FLU_SE_ASIA	IDN	Indonesia	2015-12-07	2015	50	2015-12-06	2015	49	NOTDEFINED	15TO59	ILI	4	3848
1924	SEAR	YR	SH	FLU_SE_ASIA	IDN	Indonesia	2015-12-07	2015	50	2015-12-06	2015	49	NOTDEFINED	65TO	SARI	0				0
1925	SEAR	YR	SH	FLU_SE_ASIA	IDN	Indonesia	2015-12-07	2015	50	2015-12-06	2015	49	NOTDEFINED	All	ILI	24	7809																														13
1926	SEAR	YR	SH	FLU_SE_ASIA	IDN	Indonesia	2015-12-07	2015	50	2015-12-06	2015	49	NOTDEFINED	5TO14	SARI	1				1
1927	SEAR	YR	SH	FLU_SE_ASIA	IDN	Indonesia	2015-12-07	2015	50	2015-12-06	2015	49	NOTDEFINED	0TO0	ILI	2	420
1928	SEAR	YR	SH	FLU_SE_ASIA	IDN	Indonesia	2015-12-07	2015	50	2015-12-06	2015	49	NOTDEFINED	1TO4	ILI	8	691
1929	SEAR	YR	SH	FLU_SE_ASIA	IDN	Indonesia	2015-12-07	2015	50	2015-12-06	2015	49	NOTDEFINED	1TO4	SARI	3				3
1930	SEAR	YR	SH	FLU_SE_ASIA	IDN	Indonesia	2015-12-07	2015	50	2015-12-06	2015	49	NOTDEFINED	UNKNOWN	ILI	0	0
1931	SEAR	YR	SH	FLU_SE_ASIA	IDN	Indonesia	2015-12-14	2015	51	2015-12-13	2015	50	NOTDEFINED	0TO0	SARI	0				0
1932	SEAR	YR	SH	FLU_SE_ASIA	IDN	Indonesia	2015-12-14	2015	51	2015-12-13	2015	50	NOTDEFINED	15TO49	SARI	0				0
1933	SEAR	YR	SH	FLU_SE_ASIA	IDN	Indonesia	2015-12-14	2015	51	2015-12-13	2015	50	NOTDEFINED	5TO14	ILI	14	1114
1934	SEAR	YR	SH	FLU_SE_ASIA	IDN	Indonesia	2015-12-14	2015	51	2015-12-13	2015	50	NOTDEFINED	50TO64	SARI	1				1
1935	SEAR	YR	SH	FLU_SE_ASIA	IDN	Indonesia	2015-12-14	2015	51	2015-12-13	2015	50	NOTDEFINED	60TO	ILI	1	1049
1936	SEAR	YR	SH	FLU_SE_ASIA	IDN	Indonesia	2015-12-14	2015	51	2015-12-13	2015	50	NOTDEFINED	All	QLT_STATUS
1937	SEAR	YR	SH	FLU_SE_ASIA	IDN	Indonesia	2015-12-14	2015	51	2015-12-13	2015	50	NOTDEFINED	15TO59	ILI	16	3383
1938	SEAR	YR	SH	FLU_SE_ASIA	IDN	Indonesia	2015-12-14	2015	51	2015-12-13	2015	50	NOTDEFINED	All	SARI	12				12
1939	SEAR	YR	SH	FLU_SE_ASIA	IDN	Indonesia	2015-12-14	2015	51	2015-12-13	2015	50	NOTDEFINED	UNKNOWN	ILI	0	0
1940	SEAR	YR	SH	FLU_SE_ASIA	IDN	Indonesia	2015-12-14	2015	51	2015-12-13	2015	50	NOTDEFINED	65TO	SARI	0				0
1941	SEAR	YR	SH	FLU_SE_ASIA	IDN	Indonesia	2015-12-14	2015	51	2015-12-13	2015	50	NOTDEFINED	All	ILI	46	6400																														12
1942	SEAR	YR	SH	FLU_SE_ASIA	IDN	Indonesia	2015-12-14	2015	51	2015-12-13	2015	50	NOTDEFINED	5TO14	SARI	5				5
1943	SEAR	YR	SH	FLU_SE_ASIA	IDN	Indonesia	2015-12-14	2015	51	2015-12-13	2015	50	NOTDEFINED	0TO0	ILI	2	314
1944	SEAR	YR	SH	FLU_SE_ASIA	IDN	Indonesia	2015-12-14	2015	51	2015-12-13	2015	50	NOTDEFINED	1TO4	ILI	13	540
1945	SEAR	YR	SH	FLU_SE_ASIA	IDN	Indonesia	2015-12-14	2015	51	2015-12-13	2015	50	NOTDEFINED	1TO4	SARI	6				6
1946	SEAR	YR	SH	FLU_SE_ASIA	IDN	Indonesia	2015-12-21	2015	52	2015-12-20	2015	51	NOTDEFINED	0TO0	SARI	8				8
1947	SEAR	YR	SH	FLU_SE_ASIA	IDN	Indonesia	2015-12-21	2015	52	2015-12-20	2015	51	NOTDEFINED	15TO49	SARI	3				3
1948	SEAR	YR	SH	FLU_SE_ASIA	IDN	Indonesia	2015-12-21	2015	52	2015-12-20	2015	51	NOTDEFINED	50TO64	SARI	0				0
1949	SEAR	YR	SH	FLU_SE_ASIA	IDN	Indonesia	2015-12-21	2015	52	2015-12-20	2015	51	NOTDEFINED	All	SARI	20				20
1950	SEAR	YR	SH	FLU_SE_ASIA	IDN	Indonesia	2015-12-21	2015	52	2015-12-20	2015	51	NOTDEFINED	65TO	SARI	1				1
1951	SEAR	YR	SH	FLU_SE_ASIA	IDN	Indonesia	2015-12-21	2015	52	2015-12-20	2015	51	NOTDEFINED	5TO14	SARI	3				3
1952	SEAR	YR	SH	FLU_SE_ASIA	IDN	Indonesia	2015-12-21	2015	52	2015-12-20	2015	51	NOTDEFINED	1TO4	SARI	5				5
1953	SEAR	YR	SH	FLU_SE_ASIA	IDN	Indonesia	2015-12-28	2015	53	2015-12-27	2015	52	NOTDEFINED	65TO	SARI	1				1
1954	SEAR	YR	SH	FLU_SE_ASIA	IDN	Indonesia	2015-12-28	2015	53	2015-12-27	2015	52	NOTDEFINED	5TO14	SARI	2				2
1955	SEAR	YR	SH	FLU_SE_ASIA	IDN	Indonesia	2015-12-28	2015	53	2015-12-27	2015	52	NOTDEFINED	1TO4	SARI	9				9
1956	SEAR	YR	SH	FLU_SE_ASIA	IDN	Indonesia	2015-12-28	2015	53	2015-12-27	2015	52	NOTDEFINED	0TO0	SARI	7				6
1957	SEAR	YR	SH	FLU_SE_ASIA	IDN	Indonesia	2015-12-28	2015	53	2015-12-27	2015	52	NOTDEFINED	15TO49	SARI	0				0
1958	SEAR	YR	SH	FLU_SE_ASIA	IDN	Indonesia	2015-12-28	2015	53	2015-12-27	2015	52	NOTDEFINED	50TO64	SARI	0				0
1959	SEAR	YR	SH	FLU_SE_ASIA	IDN	Indonesia	2015-12-28	2015	53	2015-12-27	2015	52	NOTDEFINED	All	SARI	19				18
1960	SEAR	YR	NH	FLU_SE_ASIA	THA	Thailand	2015-01-05	2015	2	2015-01-04	2015	1	NOTDEFINED	All	ILI	132233	2613698																														834
1961	SEAR	YR	NH	FLU_SE_ASIA	THA	Thailand	2015-01-05	2015	2	2015-01-04	2015	1	NOTDEFINED	All	QLT_STATUS
1962	SEAR	YR	NH	FLU_SE_ASIA	THA	Thailand	2015-01-12	2015	3	2015-01-11	2015	2	NOTDEFINED	All	ILI	107024	2492145																														836
1963	SEAR	YR	NH	FLU_SE_ASIA	THA	Thailand	2015-01-12	2015	3	2015-01-11	2015	2	NOTDEFINED	All	QLT_STATUS
1964	SEAR	YR	NH	FLU_SE_ASIA	THA	Thailand	2015-01-19	2015	4	2015-01-18	2015	3	NOTDEFINED	All	ILI	117622	2545548																														834
1965	SEAR	YR	NH	FLU_SE_ASIA	THA	Thailand	2015-01-19	2015	4	2015-01-18	2015	3	NOTDEFINED	All	QLT_STATUS
1966	SEAR	YR	NH	FLU_SE_ASIA	THA	Thailand	2015-01-26	2015	5	2015-01-25	2015	4	NOTDEFINED	All	ILI	118971	2495455																														834
1967	SEAR	YR	NH	FLU_SE_ASIA	THA	Thailand	2015-01-26	2015	5	2015-01-25	2015	4	NOTDEFINED	All	QLT_STATUS
1968	SEAR	YR	NH	FLU_SE_ASIA	THA	Thailand	2015-02-02	2015	6	2015-02-01	2015	5	NOTDEFINED	All	ILI	115768	2548119																														833
1969	SEAR	YR	NH	FLU_SE_ASIA	THA	Thailand	2015-02-02	2015	6	2015-02-01	2015	5	NOTDEFINED	All	QLT_STATUS
1970	SEAR	YR	NH	FLU_SE_ASIA	THA	Thailand	2015-02-09	2015	7	2015-02-08	2015	6	NOTDEFINED	All	ILI	117198	2572988																														833
1971	SEAR	YR	NH	FLU_SE_ASIA	THA	Thailand	2015-02-09	2015	7	2015-02-08	2015	6	NOTDEFINED	All	QLT_STATUS
1972	SEAR	YR	NH	FLU_SE_ASIA	THA	Thailand	2015-02-16	2015	8	2015-02-15	2015	7	NOTDEFINED	All	ILI	106500	2513728																														832
1973	SEAR	YR	NH	FLU_SE_ASIA	THA	Thailand	2015-02-16	2015	8	2015-02-15	2015	7	NOTDEFINED	All	QLT_STATUS
1974	SEAR	YR	NH	FLU_SE_ASIA	THA	Thailand	2015-02-23	2015	9	2015-02-22	2015	8	NOTDEFINED	All	QLT_STATUS
1975	SEAR	YR	NH	FLU_SE_ASIA	THA	Thailand	2015-02-23	2015	9	2015-02-22	2015	8	NOTDEFINED	All	ILI	97324	2491548																														828
1976	SEAR	YR	NH	FLU_SE_ASIA	THA	Thailand	2015-03-02	2015	10	2015-03-01	2015	9	NOTDEFINED	All	QLT_STATUS
1977	SEAR	YR	NH	FLU_SE_ASIA	THA	Thailand	2015-03-02	2015	10	2015-03-01	2015	9	NOTDEFINED	All	ILI	89893	2310850																														829
1978	SEAR	YR	NH	FLU_SE_ASIA	THA	Thailand	2015-03-09	2015	11	2015-03-08	2015	10	NOTDEFINED	All	QLT_STATUS
1979	SEAR	YR	NH	FLU_SE_ASIA	THA	Thailand	2015-03-09	2015	11	2015-03-08	2015	10	NOTDEFINED	All	ILI	86770	2609238																														829
1980	SEAR	YR	NH	FLU_SE_ASIA	THA	Thailand	2015-03-16	2015	12	2015-03-15	2015	11	NOTDEFINED	All	QLT_STATUS
1981	SEAR	YR	NH	FLU_SE_ASIA	THA	Thailand	2015-03-16	2015	12	2015-03-15	2015	11	NOTDEFINED	All	ILI	79656	2559456																														827
1982	SEAR	YR	NH	FLU_SE_ASIA	THA	Thailand	2015-03-23	2015	13	2015-03-22	2015	12	NOTDEFINED	All	QLT_STATUS
1983	SEAR	YR	NH	FLU_SE_ASIA	THA	Thailand	2015-03-23	2015	13	2015-03-22	2015	12	NOTDEFINED	All	ILI	72257	2496905																														821
1984	SEAR	YR	NH	FLU_SE_ASIA	THA	Thailand	2015-03-30	2015	14	2015-03-29	2015	13	NOTDEFINED	All	QLT_STATUS
1985	SEAR	YR	NH	FLU_SE_ASIA	THA	Thailand	2015-03-30	2015	14	2015-03-29	2015	13	NOTDEFINED	All	ILI	63857	2442621																														818
1986	SEAR	YR	NH	FLU_SE_ASIA	THA	Thailand	2015-04-06	2015	15	2015-04-05	2015	14	NOTDEFINED	All	ILI	55207	2296289																														816
1987	SEAR	YR	NH	FLU_SE_ASIA	THA	Thailand	2015-04-06	2015	15	2015-04-05	2015	14	NOTDEFINED	All	QLT_STATUS
1988	SEAR	YR	NH	FLU_SE_ASIA	THA	Thailand	2015-04-13	2015	16	2015-04-12	2015	15	NOTDEFINED	All	ILI	51213	1497049																														816
1989	SEAR	YR	NH	FLU_SE_ASIA	THA	Thailand	2015-04-13	2015	16	2015-04-12	2015	15	NOTDEFINED	All	QLT_STATUS
1990	SEAR	YR	NH	FLU_SE_ASIA	THA	Thailand	2015-04-20	2015	17	2015-04-19	2015	16	NOTDEFINED	All	ILI	59811	3312102																														817
1991	SEAR	YR	NH	FLU_SE_ASIA	THA	Thailand	2015-04-20	2015	17	2015-04-19	2015	16	NOTDEFINED	All	QLT_STATUS
1992	SEAR	YR	NH	FLU_SE_ASIA	THA	Thailand	2015-04-27	2015	18	2015-04-26	2015	17	NOTDEFINED	All	ILI	54748	2491053																														812
1993	SEAR	YR	NH	FLU_SE_ASIA	THA	Thailand	2015-04-27	2015	18	2015-04-26	2015	17	NOTDEFINED	All	QLT_STATUS
1994	SEAR	YR	NH	FLU_SE_ASIA	THA	Thailand	2015-05-04	2015	19	2015-05-03	2015	18	NOTDEFINED	All	ILI	50302	2026012																														811
1995	SEAR	YR	NH	FLU_SE_ASIA	THA	Thailand	2015-05-04	2015	19	2015-05-03	2015	18	NOTDEFINED	All	QLT_STATUS
1996	SEAR	YR	NH	FLU_SE_ASIA	THA	Thailand	2015-05-11	2015	20	2015-05-10	2015	19	NOTDEFINED	All	QLT_STATUS
1997	SEAR	YR	NH	FLU_SE_ASIA	THA	Thailand	2015-05-11	2015	20	2015-05-10	2015	19	NOTDEFINED	All	ILI	52261	2348413																														806
1998	SEAR	YR	NH	FLU_SE_ASIA	THA	Thailand	2015-05-18	2015	21	2015-05-17	2015	20	NOTDEFINED	All	QLT_STATUS
[truncated: 29,930 more rows]
[truncated: 3 more columns]

## Sheet: Bangladesh
			Hemisphere (NH=northern hemisphere, SH=southern hemisphere)	Influenza transmission zone			ISO = International Organization for Standardization			MMWR = Morbidity and Mortality Weekly Report			Surveillance site type (NONSENTINEL/SENTINEL/NOTDEFINED)										Influenza types
Index	WHO REGION	FLUSEASON	HEMISPHERE	ITZ	COUNTRY_CODE	COUNTRY_AREA_TERRITORY	ISO_WEEKSTARTDATE	ISO_YEAR	ISO_WEEK	MMWR_WEEKSTARTDATE	MMWR_YEAR	MMWR_WEEK	ORIGIN_SOURCE	AGEGROUP_CODE	CASE_INFO	REPORTED_CASES	OUTPATIENTS	INPATIENTS	POP_COV	INF_TESTED	INF_POS	INF_NEG	INF_A	INF_B	INF_MIXED	AH1	AH1N12009	AH3	AH5	AH7	A NOT SUBTYPED	AOTHERTYPES	BYAMAGATA	BVICTORIA	BNOT DETERMINED	OTHER	RSV	ADENO	PARAINFLUENZA	INF_RISK	GEOSPREAD	IMPACT	INTENSITY	TREND	GEOSPREAD_COMMENTS	COMMENTS	NB_SITES	MORTALITY_ALL	MORTALITY_PNI
1	SEAR	YR	NH	FLU_STH_ASIA	BGD	Bangladesh	2016-04-25	2016	17	2016-04-24	2016	17	NOTDEFINED	0TO0	ILI	0
2	SEAR	YR	NH	FLU_STH_ASIA	BGD	Bangladesh	2016-05-02	2016	18	2016-05-01	2016	18	NOTDEFINED	0TO0	ILI	10
3	SEAR	YR	NH	FLU_STH_ASIA	BGD	Bangladesh	2016-05-16	2016	20	2016-05-15	2016	20	NOTDEFINED	0TO0	ILI	6
4	SEAR	YR	NH	FLU_STH_ASIA	BGD	Bangladesh	2016-05-23	2016	21	2016-05-22	2016	21	NOTDEFINED	0TO0	ILI	0
5	SEAR	YR	NH	FLU_STH_ASIA	BGD	Bangladesh	2016-05-30	2016	22	2016-05-29	2016	22	NOTDEFINED	0TO0	ILI	3
6	SEAR	YR	NH	FLU_STH_ASIA	BGD	Bangladesh	2016-08-29	2016	35	2016-08-28	2016	35	NOTDEFINED	0TO0	SARI	18				18	0
7	SEAR	YR	NH	FLU_STH_ASIA	BGD	Bangladesh	2016-09-05	2016	36	2016-09-04	2016	36	NOTDEFINED	0TO0	SARI	21				21	0
8	SEAR	YR	NH	FLU_STH_ASIA	BGD	Bangladesh	2016-09-12	2016	37	2016-09-11	2016	37	NOTDEFINED	0TO0	SARI	1				1	0
9	SEAR	YR	NH	FLU_STH_ASIA	BGD	Bangladesh	2016-09-19	2016	38	2016-09-18	2016	38	NOTDEFINED	0TO0	SARI	2				2	0
10	SEAR	YR	NH	FLU_STH_ASIA	BGD	Bangladesh	2016-09-26	2016	39	2016-09-25	2016	39	NOTDEFINED	0TO0	SARI	8				8	0
11	SEAR	YR	NH	FLU_STH_ASIA	BGD	Bangladesh	2016-10-03	2016	40	2016-10-02	2016	40	NOTDEFINED	0TO0	SARI	21				21	0
12	SEAR	YR	NH	FLU_STH_ASIA	BGD	Bangladesh	2016-03-14	2016	11	2016-03-13	2016	11	NOTDEFINED	0TO0	SARI_DEATHS
13	SEAR	YR	NH	FLU_STH_ASIA	BGD	Bangladesh	2016-03-21	2016	12	2016-03-20	2016	12	NOTDEFINED	0TO0	SARI_DEATHS	0
14	SEAR	YR	NH	FLU_STH_ASIA	BGD	Bangladesh	2016-03-28	2016	13	2016-03-27	2016	13	NOTDEFINED	0TO0	SARI_DEATHS	0
15	SEAR	YR	NH	FLU_STH_ASIA	BGD	Bangladesh	2016-04-04	2016	14	2016-04-03	2016	14	NOTDEFINED	0TO0	SARI_DEATHS	0
16	SEAR	YR	NH	FLU_STH_ASIA	BGD	Bangladesh	2016-04-11	2016	15	2016-04-10	2016	15	NOTDEFINED	0TO0	SARI_DEATHS	0
17	SEAR	YR	NH	FLU_STH_ASIA	BGD	Bangladesh	2016-04-18	2016	16	2016-04-17	2016	16	NOTDEFINED	0TO0	SARI_DEATHS	0
18	SEAR	YR	NH	FLU_STH_ASIA	BGD	Bangladesh	2016-09-05	2016	36	2016-09-04	2016	36	NOTDEFINED	15TO24	ILI	1
19	SEAR	YR	NH	FLU_STH_ASIA	BGD	Bangladesh	2016-09-12	2016	37	2016-09-11	2016	37	NOTDEFINED	15TO24	ILI	6
20	SEAR	YR	NH	FLU_STH_ASIA	BGD	Bangladesh	2016-09-19	2016	38	2016-09-18	2016	38	NOTDEFINED	15TO24	ILI	1
21	SEAR	YR	NH	FLU_STH_ASIA	BGD	Bangladesh	2016-09-26	2016	39	2016-09-25	2016	39	NOTDEFINED	15TO24	ILI	2
22	SEAR	YR	NH	FLU_STH_ASIA	BGD	Bangladesh	2016-10-03	2016	40	2016-10-02	2016	40	NOTDEFINED	15TO24	ILI	0
23	SEAR	YR	NH	FLU_STH_ASIA	BGD	Bangladesh	2016-10-10	2016	41	2016-10-09	2016	41	NOTDEFINED	15TO24	ILI	2
24	SEAR	YR	NH	FLU_STH_ASIA	BGD	Bangladesh	2016-08-29	2016	35	2016-08-28	2016	35	NOTDEFINED	15TO24	SARI	10				10	1
25	SEAR	YR	NH	FLU_STH_ASIA	BGD	Bangladesh	2016-09-05	2016	36	2016-09-04	2016	36	NOTDEFINED	15TO24	SARI	10				10	0
26	SEAR	YR	NH	FLU_STH_ASIA	BGD	Bangladesh	2016-09-12	2016	37	2016-09-11	2016	37	NOTDEFINED	15TO24	SARI	1				1	0
27	SEAR	YR	NH	FLU_STH_ASIA	BGD	Bangladesh	2016-09-19	2016	38	2016-09-18	2016	38	NOTDEFINED	15TO24	SARI	13				12	0
28	SEAR	YR	NH	FLU_STH_ASIA	BGD	Bangladesh	2016-09-26	2016	39	2016-09-25	2016	39	NOTDEFINED	15TO24	SARI	6				6	1
29	SEAR	YR	NH	FLU_STH_ASIA	BGD	Bangladesh	2016-10-03	2016	40	2016-10-02	2016	40	NOTDEFINED	15TO24	SARI	12				12	0
30	SEAR	YR	NH	FLU_STH_ASIA	BGD	Bangladesh	2016-03-21	2016	12	2016-03-20	2016	12	NOTDEFINED	15TO24	SARI_DEATHS	0
31	SEAR	YR	NH	FLU_STH_ASIA	BGD	Bangladesh	2016-03-28	2016	13	2016-03-27	2016	13	NOTDEFINED	15TO24	SARI_DEATHS	0
32	SEAR	YR	NH	FLU_STH_ASIA	BGD	Bangladesh	2016-04-04	2016	14	2016-04-03	2016	14	NOTDEFINED	15TO24	SARI_DEATHS	0
33	SEAR	YR	NH	FLU_STH_ASIA	BGD	Bangladesh	2016-04-11	2016	15	2016-04-10	2016	15	NOTDEFINED	15TO24	SARI_DEATHS	0
34	SEAR	YR	NH	FLU_STH_ASIA	BGD	Bangladesh	2016-04-18	2016	16	2016-04-17	2016	16	NOTDEFINED	15TO24	SARI_DEATHS	0
35	SEAR	YR	NH	FLU_STH_ASIA	BGD	Bangladesh	2016-04-25	2016	17	2016-04-24	2016	17	NOTDEFINED	15TO24	SARI_DEATHS	0
36	SEAR	YR	NH	FLU_STH_ASIA	BGD	Bangladesh	2016-01-04	2016	1	2016-01-03	2016	1	NOTDEFINED	1TO4	ILI	18
37	SEAR	YR	NH	FLU_STH_ASIA	BGD	Bangladesh	2016-10-31	2016	44	2016-10-30	2016	44	NOTDEFINED	1TO4	ILI	13
38	SEAR	YR	NH	FLU_STH_ASIA	BGD	Bangladesh	2016-11-07	2016	45	2016-11-06	2016	45	NOTDEFINED	1TO4	ILI	3
39	SEAR	YR	NH	FLU_STH_ASIA	BGD	Bangladesh	2016-11-14	2016	46	2016-11-13	2016	46	NOTDEFINED	1TO4	ILI	9
40	SEAR	YR	NH	FLU_STH_ASIA	BGD	Bangladesh	2016-11-21	2016	47	2016-11-20	2016	47	NOTDEFINED	1TO4	ILI	0
41	SEAR	YR	NH	FLU_STH_ASIA	BGD	Bangladesh	2016-11-28	2016	48	2016-11-27	2016	48	NOTDEFINED	1TO4	ILI	6
42	SEAR	YR	NH	FLU_STH_ASIA	BGD	Bangladesh	2016-12-05	2016	49	2016-12-04	2016	49	NOTDEFINED	1TO4	ILI	7
43	SEAR	YR	NH	FLU_STH_ASIA	BGD	Bangladesh	2016-10-31	2016	44	2016-10-30	2016	44	NOTDEFINED	1TO4	SARI	6				6	0
44	SEAR	YR	NH	FLU_STH_ASIA	BGD	Bangladesh	2016-11-07	2016	45	2016-11-06	2016	45	NOTDEFINED	1TO4	SARI	14				14	0
45	SEAR	YR	NH	FLU_STH_ASIA	BGD	Bangladesh	2016-11-14	2016	46	2016-11-13	2016	46	NOTDEFINED	1TO4	SARI	3					0
46	SEAR	YR	NH	FLU_STH_ASIA	BGD	Bangladesh	2016-11-21	2016	47	2016-11-20	2016	47	NOTDEFINED	1TO4	SARI	4				4
47	SEAR	YR	NH	FLU_STH_ASIA	BGD	Bangladesh	2016-11-28	2016	48	2016-11-27	2016	48	NOTDEFINED	1TO4	SARI	6				6	0
48	SEAR	YR	NH	FLU_STH_ASIA	BGD	Bangladesh	2016-12-05	2016	49	2016-12-04	2016	49	NOTDEFINED	1TO4	SARI	13				13	0
49	SEAR	YR	NH	FLU_STH_ASIA	BGD	Bangladesh	2016-05-16	2016	20	2016-05-15	2016	20	NOTDEFINED	1TO4	SARI_DEATHS	0
50	SEAR	YR	NH	FLU_STH_ASIA	BGD	Bangladesh	2016-05-23	2016	21	2016-05-22	2016	21	NOTDEFINED	1TO4	SARI_DEATHS	0
51	SEAR	YR	NH	FLU_STH_ASIA	BGD	Bangladesh	2016-05-30	2016	22	2016-05-29	2016	22	NOTDEFINED	1TO4	SARI_DEATHS	0
52	SEAR	YR	NH	FLU_STH_ASIA	BGD	Bangladesh	2016-06-06	2016	23	2016-06-05	2016	23	NOTDEFINED	1TO4	SARI_DEATHS	0
53	SEAR	YR	NH	FLU_STH_ASIA	BGD	Bangladesh	2016-06-13	2016	24	2016-06-12	2016	24	NOTDEFINED	1TO4	SARI_DEATHS	0
54	SEAR	YR	NH	FLU_STH_ASIA	BGD	Bangladesh	2016-06-20	2016	25	2016-06-19	2016	25	NOTDEFINED	1TO4	SARI_DEATHS	0
55	SEAR	YR	NH	FLU_STH_ASIA	BGD	Bangladesh	2016-10-03	2016	40	2016-10-02	2016	40	NOTDEFINED	25TO39	ILI	1
56	SEAR	YR	NH	FLU_STH_ASIA	BGD	Bangladesh	2016-10-10	2016	41	2016-10-09	2016	41	NOTDEFINED	25TO39	ILI	5
57	SEAR	YR	NH	FLU_STH_ASIA	BGD	Bangladesh	2016-10-17	2016	42	2016-10-16	2016	42	NOTDEFINED	25TO39	ILI	0
58	SEAR	YR	NH	FLU_STH_ASIA	BGD	Bangladesh	2016-10-24	2016	43	2016-10-23	2016	43	NOTDEFINED	25TO39	ILI	6
59	SEAR	YR	NH	FLU_STH_ASIA	BGD	Bangladesh	2016-10-31	2016	44	2016-10-30	2016	44	NOTDEFINED	25TO39	ILI	4
60	SEAR	YR	NH	FLU_STH_ASIA	BGD	Bangladesh	2016-11-07	2016	45	2016-11-06	2016	45	NOTDEFINED	25TO39	ILI	3
61	SEAR	YR	NH	FLU_STH_ASIA	BGD	Bangladesh	2016-02-29	2016	9	2016-02-28	2016	9	NOTDEFINED	25TO39	SARI	4				0
62	SEAR	YR	NH	FLU_STH_ASIA	BGD	Bangladesh	2016-03-07	2016	10	2016-03-06	2016	10	NOTDEFINED	25TO39	SARI	5				1
63	SEAR	YR	NH	FLU_STH_ASIA	BGD	Bangladesh	2016-03-14	2016	11	2016-03-13	2016	11	NOTDEFINED	25TO39	SARI	1				1	0
64	SEAR	YR	NH	FLU_STH_ASIA	BGD	Bangladesh	2016-03-21	2016	12	2016-03-20	2016	12	NOTDEFINED	25TO39	SARI	5				5	0
65	SEAR	YR	NH	FLU_STH_ASIA	BGD	Bangladesh	2016-03-28	2016	13	2016-03-27	2016	13	NOTDEFINED	25TO39	SARI	4				4	2
66	SEAR	YR	NH	FLU_STH_ASIA	BGD	Bangladesh	2016-04-04	2016	14	2016-04-03	2016	14	NOTDEFINED	25TO39	SARI	5				5	1
67	SEAR	YR	NH	FLU_STH_ASIA	BGD	Bangladesh	2016-04-18	2016	16	2016-04-17	2016	16	NOTDEFINED	25TO39	SARI_DEATHS	0
68	SEAR	YR	NH	FLU_STH_ASIA	BGD	Bangladesh	2016-04-25	2016	17	2016-04-24	2016	17	NOTDEFINED	25TO39	SARI_DEATHS	0
69	SEAR	YR	NH	FLU_STH_ASIA	BGD	Bangladesh	2016-05-02	2016	18	2016-05-01	2016	18	NOTDEFINED	25TO39	SARI_DEATHS	0
70	SEAR	YR	NH	FLU_STH_ASIA	BGD	Bangladesh	2016-05-16	2016	20	2016-05-15	2016	20	NOTDEFINED	25TO39	SARI_DEATHS	0
71	SEAR	YR	NH	FLU_STH_ASIA	BGD	Bangladesh	2016-05-23	2016	21	2016-05-22	2016	21	NOTDEFINED	25TO39	SARI_DEATHS	1
72	SEAR	YR	NH	FLU_STH_ASIA	BGD	Bangladesh	2016-08-08	2016	32	2016-08-07	2016	32	NOTDEFINED	40TO59	ILI	3
73	SEAR	YR	NH	FLU_STH_ASIA	BGD	Bangladesh	2016-08-15	2016	33	2016-08-14	2016	33	NOTDEFINED	40TO59	ILI	1
74	SEAR	YR	NH	FLU_STH_ASIA	BGD	Bangladesh	2016-08-22	2016	34	2016-08-21	2016	34	NOTDEFINED	40TO59	ILI	1
75	SEAR	YR	NH	FLU_STH_ASIA	BGD	Bangladesh	2016-08-29	2016	35	2016-08-28	2016	35	NOTDEFINED	40TO59	ILI	3
76	SEAR	YR	NH	FLU_STH_ASIA	BGD	Bangladesh	2016-09-05	2016	36	2016-09-04	2016	36	NOTDEFINED	40TO59	ILI	1
77	SEAR	YR	NH	FLU_STH_ASIA	BGD	Bangladesh	2016-09-12	2016	37	2016-09-11	2016	37	NOTDEFINED	40TO59	ILI	2
78	SEAR	YR	NH	FLU_STH_ASIA	BGD	Bangladesh	2016-01-04	2016	1	2016-01-03	2016	1	NOTDEFINED	40TO59	SARI	11				1
79	SEAR	YR	NH	FLU_STH_ASIA	BGD	Bangladesh	2016-01-11	2016	2	2016-01-10	2016	2	NOTDEFINED	40TO59	SARI	11				0
80	SEAR	YR	NH	FLU_STH_ASIA	BGD	Bangladesh	2016-01-18	2016	3	2016-01-17	2016	3	NOTDEFINED	40TO59	SARI	12				0
81	SEAR	YR	NH	FLU_STH_ASIA	BGD	Bangladesh	2016-01-25	2016	4	2016-01-24	2016	4	NOTDEFINED	40TO59	SARI	4				0
82	SEAR	YR	NH	FLU_STH_ASIA	BGD	Bangladesh	2016-02-01	2016	5	2016-01-31	2016	5	NOTDEFINED	40TO59	SARI	9				2
83	SEAR	YR	NH	FLU_STH_ASIA	BGD	Bangladesh	2016-02-08	2016	6	2016-02-07	2016	6	NOTDEFINED	40TO59	SARI	13				1
84	SEAR	YR	NH	FLU_STH_ASIA	BGD	Bangladesh	2016-12-12	2016	50	2016-12-11	2016	50	NOTDEFINED	40TO59	SARI	6				6	0
85	SEAR	YR	NH	FLU_STH_ASIA	BGD	Bangladesh	2016-12-19	2016	51	2016-12-18	2016	51	NOTDEFINED	40TO59	SARI	9				9	0
86	SEAR	YR	NH	FLU_STH_ASIA	BGD	Bangladesh	2016-12-26	2016	52	2016-12-25	2016	52	NOTDEFINED	40TO59	SARI	9				9	0
87	SEAR	YR	NH	FLU_STH_ASIA	BGD	Bangladesh	2016-02-22	2016	8	2016-02-21	2016	8	NOTDEFINED	40TO59	SARI_DEATHS	0
88	SEAR	YR	NH	FLU_STH_ASIA	BGD	Bangladesh	2016-02-29	2016	9	2016-02-28	2016	9	NOTDEFINED	40TO59	SARI_DEATHS	0
89	SEAR	YR	NH	FLU_STH_ASIA	BGD	Bangladesh	2016-03-07	2016	10	2016-03-06	2016	10	NOTDEFINED	40TO59	SARI_DEATHS	0
90	SEAR	YR	NH	FLU_STH_ASIA	BGD	Bangladesh	2016-03-14	2016	11	2016-03-13	2016	11	NOTDEFINED	40TO59	SARI_DEATHS
91	SEAR	YR	NH	FLU_STH_ASIA	BGD	Bangladesh	2016-03-21	2016	12	2016-03-20	2016	12	NOTDEFINED	40TO59	SARI_DEATHS	1
92	SEAR	YR	NH	FLU_STH_ASIA	BGD	Bangladesh	2016-03-28	2016	13	2016-03-27	2016	13	NOTDEFINED	40TO59	SARI_DEATHS	0
93	SEAR	YR	NH	FLU_STH_ASIA	BGD	Bangladesh	2016-02-01	2016	5	2016-01-31	2016	5	NOTDEFINED	0TO0	ILI	8
94	SEAR	YR	NH	FLU_STH_ASIA	BGD	Bangladesh	2016-02-08	2016	6	2016-02-07	2016	6	NOTDEFINED	0TO0	ILI	0
95	SEAR	YR	NH	FLU_STH_ASIA	BGD	Bangladesh	2016-02-15	2016	7	2016-02-14	2016	7	NOTDEFINED	0TO0	ILI	13
96	SEAR	YR	NH	FLU_STH_ASIA	BGD	Bangladesh	2016-02-22	2016	8	2016-02-21	2016	8	NOTDEFINED	0TO0	ILI	0
97	SEAR	YR	NH	FLU_STH_ASIA	BGD	Bangladesh	2016-02-29	2016	9	2016-02-28	2016	9	NOTDEFINED	0TO0	ILI	12
98	SEAR	YR	NH	FLU_STH_ASIA	BGD	Bangladesh	2016-03-07	2016	10	2016-03-06	2016	10	NOTDEFINED	0TO0	ILI	5
99	SEAR	YR	NH	FLU_STH_ASIA	BGD	Bangladesh	2016-01-04	2016	1	2016-01-03	2016	1	NOTDEFINED	5TO14	ILI	5
100	SEAR	YR	NH	FLU_STH_ASIA	BGD	Bangladesh	2016-01-11	2016	2	2016-01-10	2016	2	NOTDEFINED	5TO14	ILI	1
101	SEAR	YR	NH	FLU_STH_ASIA	BGD	Bangladesh	2016-01-18	2016	3	2016-01-17	2016	3	NOTDEFINED	5TO14	ILI	4
102	SEAR	YR	NH	FLU_STH_ASIA	BGD	Bangladesh	2016-01-25	2016	4	2016-01-24	2016	4	NOTDEFINED	5TO14	ILI	3
103	SEAR	YR	NH	FLU_STH_ASIA	BGD	Bangladesh	2016-02-01	2016	5	2016-01-31	2016	5	NOTDEFINED	5TO14	ILI	12
104	SEAR	YR	NH	FLU_STH_ASIA	BGD	Bangladesh	2016-02-08	2016	6	2016-02-07	2016	6	NOTDEFINED	5TO14	ILI	1
105	SEAR	YR	NH	FLU_STH_ASIA	BGD	Bangladesh	2016-12-05	2016	49	2016-12-04	2016	49	NOTDEFINED	5TO14	ILI	5
106	SEAR	YR	NH	FLU_STH_ASIA	BGD	Bangladesh	2016-12-12	2016	50	2016-12-11	2016	50	NOTDEFINED	5TO14	ILI	0
107	SEAR	YR	NH	FLU_STH_ASIA	BGD	Bangladesh	2016-12-19	2016	51	2016-12-18	2016	51	NOTDEFINED	5TO14	ILI	4
108	SEAR	YR	NH	FLU_STH_ASIA	BGD	Bangladesh	2016-12-26	2016	52	2016-12-25	2016	52	NOTDEFINED	5TO14	ILI	0
109	SEAR	YR	NH	FLU_STH_ASIA	BGD	Bangladesh	2016-05-16	2016	20	2016-05-15	2016	20	NOTDEFINED	5TO14	SARI	10				10	7
110	SEAR	YR	NH	FLU_STH_ASIA	BGD	Bangladesh	2016-05-23	2016	21	2016-05-22	2016	21	NOTDEFINED	5TO14	SARI	17				17	10
111	SEAR	YR	NH	FLU_STH_ASIA	BGD	Bangladesh	2016-05-30	2016	22	2016-05-29	2016	22	NOTDEFINED	5TO14	SARI	9				9	7
112	SEAR	YR	NH	FLU_STH_ASIA	BGD	Bangladesh	2016-06-06	2016	23	2016-06-05	2016	23	NOTDEFINED	5TO14	SARI	11				11	2
113	SEAR	YR	NH	FLU_STH_ASIA	BGD	Bangladesh	2016-06-13	2016	24	2016-06-12	2016	24	NOTDEFINED	5TO14	SARI	5				5	1
114	SEAR	YR	NH	FLU_STH_ASIA	BGD	Bangladesh	2016-01-04	2016	1	2016-01-03	2016	1	NOTDEFINED	0TO0	SARI	0				0
115	SEAR	YR	NH	FLU_STH_ASIA	BGD	Bangladesh	2016-01-11	2016	2	2016-01-10	2016	2	NOTDEFINED	0TO0	SARI	0				0
116	SEAR	YR	NH	FLU_STH_ASIA	BGD	Bangladesh	2016-01-18	2016	3	2016-01-17	2016	3	NOTDEFINED	0TO0	SARI	0				0
117	SEAR	YR	NH	FLU_STH_ASIA	BGD	Bangladesh	2016-01-25	2016	4	2016-01-24	2016	4	NOTDEFINED	0TO0	SARI	0				0
118	SEAR	YR	NH	FLU_STH_ASIA	BGD	Bangladesh	2016-11-21	2016	47	2016-11-20	2016	47	NOTDEFINED	0TO0	SARI	3				3
119	SEAR	YR	NH	FLU_STH_ASIA	BGD	Bangladesh	2016-11-28	2016	48	2016-11-27	2016	48	NOTDEFINED	0TO0	SARI	8				8	0
120	SEAR	YR	NH	FLU_STH_ASIA	BGD	Bangladesh	2016-12-05	2016	49	2016-12-04	2016	49	NOTDEFINED	0TO0	SARI	15				15	0
121	SEAR	YR	NH	FLU_STH_ASIA	BGD	Bangladesh	2016-12-12	2016	50	2016-12-11	2016	50	NOTDEFINED	0TO0	SARI	7				7	0
122	SEAR	YR	NH	FLU_STH_ASIA	BGD	Bangladesh	2016-12-19	2016	51	2016-12-18	2016	51	NOTDEFINED	0TO0	SARI	4				4	0
123	SEAR	YR	NH	FLU_STH_ASIA	BGD	Bangladesh	2016-12-26	2016	52	2016-12-25	2016	52	NOTDEFINED	0TO0	SARI	1				1	0
124	SEAR	YR	NH	FLU_STH_ASIA	BGD	Bangladesh	2016-06-20	2016	25	2016-06-19	2016	25	NOTDEFINED	5TO14	SARI_DEATHS	0
125	SEAR	YR	NH	FLU_STH_ASIA	BGD	Bangladesh	2016-06-27	2016	26	2016-06-26	2016	26	NOTDEFINED	5TO14	SARI_DEATHS	0
126	SEAR	YR	NH	FLU_STH_ASIA	BGD	Bangladesh	2016-07-04	2016	27	2016-07-03	2016	27	NOTDEFINED	5TO14	SARI_DEATHS	0
127	SEAR	YR	NH	FLU_STH_ASIA	BGD	Bangladesh	2016-07-11	2016	28	2016-07-10	2016	28	NOTDEFINED	5TO14	SARI_DEATHS	0
128	SEAR	YR	NH	FLU_STH_ASIA	BGD	Bangladesh	2016-07-18	2016	29	2016-07-17	2016	29	NOTDEFINED	5TO14	SARI_DEATHS	0
129	SEAR	YR	NH	FLU_STH_ASIA	BGD	Bangladesh	2016-07-25	2016	30	2016-07-24	2016	30	NOTDEFINED	5TO14	SARI_DEATHS	0
130	SEAR	YR	NH	FLU_STH_ASIA	BGD	Bangladesh	2016-01-04	2016	1	2016-01-03	2016	1	NOTDEFINED	60TO	ILI	1
131	SEAR	YR	NH	FLU_STH_ASIA	BGD	Bangladesh	2016-01-11	2016	2	2016-01-10	2016	2	NOTDEFINED	60TO	ILI	2
132	SEAR	YR	NH	FLU_STH_ASIA	BGD	Bangladesh	2016-01-18	2016	3	2016-01-17	2016	3	NOTDEFINED	60TO	ILI	0
133	SEAR	YR	NH	FLU_STH_ASIA	BGD	Bangladesh	2016-01-25	2016	4	2016-01-24	2016	4	NOTDEFINED	60TO	ILI	3
134	SEAR	YR	NH	FLU_STH_ASIA	BGD	Bangladesh	2016-11-28	2016	48	2016-11-27	2016	48	NOTDEFINED	60TO	ILI	0
135	SEAR	YR	NH	FLU_STH_ASIA	BGD	Bangladesh	2016-06-06	2016	23	2016-06-05	2016	23	NOTDEFINED	0TO0	SARI_DEATHS	0
136	SEAR	YR	NH	FLU_STH_ASIA	BGD	Bangladesh	2016-06-13	2016	24	2016-06-12	2016	24	NOTDEFINED	0TO0	SARI_DEATHS	0
137	SEAR	YR	NH	FLU_STH_ASIA	BGD	Bangladesh	2016-06-20	2016	25	2016-06-19	2016	25	NOTDEFINED	0TO0	SARI_DEATHS	0
138	SEAR	YR	NH	FLU_STH_ASIA	BGD	Bangladesh	2016-12-05	2016	49	2016-12-04	2016	49	NOTDEFINED	60TO	ILI	0
139	SEAR	YR	NH	FLU_STH_ASIA	BGD	Bangladesh	2016-12-12	2016	50	2016-12-11	2016	50	NOTDEFINED	60TO	ILI	1
140	SEAR	YR	NH	FLU_STH_ASIA	BGD	Bangladesh	2016-12-19	2016	51	2016-12-18	2016	51	NOTDEFINED	60TO	ILI	0
141	SEAR	YR	NH	FLU_STH_ASIA	BGD	Bangladesh	2016-12-26	2016	52	2016-12-25	2016	52	NOTDEFINED	60TO	ILI	0
142	SEAR	YR	NH	FLU_STH_ASIA	BGD	Bangladesh	2016-06-27	2016	26	2016-06-26	2016	26	NOTDEFINED	0TO0	SARI_DEATHS	0
143	SEAR	YR	NH	FLU_STH_ASIA	BGD	Bangladesh	2016-07-04	2016	27	2016-07-03	2016	27	NOTDEFINED	0TO0	SARI_DEATHS	1
144	SEAR	YR	NH	FLU_STH_ASIA	BGD	Bangladesh	2016-07-11	2016	28	2016-07-10	2016	28	NOTDEFINED	0TO0	SARI_DEATHS	2
145	SEAR	YR	NH	FLU_STH_ASIA	BGD	Bangladesh	2016-07-18	2016	29	2016-07-17	2016	29	NOTDEFINED	0TO0	SARI_DEATHS	1
146	SEAR	YR	NH	FLU_STH_ASIA	BGD	Bangladesh	2016-06-13	2016	24	2016-06-12	2016	24	NOTDEFINED	15TO24	ILI	5
147	SEAR	YR	NH	FLU_STH_ASIA	BGD	Bangladesh	2016-06-20	2016	25	2016-06-19	2016	25	NOTDEFINED	15TO24	ILI	0
148	SEAR	YR	NH	FLU_STH_ASIA	BGD	Bangladesh	2016-06-27	2016	26	2016-06-26	2016	26	NOTDEFINED	15TO24	ILI	9
149	SEAR	YR	NH	FLU_STH_ASIA	BGD	Bangladesh	2016-07-04	2016	27	2016-07-03	2016	27	NOTDEFINED	15TO24	ILI	0
150	SEAR	YR	NH	FLU_STH_ASIA	BGD	Bangladesh	2016-07-11	2016	28	2016-07-10	2016	28	NOTDEFINED	15TO24	ILI	0
151	SEAR	YR	NH	FLU_STH_ASIA	BGD	Bangladesh	2016-07-18	2016	29	2016-07-17	2016	29	NOTDEFINED	15TO24	ILI	3
152	SEAR	YR	NH	FLU_STH_ASIA	BGD	Bangladesh	2016-01-04	2016	1	2016-01-03	2016	1	NOTDEFINED	15TO24	SARI	9				0
153	SEAR	YR	NH	FLU_STH_ASIA	BGD	Bangladesh	2016-01-11	2016	2	2016-01-10	2016	2	NOTDEFINED	15TO24	SARI	2				0
154	SEAR	YR	NH	FLU_STH_ASIA	BGD	Bangladesh	2016-01-18	2016	3	2016-01-17	2016	3	NOTDEFINED	15TO24	SARI	6				0
155	SEAR	YR	NH	FLU_STH_ASIA	BGD	Bangladesh	2016-01-25	2016	4	2016-01-24	2016	4	NOTDEFINED	15TO24	SARI	5				1
156	SEAR	YR	NH	FLU_STH_ASIA	BGD	Bangladesh	2016-11-21	2016	47	2016-11-20	2016	47	NOTDEFINED	15TO24	SARI	9				9
157	SEAR	YR	NH	FLU_STH_ASIA	BGD	Bangladesh	2016-11-28	2016	48	2016-11-27	2016	48	NOTDEFINED	15TO24	SARI	9				9	0
158	SEAR	YR	NH	FLU_STH_ASIA	BGD	Bangladesh	2016-12-05	2016	49	2016-12-04	2016	49	NOTDEFINED	15TO24	SARI	8				8	0
159	SEAR	YR	NH	FLU_STH_ASIA	BGD	Bangladesh	2016-12-12	2016	50	2016-12-11	2016	50	NOTDEFINED	15TO24	SARI	6				6	0
160	SEAR	YR	NH	FLU_STH_ASIA	BGD	Bangladesh	2016-12-19	2016	51	2016-12-18	2016	51	NOTDEFINED	15TO24	SARI	6				6	0
161	SEAR	YR	NH	FLU_STH_ASIA	BGD	Bangladesh	2016-12-26	2016	52	2016-12-25	2016	52	NOTDEFINED	15TO24	SARI	7				7	0
162	SEAR	YR	NH	FLU_STH_ASIA	BGD	Bangladesh	2016-04-25	2016	17	2016-04-24	2016	17	NOTDEFINED	60TO	SARI	11				11	4
163	SEAR	YR	NH	FLU_STH_ASIA	BGD	Bangladesh	2016-05-02	2016	18	2016-05-01	2016	18	NOTDEFINED	60TO	SARI	17				17	8
164	SEAR	YR	NH	FLU_STH_ASIA	BGD	Bangladesh	2016-05-16	2016	20	2016-05-15	2016	20	NOTDEFINED	60TO	SARI	10				10	8
165	SEAR	YR	NH	FLU_STH_ASIA	BGD	Bangladesh	2016-05-23	2016	21	2016-05-22	2016	21	NOTDEFINED	60TO	SARI	18				18	7
166	SEAR	YR	NH	FLU_STH_ASIA	BGD	Bangladesh	2016-05-30	2016	22	2016-05-29	2016	22	NOTDEFINED	60TO	SARI	16				16	11
167	SEAR	YR	NH	FLU_STH_ASIA	BGD	Bangladesh	2016-01-04	2016	1	2016-01-03	2016	1	NOTDEFINED	15TO24	SARI_DEATHS	0
168	SEAR	YR	NH	FLU_STH_ASIA	BGD	Bangladesh	2016-01-11	2016	2	2016-01-10	2016	2	NOTDEFINED	15TO24	SARI_DEATHS	0
169	SEAR	YR	NH	FLU_STH_ASIA	BGD	Bangladesh	2016-01-18	2016	3	2016-01-17	2016	3	NOTDEFINED	15TO24	SARI_DEATHS	0
170	SEAR	YR	NH	FLU_STH_ASIA	BGD	Bangladesh	2016-01-25	2016	4	2016-01-24	2016	4	NOTDEFINED	15TO24	SARI_DEATHS	1
171	SEAR	YR	NH	FLU_STH_ASIA	BGD	Bangladesh	2016-11-28	2016	48	2016-11-27	2016	48	NOTDEFINED	15TO24	SARI_DEATHS	0
172	SEAR	YR	NH	FLU_STH_ASIA	BGD	Bangladesh	2016-06-13	2016	24	2016-06-12	2016	24	NOTDEFINED	60TO	SARI_DEATHS	1
173	SEAR	YR	NH	FLU_STH_ASIA	BGD	Bangladesh	2016-06-20	2016	25	2016-06-19	2016	25	NOTDEFINED	60TO	SARI_DEATHS	0
174	SEAR	YR	NH	FLU_STH_ASIA	BGD	Bangladesh	2016-06-27	2016	26	2016-06-26	2016	26	NOTDEFINED	60TO	SARI_DEATHS	0
175	SEAR	YR	NH	FLU_STH_ASIA	BGD	Bangladesh	2016-12-05	2016	49	2016-12-04	2016	49	NOTDEFINED	15TO24	SARI_DEATHS	0
176	SEAR	YR	NH	FLU_STH_ASIA	BGD	Bangladesh	2016-12-12	2016	50	2016-12-11	2016	50	NOTDEFINED	15TO24	SARI_DEATHS	0
177	SEAR	YR	NH	FLU_STH_ASIA	BGD	Bangladesh	2016-12-19	2016	51	2016-12-18	2016	51	NOTDEFINED	15TO24	SARI_DEATHS	0
178	SEAR	YR	NH	FLU_STH_ASIA	BGD	Bangladesh	2016-12-26	2016	52	2016-12-25	2016	52	NOTDEFINED	15TO24	SARI_DEATHS	0
179	SEAR	YR	NH	FLU_STH_ASIA	BGD	Bangladesh	2016-07-04	2016	27	2016-07-03	2016	27	NOTDEFINED	60TO	SARI_DEATHS	0
180	SEAR	YR	NH	FLU_STH_ASIA	BGD	Bangladesh	2016-07-11	2016	28	2016-07-10	2016	28	NOTDEFINED	60TO	SARI_DEATHS	1
181	SEAR	YR	NH	FLU_STH_ASIA	BGD	Bangladesh	2016-07-18	2016	29	2016-07-17	2016	29	NOTDEFINED	60TO	SARI_DEATHS	1
182	SEAR	YR	NH	FLU_STH_ASIA	BGD	Bangladesh	2016-08-08	2016	32	2016-08-07	2016	32	NOTDEFINED	1TO4	ILI	12
183	SEAR	YR	NH	FLU_STH_ASIA	BGD	Bangladesh	2016-08-15	2016	33	2016-08-14	2016	33	NOTDEFINED	1TO4	ILI	0
184	SEAR	YR	NH	FLU_STH_ASIA	BGD	Bangladesh	2016-08-22	2016	34	2016-08-21	2016	34	NOTDEFINED	1TO4	ILI	14
185	SEAR	YR	NH	FLU_STH_ASIA	BGD	Bangladesh	2016-08-29	2016	35	2016-08-28	2016	35	NOTDEFINED	1TO4	ILI	4
186	SEAR	YR	NH	FLU_STH_ASIA	BGD	Bangladesh	2016-09-05	2016	36	2016-09-04	2016	36	NOTDEFINED	1TO4	ILI	9
187	SEAR	YR	NH	FLU_STH_ASIA	BGD	Bangladesh	2016-09-12	2016	37	2016-09-11	2016	37	NOTDEFINED	1TO4	ILI	0
188	SEAR	YR	NH	FLU_STH_ASIA	BGD	Bangladesh	2016-09-05	2016	36	2016-09-04	2016	36	NOTDEFINED	All	ILI	25	70037				1
189	SEAR	YR	NH	FLU_STH_ASIA	BGD	Bangladesh	2016-09-12	2016	37	2016-09-11	2016	37	NOTDEFINED	All	ILI	13	36774				0																										6
190	SEAR	YR	NH	FLU_STH_ASIA	BGD	Bangladesh	2016-09-19	2016	38	2016-09-18	2016	38	NOTDEFINED	All	ILI	25	88121				0																										6
191	SEAR	YR	NH	FLU_STH_ASIA	BGD	Bangladesh	2016-09-26	2016	39	2016-09-25	2016	39	NOTDEFINED	All	ILI	16	88363				0																										6
192	SEAR	YR	NH	FLU_STH_ASIA	BGD	Bangladesh	2016-10-03	2016	40	2016-10-02	2016	40	NOTDEFINED	All	ILI	22	88167				1																										6
193	SEAR	YR	NH	FLU_STH_ASIA	BGD	Bangladesh	2016-10-10	2016	41	2016-10-09	2016	41	NOTDEFINED	All	ILI	15	65234				0																										6
194	SEAR	YR	NH	FLU_STH_ASIA	BGD	Bangladesh	2016-07-18	2016	29	2016-07-17	2016	29	NOTDEFINED	0TO0	ILI	2
195	SEAR	YR	NH	FLU_STH_ASIA	BGD	Bangladesh	2016-08-29	2016	35	2016-08-28	2016	35	NOTDEFINED	All	QLT_STATUS
196	SEAR	YR	NH	FLU_STH_ASIA	BGD	Bangladesh	2016-09-05	2016	36	2016-09-04	2016	36	NOTDEFINED	All	QLT_STATUS
197	SEAR	YR	NH	FLU_STH_ASIA	BGD	Bangladesh	2016-09-12	2016	37	2016-09-11	2016	37	NOTDEFINED	All	QLT_STATUS
198	SEAR	YR	NH	FLU_STH_ASIA	BGD	Bangladesh	2016-09-19	2016	38	2016-09-18	2016	38	NOTDEFINED	All	QLT_STATUS
199	SEAR	YR	NH	FLU_STH_ASIA	BGD	Bangladesh	2016-02-15	2016	7	2016-02-14	2016	7	NOTDEFINED	1TO4	SARI	0				0
200	SEAR	YR	NH	FLU_STH_ASIA	BGD	Bangladesh	2016-02-22	2016	8	2016-02-21	2016	8	NOTDEFINED	1TO4	SARI	0				0
201	SEAR	YR	NH	FLU_STH_ASIA	BGD	Bangladesh	2016-02-29	2016	9	2016-02-28	2016	9	NOTDEFINED	1TO4	SARI	0				0
202	SEAR	YR	NH	FLU_STH_ASIA	BGD	Bangladesh	2016-03-07	2016	10	2016-03-06	2016	10	NOTDEFINED	1TO4	SARI	0				0
203	SEAR	YR	NH	FLU_STH_ASIA	BGD	Bangladesh	2016-03-14	2016	11	2016-03-13	2016	11	NOTDEFINED	1TO4	SARI	0				0	0
204	SEAR	YR	NH	FLU_STH_ASIA	BGD	Bangladesh	2016-03-21	2016	12	2016-03-20	2016	12	NOTDEFINED	1TO4	SARI	0				0	0
205	SEAR	YR	NH	FLU_STH_ASIA	BGD	Bangladesh	2016-09-26	2016	39	2016-09-25	2016	39	NOTDEFINED	All	QLT_STATUS
206	SEAR	YR	NH	FLU_STH_ASIA	BGD	Bangladesh	2016-10-03	2016	40	2016-10-02	2016	40	NOTDEFINED	All	QLT_STATUS
207	SEAR	YR	NH	FLU_STH_ASIA	BGD	Bangladesh	2016-07-25	2016	30	2016-07-24	2016	30	NOTDEFINED	0TO0	ILI	14
208	SEAR	YR	NH	FLU_STH_ASIA	BGD	Bangladesh	2016-08-01	2016	31	2016-07-31	2016	31	NOTDEFINED	0TO0	ILI	7
209	SEAR	YR	NH	FLU_STH_ASIA	BGD	Bangladesh	2016-08-08	2016	32	2016-08-07	2016	32	NOTDEFINED	0TO0	ILI	13
210	SEAR	YR	NH	FLU_STH_ASIA	BGD	Bangladesh	2016-08-15	2016	33	2016-08-14	2016	33	NOTDEFINED	0TO0	ILI	0
211	SEAR	YR	NH	FLU_STH_ASIA	BGD	Bangladesh	2016-08-22	2016	34	2016-08-21	2016	34	NOTDEFINED	0TO0	ILI	22
212	SEAR	YR	NH	FLU_STH_ASIA	BGD	Bangladesh	2016-08-29	2016	35	2016-08-28	2016	35	NOTDEFINED	All	SARI	90		16750		90	8																										12
213	SEAR	YR	NH	FLU_STH_ASIA	BGD	Bangladesh	2016-09-05	2016	36	2016-09-04	2016	36	NOTDEFINED	All	SARI	68		15978		68	5																										12
214	SEAR	YR	NH	FLU_STH_ASIA	BGD	Bangladesh	2016-09-12	2016	37	2016-09-11	2016	37	NOTDEFINED	All	SARI	16		14868		16	0																										12
215	SEAR	YR	NH	FLU_STH_ASIA	BGD	Bangladesh	2016-09-19	2016	38	2016-09-18	2016	38	NOTDEFINED	All	SARI	59		17425		59	1																										12
216	SEAR	YR	NH	FLU_STH_ASIA	BGD	Bangladesh	2016-09-26	2016	39	2016-09-25	2016	39	NOTDEFINED	All	SARI	60		17821		60	3																										12
217	SEAR	YR	NH	FLU_STH_ASIA	BGD	Bangladesh	2016-10-03	2016	40	2016-10-02	2016	40	NOTDEFINED	All	SARI	88		16993		88	4																										12
218	SEAR	YR	NH	FLU_STH_ASIA	BGD	Bangladesh	2016-06-06	2016	23	2016-06-05	2016	23	NOTDEFINED	0TO0	SARI	11				11	3
219	SEAR	YR	NH	FLU_STH_ASIA	BGD	Bangladesh	2016-06-13	2016	24	2016-06-12	2016	24	NOTDEFINED	0TO0	SARI	8				8	0
220	SEAR	YR	NH	FLU_STH_ASIA	BGD	Bangladesh	2016-06-20	2016	25	2016-06-19	2016	25	NOTDEFINED	0TO0	SARI	0				0	0
221	SEAR	YR	NH	FLU_STH_ASIA	BGD	Bangladesh	2016-06-27	2016	26	2016-06-26	2016	26	NOTDEFINED	0TO0	SARI	6				6	3
222	SEAR	YR	NH	FLU_STH_ASIA	BGD	Bangladesh	2016-07-04	2016	27	2016-07-03	2016	27	NOTDEFINED	0TO0	SARI	17				17	1
223	SEAR	YR	NH	FLU_STH_ASIA	BGD	Bangladesh	2016-07-11	2016	28	2016-07-10	2016	28	NOTDEFINED	0TO0	SARI	18				18	3
224	SEAR	YR	NH	FLU_STH_ASIA	BGD	Bangladesh	2016-08-08	2016	32	2016-08-07	2016	32	NOTDEFINED	1TO4	SARI_DEATHS	0
225	SEAR	YR	NH	FLU_STH_ASIA	BGD	Bangladesh	2016-08-15	2016	33	2016-08-14	2016	33	NOTDEFINED	1TO4	SARI_DEATHS	0
226	SEAR	YR	NH	FLU_STH_ASIA	BGD	Bangladesh	2016-08-22	2016	34	2016-08-21	2016	34	NOTDEFINED	1TO4	SARI_DEATHS	0
227	SEAR	YR	NH	FLU_STH_ASIA	BGD	Bangladesh	2016-08-29	2016	35	2016-08-28	2016	35	NOTDEFINED	1TO4	SARI_DEATHS	0
228	SEAR	YR	NH	FLU_STH_ASIA	BGD	Bangladesh	2016-01-04	2016	1	2016-01-03	2016	1	NOTDEFINED	0TO0	SARI_DEATHS	0
229	SEAR	YR	NH	FLU_STH_ASIA	BGD	Bangladesh	2016-01-11	2016	2	2016-01-10	2016	2	NOTDEFINED	0TO0	SARI_DEATHS	0
230	SEAR	YR	NH	FLU_STH_ASIA	BGD	Bangladesh	2016-01-18	2016	3	2016-01-17	2016	3	NOTDEFINED	0TO0	SARI_DEATHS	0
231	SEAR	YR	NH	FLU_STH_ASIA	BGD	Bangladesh	2016-01-25	2016	4	2016-01-24	2016	4	NOTDEFINED	0TO0	SARI_DEATHS	0
232	SEAR	YR	NH	FLU_STH_ASIA	BGD	Bangladesh	2016-11-28	2016	48	2016-11-27	2016	48	NOTDEFINED	0TO0	SARI_DEATHS	0
233	SEAR	YR	NH	FLU_STH_ASIA	BGD	Bangladesh	2016-12-05	2016	49	2016-12-04	2016	49	NOTDEFINED	0TO0	SARI_DEATHS	0
234	SEAR	YR	NH	FLU_STH_ASIA	BGD	Bangladesh	2016-09-05	2016	36	2016-09-04	2016	36	NOTDEFINED	1TO4	SARI_DEATHS	0
235	SEAR	YR	NH	FLU_STH_ASIA	BGD	Bangladesh	2016-09-12	2016	37	2016-09-11	2016	37	NOTDEFINED	1TO4	SARI_DEATHS	0
236	SEAR	YR	NH	FLU_STH_ASIA	BGD	Bangladesh	2016-03-21	2016	12	2016-03-20	2016	12	NOTDEFINED	All	SARI_DEATHS	1
237	SEAR	YR	NH	FLU_STH_ASIA	BGD	Bangladesh	2016-01-04	2016	1	2016-01-03	2016	1	NOTDEFINED	15TO24	ILI	0
238	SEAR	YR	NH	FLU_STH_ASIA	BGD	Bangladesh	2016-01-11	2016	2	2016-01-10	2016	2	NOTDEFINED	15TO24	ILI	4
239	SEAR	YR	NH	FLU_STH_ASIA	BGD	Bangladesh	2016-01-18	2016	3	2016-01-17	2016	3	NOTDEFINED	15TO24	ILI	0
240	SEAR	YR	NH	FLU_STH_ASIA	BGD	Bangladesh	2016-01-25	2016	4	2016-01-24	2016	4	NOTDEFINED	15TO24	ILI	4
241	SEAR	YR	NH	FLU_STH_ASIA	BGD	Bangladesh	2016-11-28	2016	48	2016-11-27	2016	48	NOTDEFINED	15TO24	ILI	0
242	SEAR	YR	NH	FLU_STH_ASIA	BGD	Bangladesh	2016-03-28	2016	13	2016-03-27	2016	13	NOTDEFINED	All	SARI_DEATHS	1
243	SEAR	YR	NH	FLU_STH_ASIA	BGD	Bangladesh	2016-04-04	2016	14	2016-04-03	2016	14	NOTDEFINED	All	SARI_DEATHS	0
244	SEAR	YR	NH	FLU_STH_ASIA	BGD	Bangladesh	2016-04-11	2016	15	2016-04-10	2016	15	NOTDEFINED	All	SARI_DEATHS	0
245	SEAR	YR	NH	FLU_STH_ASIA	BGD	Bangladesh	2016-04-18	2016	16	2016-04-17	2016	16	NOTDEFINED	All	SARI_DEATHS	0
246	SEAR	YR	NH	FLU_STH_ASIA	BGD	Bangladesh	2016-04-25	2016	17	2016-04-24	2016	17	NOTDEFINED	All	SARI_DEATHS	0
247	SEAR	YR	NH	FLU_STH_ASIA	BGD	Bangladesh	2016-01-18	2016	3	2016-01-17	2016	3	NOTDEFINED	25TO39	ILI	0
248	SEAR	YR	NH	FLU_STH_ASIA	BGD	Bangladesh	2016-01-25	2016	4	2016-01-24	2016	4	NOTDEFINED	25TO39	ILI	0
249	SEAR	YR	NH	FLU_STH_ASIA	BGD	Bangladesh	2016-02-01	2016	5	2016-01-31	2016	5	NOTDEFINED	25TO39	ILI	0
250	SEAR	YR	NH	FLU_STH_ASIA	BGD	Bangladesh	2016-02-08	2016	6	2016-02-07	2016	6	NOTDEFINED	25TO39	ILI	7
251	SEAR	YR	NH	FLU_STH_ASIA	BGD	Bangladesh	2016-02-15	2016	7	2016-02-14	2016	7	NOTDEFINED	25TO39	ILI	0
252	SEAR	YR	NH	FLU_STH_ASIA	BGD	Bangladesh	2016-02-22	2016	8	2016-02-21	2016	8	NOTDEFINED	25TO39	ILI	6
253	SEAR	YR	NH	FLU_STH_ASIA	BGD	Bangladesh	2016-12-26	2016	52	2016-12-25	2016	52	NOTDEFINED	25TO39	ILI	8
254	SEAR	YR	NH	FLU_STH_ASIA	BGD	Bangladesh	2016-12-05	2016	49	2016-12-04	2016	49	NOTDEFINED	15TO24	ILI	0
255	SEAR	YR	NH	FLU_STH_ASIA	BGD	Bangladesh	2016-12-12	2016	50	2016-12-11	2016	50	NOTDEFINED	15TO24	ILI	6
256	SEAR	YR	NH	FLU_STH_ASIA	BGD	Bangladesh	2016-12-19	2016	51	2016-12-18	2016	51	NOTDEFINED	15TO24	ILI	0
257	SEAR	YR	NH	FLU_STH_ASIA	BGD	Bangladesh	2016-12-26	2016	52	2016-12-25	2016	52	NOTDEFINED	15TO24	ILI	3
258	SEAR	YR	NH	FLU_STH_ASIA	BGD	Bangladesh	2016-01-04	2016	1	2016-01-03	2016	1	NOTDEFINED	25TO39	SARI	9				0
259	SEAR	YR	NH	FLU_STH_ASIA	BGD	Bangladesh	2016-01-11	2016	2	2016-01-10	2016	2	NOTDEFINED	25TO39	SARI	2				0
260	SEAR	YR	NH	FLU_STH_ASIA	BGD	Bangladesh	2016-11-07	2016	45	2016-11-06	2016	45	NOTDEFINED	25TO39	SARI	15				15	0
261	SEAR	YR	NH	FLU_STH_ASIA	BGD	Bangladesh	2016-11-14	2016	46	2016-11-13	2016	46	NOTDEFINED	25TO39	SARI	8					0
262	SEAR	YR	NH	FLU_STH_ASIA	BGD	Bangladesh	2016-11-21	2016	47	2016-11-20	2016	47	NOTDEFINED	25TO39	SARI	7				7
263	SEAR	YR	NH	FLU_STH_ASIA	BGD	Bangladesh	2016-11-28	2016	48	2016-11-27	2016	48	NOTDEFINED	25TO39	SARI	7				7	0
264	SEAR	YR	NH	FLU_STH_ASIA	BGD	Bangladesh	2016-12-05	2016	49	2016-12-04	2016	49	NOTDEFINED	25TO39	SARI	8				8	0
265	SEAR	YR	NH	FLU_STH_ASIA	BGD	Bangladesh	2016-12-12	2016	50	2016-12-11	2016	50	NOTDEFINED	25TO39	SARI	3				3	0
266	SEAR	YR	NH	FLU_STH_ASIA	BGD	Bangladesh	2016-12-19	2016	51	2016-12-18	2016	51	NOTDEFINED	25TO39	SARI	5				5	0
267	SEAR	YR	NH	FLU_STH_ASIA	BGD	Bangladesh	2016-06-06	2016	23	2016-06-05	2016	23	NOTDEFINED	15TO24	SARI	9				9	4
268	SEAR	YR	NH	FLU_STH_ASIA	BGD	Bangladesh	2016-06-13	2016	24	2016-06-12	2016	24	NOTDEFINED	15TO24	SARI	3				3	2
269	SEAR	YR	NH	FLU_STH_ASIA	BGD	Bangladesh	2016-06-20	2016	25	2016-06-19	2016	25	NOTDEFINED	15TO24	SARI	16				16	5
270	SEAR	YR	NH	FLU_STH_ASIA	BGD	Bangladesh	2016-06-27	2016	26	2016-06-26	2016	26	NOTDEFINED	15TO24	SARI	5				5	2
271	SEAR	YR	NH	FLU_STH_ASIA	BGD	Bangladesh	2016-07-04	2016	27	2016-07-03	2016	27	NOTDEFINED	15TO24	SARI	5				5	2
272	SEAR	YR	NH	FLU_STH_ASIA	BGD	Bangladesh	2016-07-11	2016	28	2016-07-10	2016	28	NOTDEFINED	15TO24	SARI	8				8	3
273	SEAR	YR	NH	FLU_STH_ASIA	BGD	Bangladesh	2016-06-13	2016	24	2016-06-12	2016	24	NOTDEFINED	15TO24	SARI_DEATHS	0
274	SEAR	YR	NH	FLU_STH_ASIA	BGD	Bangladesh	2016-06-20	2016	25	2016-06-19	2016	25	NOTDEFINED	15TO24	SARI_DEATHS	0
275	SEAR	YR	NH	FLU_STH_ASIA	BGD	Bangladesh	2016-06-27	2016	26	2016-06-26	2016	26	NOTDEFINED	15TO24	SARI_DEATHS	0
276	SEAR	YR	NH	FLU_STH_ASIA	BGD	Bangladesh	2016-07-04	2016	27	2016-07-03	2016	27	NOTDEFINED	15TO24	SARI_DEATHS	0
277	SEAR	YR	NH	FLU_STH_ASIA	BGD	Bangladesh	2016-01-18	2016	3	2016-01-17	2016	3	NOTDEFINED	25TO39	SARI_DEATHS	0
278	SEAR	YR	NH	FLU_STH_ASIA	BGD	Bangladesh	2016-01-25	2016	4	2016-01-24	2016	4	NOTDEFINED	25TO39	SARI_DEATHS	0
279	SEAR	YR	NH	FLU_STH_ASIA	BGD	Bangladesh	2016-02-01	2016	5	2016-01-31	2016	5	NOTDEFINED	25TO39	SARI_DEATHS	0
280	SEAR	YR	NH	FLU_STH_ASIA	BGD	Bangladesh	2016-02-08	2016	6	2016-02-07	2016	6	NOTDEFINED	25TO39	SARI_DEATHS	0
281	SEAR	YR	NH	FLU_STH_ASIA	BGD	Bangladesh	2016-02-15	2016	7	2016-02-14	2016	7	NOTDEFINED	25TO39	SARI_DEATHS	0
282	SEAR	YR	NH	FLU_STH_ASIA	BGD	Bangladesh	2016-02-22	2016	8	2016-02-21	2016	8	NOTDEFINED	25TO39	SARI_DEATHS	0
283	SEAR	YR	NH	FLU_STH_ASIA	BGD	Bangladesh	2016-02-29	2016	9	2016-02-28	2016	9	NOTDEFINED	25TO39	SARI_DEATHS	0
284	SEAR	YR	NH	FLU_STH_ASIA	BGD	Bangladesh	2016-07-11	2016	28	2016-07-10	2016	28	NOTDEFINED	15TO24	SARI_DEATHS	0
285	SEAR	YR	NH	FLU_STH_ASIA	BGD	Bangladesh	2016-07-18	2016	29	2016-07-17	2016	29	NOTDEFINED	15TO24	SARI_DEATHS	0
286	SEAR	YR	NH	FLU_STH_ASIA	BGD	Bangladesh	2016-12-26	2016	52	2016-12-25	2016	52	NOTDEFINED	25TO39	SARI_DEATHS	0
287	SEAR	YR	NH	FLU_STH_ASIA	BGD	Bangladesh	2016-02-22	2016	8	2016-02-21	2016	8	NOTDEFINED	1TO4	ILI	0
288	SEAR	YR	NH	FLU_STH_ASIA	BGD	Bangladesh	2016-02-29	2016	9	2016-02-28	2016	9	NOTDEFINED	1TO4	ILI	13
289	SEAR	YR	NH	FLU_STH_ASIA	BGD	Bangladesh	2016-03-07	2016	10	2016-03-06	2016	10	NOTDEFINED	1TO4	ILI	3
290	SEAR	YR	NH	FLU_STH_ASIA	BGD	Bangladesh	2016-03-14	2016	11	2016-03-13	2016	11	NOTDEFINED	1TO4	ILI	9
291	SEAR	YR	NH	FLU_STH_ASIA	BGD	Bangladesh	2016-03-21	2016	12	2016-03-20	2016	12	NOTDEFINED	1TO4	ILI	0
292	SEAR	YR	NH	FLU_STH_ASIA	BGD	Bangladesh	2016-03-28	2016	13	2016-03-27	2016	13	NOTDEFINED	1TO4	ILI	2
293	SEAR	YR	NH	FLU_STH_ASIA	BGD	Bangladesh	2016-05-16	2016	20	2016-05-15	2016	20	NOTDEFINED	40TO59	ILI	0
294	SEAR	YR	NH	FLU_STH_ASIA	BGD	Bangladesh	2016-05-23	2016	21	2016-05-22	2016	21	NOTDEFINED	40TO59	ILI	3
295	SEAR	YR	NH	FLU_STH_ASIA	BGD	Bangladesh	2016-05-30	2016	22	2016-05-29	2016	22	NOTDEFINED	40TO59	ILI	0
296	SEAR	YR	NH	FLU_STH_ASIA	BGD	Bangladesh	2016-06-06	2016	23	2016-06-05	2016	23	NOTDEFINED	40TO59	ILI	1
297	SEAR	YR	NH	FLU_STH_ASIA	BGD	Bangladesh	2016-06-13	2016	24	2016-06-12	2016	24	NOTDEFINED	40TO59	ILI	1
298	SEAR	YR	NH	FLU_STH_ASIA	BGD	Bangladesh	2016-06-20	2016	25	2016-06-19	2016	25	NOTDEFINED	40TO59	ILI	0
299	SEAR	YR	NH	FLU_STH_ASIA	BGD	Bangladesh	2016-03-28	2016	13	2016-03-27	2016	13	NOTDEFINED	40TO59	SARI	4				4	0
300	SEAR	YR	NH	FLU_STH_ASIA	BGD	Bangladesh	2016-04-04	2016	14	2016-04-03	2016	14	NOTDEFINED	40TO59	SARI	9				9	2
301	SEAR	YR	NH	FLU_STH_ASIA	BGD	Bangladesh	2016-04-11	2016	15	2016-04-10	2016	15	NOTDEFINED	40TO59	SARI	6				6	1
302	SEAR	YR	NH	FLU_STH_ASIA	BGD	Bangladesh	2016-04-18	2016	16	2016-04-17	2016	16	NOTDEFINED	40TO59	SARI	5				5	4
303	SEAR	YR	NH	FLU_STH_ASIA	BGD	Bangladesh	2016-04-25	2016	17	2016-04-24	2016	17	NOTDEFINED	40TO59	SARI	9				9	5
304	SEAR	YR	NH	FLU_STH_ASIA	BGD	Bangladesh	2016-05-02	2016	18	2016-05-01	2016	18	NOTDEFINED	40TO59	SARI	11				11	5
305	SEAR	YR	NH	FLU_STH_ASIA	BGD	Bangladesh	2016-08-08	2016	32	2016-08-07	2016	32	NOTDEFINED	1TO4	SARI	1				1	0
306	SEAR	YR	NH	FLU_STH_ASIA	BGD	Bangladesh	2016-08-15	2016	33	2016-08-14	2016	33	NOTDEFINED	1TO4	SARI	1				1	0
307	SEAR	YR	NH	FLU_STH_ASIA	BGD	Bangladesh	2016-08-22	2016	34	2016-08-21	2016	34	NOTDEFINED	1TO4	SARI	1				1	0
308	SEAR	YR	NH	FLU_STH_ASIA	BGD	Bangladesh	2016-08-29	2016	35	2016-08-28	2016	35	NOTDEFINED	1TO4	SARI	10				10	1
309	SEAR	YR	NH	FLU_STH_ASIA	BGD	Bangladesh	2016-09-05	2016	36	2016-09-04	2016	36	NOTDEFINED	1TO4	SARI	7				7	0
310	SEAR	YR	NH	FLU_STH_ASIA	BGD	Bangladesh	2016-09-12	2016	37	2016-09-11	2016	37	NOTDEFINED	1TO4	SARI	0				0	0
311	SEAR	YR	NH	FLU_STH_ASIA	BGD	Bangladesh	2016-02-22	2016	8	2016-02-21	2016	8	NOTDEFINED	1TO4	SARI_DEATHS	0
312	SEAR	YR	NH	FLU_STH_ASIA	BGD	Bangladesh	2016-02-29	2016	9	2016-02-28	2016	9	NOTDEFINED	1TO4	SARI_DEATHS	0
313	SEAR	YR	NH	FLU_STH_ASIA	BGD	Bangladesh	2016-03-07	2016	10	2016-03-06	2016	10	NOTDEFINED	1TO4	SARI_DEATHS	0
314	SEAR	YR	NH	FLU_STH_ASIA	BGD	Bangladesh	2016-03-14	2016	11	2016-03-13	2016	11	NOTDEFINED	1TO4	SARI_DEATHS
315	SEAR	YR	NH	FLU_STH_ASIA	BGD	Bangladesh	2016-03-21	2016	12	2016-03-20	2016	12	NOTDEFINED	1TO4	SARI_DEATHS	0
316	SEAR	YR	NH	FLU_STH_ASIA	BGD	Bangladesh	2016-03-28	2016	13	2016-03-27	2016	13	NOTDEFINED	1TO4	SARI_DEATHS	0
317	SEAR	YR	NH	FLU_STH_ASIA	BGD	Bangladesh	2016-05-16	2016	20	2016-05-15	2016	20	NOTDEFINED	40TO59	SARI_DEATHS	0
318	SEAR	YR	NH	FLU_STH_ASIA	BGD	Bangladesh	2016-05-23	2016	21	2016-05-22	2016	21	NOTDEFINED	40TO59	SARI_DEATHS	0
319	SEAR	YR	NH	FLU_STH_ASIA	BGD	Bangladesh	2016-05-30	2016	22	2016-05-29	2016	22	NOTDEFINED	40TO59	SARI_DEATHS	1
320	SEAR	YR	NH	FLU_STH_ASIA	BGD	Bangladesh	2016-06-06	2016	23	2016-06-05	2016	23	NOTDEFINED	40TO59	SARI_DEATHS	0
321	SEAR	YR	NH	FLU_STH_ASIA	BGD	Bangladesh	2016-06-13	2016	24	2016-06-12	2016	24	NOTDEFINED	40TO59	SARI_DEATHS	0
322	SEAR	YR	NH	FLU_STH_ASIA	BGD	Bangladesh	2016-06-20	2016	25	2016-06-19	2016	25	NOTDEFINED	40TO59	SARI_DEATHS	0
323	SEAR	YR	NH	FLU_STH_ASIA	BGD	Bangladesh	2016-07-11	2016	28	2016-07-10	2016	28	NOTDEFINED	25TO39	ILI	0
324	SEAR	YR	NH	FLU_STH_ASIA	BGD	Bangladesh	2016-07-18	2016	29	2016-07-17	2016	29	NOTDEFINED	25TO39	ILI	7
325	SEAR	YR	NH	FLU_STH_ASIA	BGD	Bangladesh	2016-07-25	2016	30	2016-07-24	2016	30	NOTDEFINED	25TO39	ILI	6
326	SEAR	YR	NH	FLU_STH_ASIA	BGD	Bangladesh	2016-08-01	2016	31	2016-07-31	2016	31	NOTDEFINED	25TO39	ILI	0
327	SEAR	YR	NH	FLU_STH_ASIA	BGD	Bangladesh	2016-08-08	2016	32	2016-08-07	2016	32	NOTDEFINED	25TO39	ILI	8
328	SEAR	YR	NH	FLU_STH_ASIA	BGD	Bangladesh	2016-08-15	2016	33	2016-08-14	2016	33	NOTDEFINED	25TO39	ILI	2
329	SEAR	YR	NH	FLU_STH_ASIA	BGD	Bangladesh	2016-03-28	2016	13	2016-03-27	2016	13	NOTDEFINED	5TO14	ILI	1
330	SEAR	YR	NH	FLU_STH_ASIA	BGD	Bangladesh	2016-04-04	2016	14	2016-04-03	2016	14	NOTDEFINED	5TO14	ILI	5
331	SEAR	YR	NH	FLU_STH_ASIA	BGD	Bangladesh	2016-04-11	2016	15	2016-04-10	2016	15	NOTDEFINED	5TO14	ILI	1
332	SEAR	YR	NH	FLU_STH_ASIA	BGD	Bangladesh	2016-04-18	2016	16	2016-04-17	2016	16	NOTDEFINED	5TO14	ILI	5
333	SEAR	YR	NH	FLU_STH_ASIA	BGD	Bangladesh	2016-04-25	2016	17	2016-04-24	2016	17	NOTDEFINED	5TO14	ILI	0
334	SEAR	YR	NH	FLU_STH_ASIA	BGD	Bangladesh	2016-05-02	2016	18	2016-05-01	2016	18	NOTDEFINED	5TO14	ILI	15
335	SEAR	YR	NH	FLU_STH_ASIA	BGD	Bangladesh	2016-02-08	2016	6	2016-02-07	2016	6	NOTDEFINED	5TO14	SARI	8				1
336	SEAR	YR	NH	FLU_STH_ASIA	BGD	Bangladesh	2016-02-15	2016	7	2016-02-14	2016	7	NOTDEFINED	5TO14	SARI	3				0
337	SEAR	YR	NH	FLU_STH_ASIA	BGD	Bangladesh	2016-02-22	2016	8	2016-02-21	2016	8	NOTDEFINED	5TO14	SARI	10				1
338	SEAR	YR	NH	FLU_STH_ASIA	BGD	Bangladesh	2016-02-29	2016	9	2016-02-28	2016	9	NOTDEFINED	5TO14	SARI	8				0
339	SEAR	YR	NH	FLU_STH_ASIA	BGD	Bangladesh	2016-03-07	2016	10	2016-03-06	2016	10	NOTDEFINED	5TO14	SARI	10				4
340	SEAR	YR	NH	FLU_STH_ASIA	BGD	Bangladesh	2016-03-14	2016	11	2016-03-13	2016	11	NOTDEFINED	5TO14	SARI	8				8	1
341	SEAR	YR	NH	FLU_STH_ASIA	BGD	Bangladesh	2016-05-23	2016	21	2016-05-22	2016	21	NOTDEFINED	25TO39	SARI	10				10	7
342	SEAR	YR	NH	FLU_STH_ASIA	BGD	Bangladesh	2016-05-30	2016	22	2016-05-29	2016	22	NOTDEFINED	25TO39	SARI	2				2	0
343	SEAR	YR	NH	FLU_STH_ASIA	BGD	Bangladesh	2016-06-06	2016	23	2016-06-05	2016	23	NOTDEFINED	25TO39	SARI	15				15	4
344	SEAR	YR	NH	FLU_STH_ASIA	BGD	Bangladesh	2016-06-13	2016	24	2016-06-12	2016	24	NOTDEFINED	25TO39	SARI	11				11	5
345	SEAR	YR	NH	FLU_STH_ASIA	BGD	Bangladesh	2016-06-20	2016	25	2016-06-19	2016	25	NOTDEFINED	25TO39	SARI	11				11	4
346	SEAR	YR	NH	FLU_STH_ASIA	BGD	Bangladesh	2016-06-27	2016	26	2016-06-26	2016	26	NOTDEFINED	25TO39	SARI	3				3	0
347	SEAR	YR	NH	FLU_STH_ASIA	BGD	Bangladesh	2016-07-11	2016	28	2016-07-10	2016	28	NOTDEFINED	25TO39	SARI_DEATHS	0
348	SEAR	YR	NH	FLU_STH_ASIA	BGD	Bangladesh	2016-07-18	2016	29	2016-07-17	2016	29	NOTDEFINED	25TO39	SARI_DEATHS	1
349	SEAR	YR	NH	FLU_STH_ASIA	BGD	Bangladesh	2016-07-25	2016	30	2016-07-24	2016	30	NOTDEFINED	25TO39	SARI_DEATHS	0
350	SEAR	YR	NH	FLU_STH_ASIA	BGD	Bangladesh	2016-08-01	2016	31	2016-07-31	2016	31	NOTDEFINED	25TO39	SARI_DEATHS	0
351	SEAR	YR	NH	FLU_STH_ASIA	BGD	Bangladesh	2016-08-08	2016	32	2016-08-07	2016	32	NOTDEFINED	25TO39	SARI_DEATHS	0
352	SEAR	YR	NH	FLU_STH_ASIA	BGD	Bangladesh	2016-08-15	2016	33	2016-08-14	2016	33	NOTDEFINED	25TO39	SARI_DEATHS	0
353	SEAR	YR	NH	FLU_STH_ASIA	BGD	Bangladesh	2016-09-12	2016	37	2016-09-11	2016	37	NOTDEFINED	5TO14	SARI_DEATHS	0
354	SEAR	YR	NH	FLU_STH_ASIA	BGD	Bangladesh	2016-09-19	2016	38	2016-09-18	2016	38	NOTDEFINED	5TO14	SARI_DEATHS	0
355	SEAR	YR	NH	FLU_STH_ASIA	BGD	Bangladesh	2016-09-26	2016	39	2016-09-25	2016	39	NOTDEFINED	5TO14	SARI_DEATHS	0
356	SEAR	YR	NH	FLU_STH_ASIA	BGD	Bangladesh	2016-10-03	2016	40	2016-10-02	2016	40	NOTDEFINED	5TO14	SARI_DEATHS	1
357	SEAR	YR	NH	FLU_STH_ASIA	BGD	Bangladesh	2016-10-10	2016	41	2016-10-09	2016	41	NOTDEFINED	5TO14	SARI_DEATHS	0
358	SEAR	YR	NH	FLU_STH_ASIA	BGD	Bangladesh	2016-10-17	2016	42	2016-10-16	2016	42	NOTDEFINED	5TO14	SARI_DEATHS	0
359	SEAR	YR	NH	FLU_STH_ASIA	BGD	Bangladesh	2016-03-14	2016	11	2016-03-13	2016	11	NOTDEFINED	60TO	ILI	0
360	SEAR	YR	NH	FLU_STH_ASIA	BGD	Bangladesh	2016-03-21	2016	12	2016-03-20	2016	12	NOTDEFINED	60TO	ILI	1
361	SEAR	YR	NH	FLU_STH_ASIA	BGD	Bangladesh	2016-10-31	2016	44	2016-10-30	2016	44	NOTDEFINED	40TO59	ILI	0
362	SEAR	YR	NH	FLU_STH_ASIA	BGD	Bangladesh	2016-11-07	2016	45	2016-11-06	2016	45	NOTDEFINED	40TO59	ILI	3
363	SEAR	YR	NH	FLU_STH_ASIA	BGD	Bangladesh	2016-11-14	2016	46	2016-11-13	2016	46	NOTDEFINED	40TO59	ILI	1
364	SEAR	YR	NH	FLU_STH_ASIA	BGD	Bangladesh	2016-03-28	2016	13	2016-03-27	2016	13	NOTDEFINED	60TO	ILI	0
365	SEAR	YR	NH	FLU_STH_ASIA	BGD	Bangladesh	2016-04-04	2016	14	2016-04-03	2016	14	NOTDEFINED	60TO	ILI	0
366	SEAR	YR	NH	FLU_STH_ASIA	BGD	Bangladesh	2016-04-11	2016	15	2016-04-10	2016	15	NOTDEFINED	60TO	ILI	0
367	SEAR	YR	NH	FLU_STH_ASIA	BGD	Bangladesh	2016-04-18	2016	16	2016-04-17	2016	16	NOTDEFINED	60TO	ILI	0
368	SEAR	YR	NH	FLU_STH_ASIA	BGD	Bangladesh	2016-11-21	2016	47	2016-11-20	2016	47	NOTDEFINED	40TO59	ILI	5
369	SEAR	YR	NH	FLU_STH_ASIA	BGD	Bangladesh	2016-11-28	2016	48	2016-11-27	2016	48	NOTDEFINED	40TO59	ILI	0
370	SEAR	YR	NH	FLU_STH_ASIA	BGD	Bangladesh	2016-12-05	2016	49	2016-12-04	2016	49	NOTDEFINED	40TO59	ILI	0
371	SEAR	YR	NH	FLU_STH_ASIA	BGD	Bangladesh	2016-09-12	2016	37	2016-09-11	2016	37	NOTDEFINED	40TO59	SARI	3				3	0
372	SEAR	YR	NH	FLU_STH_ASIA	BGD	Bangladesh	2016-09-19	2016	38	2016-09-18	2016	38	NOTDEFINED	40TO59	SARI	16				16	0
373	SEAR	YR	NH	FLU_STH_ASIA	BGD	Bangladesh	2016-09-26	2016	39	2016-09-25	2016	39	NOTDEFINED	40TO59	SARI	8				8	0
374	SEAR	YR	NH	FLU_STH_ASIA	BGD	Bangladesh	2016-10-03	2016	40	2016-10-02	2016	40	NOTDEFINED	40TO59	SARI	13				13	3
375	SEAR	YR	NH	FLU_STH_ASIA	BGD	Bangladesh	2016-10-10	2016	41	2016-10-09	2016	41	NOTDEFINED	40TO59	SARI	6				6	0
376	SEAR	YR	NH	FLU_STH_ASIA	BGD	Bangladesh	2016-10-17	2016	42	2016-10-16	2016	42	NOTDEFINED	40TO59	SARI	6				6	0
377	SEAR	YR	NH	FLU_STH_ASIA	BGD	Bangladesh	2016-10-24	2016	43	2016-10-23	2016	43	NOTDEFINED	40TO59	SARI	14				14	1
378	SEAR	YR	NH	FLU_STH_ASIA	BGD	Bangladesh	2016-02-01	2016	5	2016-01-31	2016	5	NOTDEFINED	60TO	SARI	11				0
379	SEAR	YR	NH	FLU_STH_ASIA	BGD	Bangladesh	2016-02-08	2016	6	2016-02-07	2016	6	NOTDEFINED	60TO	SARI	9				1
380	SEAR	YR	NH	FLU_STH_ASIA	BGD	Bangladesh	2016-02-15	2016	7	2016-02-14	2016	7	NOTDEFINED	60TO	SARI	7				1
381	SEAR	YR	NH	FLU_STH_ASIA	BGD	Bangladesh	2016-02-22	2016	8	2016-02-21	2016	8	NOTDEFINED	60TO	SARI	20				0
382	SEAR	YR	NH	FLU_STH_ASIA	BGD	Bangladesh	2016-02-29	2016	9	2016-02-28	2016	9	NOTDEFINED	60TO	SARI	19				1
383	SEAR	YR	NH	FLU_STH_ASIA	BGD	Bangladesh	2016-03-07	2016	10	2016-03-06	2016	10	NOTDEFINED	60TO	SARI	16				3
384	SEAR	YR	NH	FLU_STH_ASIA	BGD	Bangladesh	2016-01-04	2016	1	2016-01-03	2016	1	NOTDEFINED	40TO59	SARI_DEATHS	1
385	SEAR	YR	NH	FLU_STH_ASIA	BGD	Bangladesh	2016-10-31	2016	44	2016-10-30	2016	44	NOTDEFINED	40TO59	SARI_DEATHS	0
386	SEAR	YR	NH	FLU_STH_ASIA	BGD	Bangladesh	2016-11-07	2016	45	2016-11-06	2016	45	NOTDEFINED	40TO59	SARI_DEATHS	1
387	SEAR	YR	NH	FLU_STH_ASIA	BGD	Bangladesh	2016-11-14	2016	46	2016-11-13	2016	46	NOTDEFINED	40TO59	SARI_DEATHS	0
388	SEAR	YR	NH	FLU_STH_ASIA	BGD	Bangladesh	2016-11-21	2016	47	2016-11-20	2016	47	NOTDEFINED	40TO59	SARI_DEATHS
389	SEAR	YR	NH	FLU_STH_ASIA	BGD	Bangladesh	2016-11-28	2016	48	2016-11-27	2016	48	NOTDEFINED	40TO59	SARI_DEATHS	0
390	SEAR	YR	NH	FLU_STH_ASIA	BGD	Bangladesh	2016-12-05	2016	49	2016-12-04	2016	49	NOTDEFINED	40TO59	SARI_DEATHS	0
391	SEAR	YR	NH	FLU_STH_ASIA	BGD	Bangladesh	2016-09-12	2016	37	2016-09-11	2016	37	NOTDEFINED	5TO14	ILI	1
392	SEAR	YR	NH	FLU_STH_ASIA	BGD	Bangladesh	2016-09-19	2016	38	2016-09-18	2016	38	NOTDEFINED	5TO14	ILI	3
393	SEAR	YR	NH	FLU_STH_ASIA	BGD	Bangladesh	2016-09-26	2016	39	2016-09-25	2016	39	NOTDEFINED	5TO14	ILI	0
394	SEAR	YR	NH	FLU_STH_ASIA	BGD	Bangladesh	2016-10-03	2016	40	2016-10-02	2016	40	NOTDEFINED	5TO14	ILI	6
395	SEAR	YR	NH	FLU_STH_ASIA	BGD	Bangladesh	2016-10-10	2016	41	2016-10-09	2016	41	NOTDEFINED	5TO14	ILI	0
396	SEAR	YR	NH	FLU_STH_ASIA	BGD	Bangladesh	2016-10-17	2016	42	2016-10-16	2016	42	NOTDEFINED	5TO14	ILI	2
397	SEAR	YR	NH	FLU_STH_ASIA	BGD	Bangladesh	2016-03-14	2016	11	2016-03-13	2016	11	NOTDEFINED	60TO	SARI_DEATHS
398	SEAR	YR	NH	FLU_STH_ASIA	BGD	Bangladesh	2016-03-21	2016	12	2016-03-20	2016	12	NOTDEFINED	60TO	SARI_DEATHS	0
399	SEAR	YR	NH	FLU_STH_ASIA	BGD	Bangladesh	2016-03-28	2016	13	2016-03-27	2016	13	NOTDEFINED	60TO	SARI_DEATHS	0
400	SEAR	YR	NH	FLU_STH_ASIA	BGD	Bangladesh	2016-04-04	2016	14	2016-04-03	2016	14	NOTDEFINED	60TO	SARI_DEATHS	0
401	SEAR	YR	NH	FLU_STH_ASIA	BGD	Bangladesh	2016-04-11	2016	15	2016-04-10	2016	15	NOTDEFINED	60TO	SARI_DEATHS	0
402	SEAR	YR	NH	FLU_STH_ASIA	BGD	Bangladesh	2016-04-18	2016	16	2016-04-17	2016	16	NOTDEFINED	60TO	SARI_DEATHS	0
403	SEAR	YR	NH	FLU_STH_ASIA	BGD	Bangladesh	2016-08-01	2016	31	2016-07-31	2016	31	NOTDEFINED	5TO14	SARI	23				23	5
404	SEAR	YR	NH	FLU_STH_ASIA	BGD	Bangladesh	2016-08-08	2016	32	2016-08-07	2016	32	NOTDEFINED	5TO14	SARI	12				12	2
405	SEAR	YR	NH	FLU_STH_ASIA	BGD	Bangladesh	2016-08-15	2016	33	2016-08-14	2016	33	NOTDEFINED	5TO14	SARI	7				7	0
406	SEAR	YR	NH	FLU_STH_ASIA	BGD	Bangladesh	2016-08-22	2016	34	2016-08-21	2016	34	NOTDEFINED	5TO14	SARI	10				10	0
407	SEAR	YR	NH	FLU_STH_ASIA	BGD	Bangladesh	2016-08-29	2016	35	2016-08-28	2016	35	NOTDEFINED	5TO14	SARI	16				16	3
408	SEAR	YR	NH	FLU_STH_ASIA	BGD	Bangladesh	2016-09-05	2016	36	2016-09-04	2016	36	NOTDEFINED	5TO14	SARI	4				4	0
409	SEAR	YR	NH	FLU_STH_ASIA	BGD	Bangladesh	2016-06-13	2016	24	2016-06-12	2016	24	NOTDEFINED	All	ILI	14	71911				3																										6
410	SEAR	YR	NH	FLU_STH_ASIA	BGD	Bangladesh	2016-06-20	2016	25	2016-06-19	2016	25	NOTDEFINED	All	ILI	23	71524				11																										6
411	SEAR	YR	NH	FLU_STH_ASIA	BGD	Bangladesh	2016-06-27	2016	26	2016-06-26	2016	26	NOTDEFINED	All	ILI	15	65475				5																										6
412	SEAR	YR	NH	FLU_STH_ASIA	BGD	Bangladesh	2016-07-04	2016	27	2016-07-03	2016	27	NOTDEFINED	All	ILI	8	56303				0																										6
413	SEAR	YR	NH	FLU_STH_ASIA	BGD	Bangladesh	2016-07-11	2016	28	2016-07-10	2016	28	NOTDEFINED	All	ILI	29	54487				8																										6
414	SEAR	YR	NH	FLU_STH_ASIA	BGD	Bangladesh	2016-07-18	2016	29	2016-07-17	2016	29	NOTDEFINED	All	ILI	24	82626				7																										6
415	SEAR	YR	NH	FLU_STH_ASIA	BGD	Bangladesh	2016-06-06	2016	23	2016-06-05	2016	23	NOTDEFINED	All	QLT_STATUS
416	SEAR	YR	NH	FLU_STH_ASIA	BGD	Bangladesh	2016-06-13	2016	24	2016-06-12	2016	24	NOTDEFINED	All	QLT_STATUS
417	SEAR	YR	NH	FLU_STH_ASIA	BGD	Bangladesh	2016-06-20	2016	25	2016-06-19	2016	25	NOTDEFINED	All	QLT_STATUS
418	SEAR	YR	NH	FLU_STH_ASIA	BGD	Bangladesh	2016-06-27	2016	26	2016-06-26	2016	26	NOTDEFINED	All	QLT_STATUS
419	SEAR	YR	NH	FLU_STH_ASIA	BGD	Bangladesh	2016-07-04	2016	27	2016-07-03	2016	27	NOTDEFINED	All	QLT_STATUS
420	SEAR	YR	NH	FLU_STH_ASIA	BGD	Bangladesh	2016-07-11	2016	28	2016-07-10	2016	28	NOTDEFINED	All	QLT_STATUS
421	SEAR	YR	NH	FLU_STH_ASIA	BGD	Bangladesh	2016-01-04	2016	1	2016-01-03	2016	1	NOTDEFINED	All	SARI	47		15721		47																											14
422	SEAR	YR	NH	FLU_STH_ASIA	BGD	Bangladesh	2016-01-11	2016	2	2016-01-10	2016	2	NOTDEFINED	All	SARI	26		14549		26																											14
423	SEAR	YR	NH	FLU_STH_ASIA	BGD	Bangladesh	2016-01-18	2016	3	2016-01-17	2016	3	NOTDEFINED	All	SARI	52		15903		52																											14
424	SEAR	YR	NH	FLU_STH_ASIA	BGD	Bangladesh	2016-01-25	2016	4	2016-01-24	2016	4	NOTDEFINED	All	SARI	26		14268		2																											14
425	SEAR	YR	NH	FLU_STH_ASIA	BGD	Bangladesh	2016-11-21	2016	47	2016-11-20	2016	47	NOTDEFINED	All	SARI	50		15934		50	0																										12
426	SEAR	YR	NH	FLU_STH_ASIA	BGD	Bangladesh	2016-11-28	2016	48	2016-11-27	2016	48	NOTDEFINED	All	SARI	50		18447		50	0																										12
427	SEAR	YR	NH	FLU_STH_ASIA	BGD	Bangladesh	2016-12-05	2016	49	2016-12-04	2016	49	NOTDEFINED	All	SARI	73		15160		73	1																										12
428	SEAR	YR	NH	FLU_STH_ASIA	BGD	Bangladesh	2016-12-12	2016	50	2016-12-11	2016	50	NOTDEFINED	All	SARI	38		14570		38	0																										12
429	SEAR	YR	NH	FLU_STH_ASIA	BGD	Bangladesh	2016-12-19	2016	51	2016-12-18	2016	51	NOTDEFINED	All	SARI	42		15437		42	1																										12
430	SEAR	YR	NH	FLU_STH_ASIA	BGD	Bangladesh	2016-01-04	2016	1	2016-01-03	2016	1	NOTDEFINED	0TO0	ILI	9
431	SEAR	YR	NH	FLU_STH_ASIA	BGD	Bangladesh	2016-01-11	2016	2	2016-01-10	2016	2	NOTDEFINED	0TO0	ILI	0
432	SEAR	YR	NH	FLU_STH_ASIA	BGD	Bangladesh	2016-01-18	2016	3	2016-01-17	2016	3	NOTDEFINED	0TO0	ILI	8
433	SEAR	YR	NH	FLU_STH_ASIA	BGD	Bangladesh	2016-01-25	2016	4	2016-01-24	2016	4	NOTDEFINED	0TO0	ILI	0
434	SEAR	YR	NH	FLU_STH_ASIA	BGD	Bangladesh	2016-11-28	2016	48	2016-11-27	2016	48	NOTDEFINED	0TO0	ILI	0
435	SEAR	YR	NH	FLU_STH_ASIA	BGD	Bangladesh	2016-12-05	2016	49	2016-12-04	2016	49	NOTDEFINED	0TO0	ILI	5
436	SEAR	YR	NH	FLU_STH_ASIA	BGD	Bangladesh	2016-12-12	2016	50	2016-12-11	2016	50	NOTDEFINED	0TO0	ILI	0
437	SEAR	YR	NH	FLU_STH_ASIA	BGD	Bangladesh	2016-12-19	2016	51	2016-12-18	2016	51	NOTDEFINED	0TO0	ILI	7
438	SEAR	YR	NH	FLU_STH_ASIA	BGD	Bangladesh	2016-12-26	2016	52	2016-12-25	2016	52	NOTDEFINED	0TO0	ILI	0
439	SEAR	YR	NH	FLU_STH_ASIA	BGD	Bangladesh	2016-03-28	2016	13	2016-03-27	2016	13	NOTDEFINED	5TO14	SARI_DEATHS	0
440	SEAR	YR	NH	FLU_STH_ASIA	BGD	Bangladesh	2016-04-04	2016	14	2016-04-03	2016	14	NOTDEFINED	5TO14	SARI_DEATHS	0
441	SEAR	YR	NH	FLU_STH_ASIA	BGD	Bangladesh	2016-12-26	2016	52	2016-12-25	2016	52	NOTDEFINED	All	SARI	29		16045		29	0																										12
442	SEAR	YR	NH	FLU_STH_ASIA	BGD	Bangladesh	2016-04-11	2016	15	2016-04-10	2016	15	NOTDEFINED	5TO14	SARI_DEATHS	0
443	SEAR	YR	NH	FLU_STH_ASIA	BGD	Bangladesh	2016-04-18	2016	16	2016-04-17	2016	16	NOTDEFINED	5TO14	SARI_DEATHS	0
444	SEAR	YR	NH	FLU_STH_ASIA	BGD	Bangladesh	2016-04-25	2016	17	2016-04-24	2016	17	NOTDEFINED	5TO14	SARI_DEATHS	0
445	SEAR	YR	NH	FLU_STH_ASIA	BGD	Bangladesh	2016-05-02	2016	18	2016-05-01	2016	18	NOTDEFINED	5TO14	SARI_DEATHS	0
446	SEAR	YR	NH	FLU_STH_ASIA	BGD	Bangladesh	2016-10-10	2016	41	2016-10-09	2016	41	NOTDEFINED	0TO0	SARI	3				3	0
447	SEAR	YR	NH	FLU_STH_ASIA	BGD	Bangladesh	2016-10-17	2016	42	2016-10-16	2016	42	NOTDEFINED	0TO0	SARI	3				3	0
448	SEAR	YR	NH	FLU_STH_ASIA	BGD	Bangladesh	2016-10-24	2016	43	2016-10-23	2016	43	NOTDEFINED	0TO0	SARI	2				2	0
449	SEAR	YR	NH	FLU_STH_ASIA	BGD	Bangladesh	2016-10-31	2016	44	2016-10-30	2016	44	NOTDEFINED	0TO0	SARI	12				12	0
450	SEAR	YR	NH	FLU_STH_ASIA	BGD	Bangladesh	2016-11-07	2016	45	2016-11-06	2016	45	NOTDEFINED	0TO0	SARI	14				14	0
451	SEAR	YR	NH	FLU_STH_ASIA	BGD	Bangladesh	2016-11-14	2016	46	2016-11-13	2016	46	NOTDEFINED	0TO0	SARI	4					0
452	SEAR	YR	NH	FLU_STH_ASIA	BGD	Bangladesh	2016-09-05	2016	36	2016-09-04	2016	36	NOTDEFINED	60TO	ILI	0
453	SEAR	YR	NH	FLU_STH_ASIA	BGD	Bangladesh	2016-09-12	2016	37	2016-09-11	2016	37	NOTDEFINED	60TO	ILI	1
454	SEAR	YR	NH	FLU_STH_ASIA	BGD	Bangladesh	2016-09-19	2016	38	2016-09-18	2016	38	NOTDEFINED	60TO	ILI	0
455	SEAR	YR	NH	FLU_STH_ASIA	BGD	Bangladesh	2016-09-26	2016	39	2016-09-25	2016	39	NOTDEFINED	60TO	ILI	1
456	SEAR	YR	NH	FLU_STH_ASIA	BGD	Bangladesh	2016-10-03	2016	40	2016-10-02	2016	40	NOTDEFINED	60TO	ILI	0
457	SEAR	YR	NH	FLU_STH_ASIA	BGD	Bangladesh	2016-10-10	2016	41	2016-10-09	2016	41	NOTDEFINED	60TO	ILI	2
458	SEAR	YR	NH	FLU_STH_ASIA	BGD	Bangladesh	2016-06-13	2016	24	2016-06-12	2016	24	NOTDEFINED	All	SARI_DEATHS	1
459	SEAR	YR	NH	FLU_STH_ASIA	BGD	Bangladesh	2016-06-20	2016	25	2016-06-19	2016	25	NOTDEFINED	All	SARI_DEATHS	0
460	SEAR	YR	NH	FLU_STH_ASIA	BGD	Bangladesh	2016-06-27	2016	26	2016-06-26	2016	26	NOTDEFINED	All	SARI_DEATHS	0
461	SEAR	YR	NH	FLU_STH_ASIA	BGD	Bangladesh	2016-07-04	2016	27	2016-07-03	2016	27	NOTDEFINED	All	SARI_DEATHS	1
462	SEAR	YR	NH	FLU_STH_ASIA	BGD	Bangladesh	2016-07-11	2016	28	2016-07-10	2016	28	NOTDEFINED	All	SARI_DEATHS	4
463	SEAR	YR	NH	FLU_STH_ASIA	BGD	Bangladesh	2016-07-18	2016	29	2016-07-17	2016	29	NOTDEFINED	All	SARI_DEATHS	3
464	SEAR	YR	NH	FLU_STH_ASIA	BGD	Bangladesh	2016-07-18	2016	29	2016-07-17	2016	29	NOTDEFINED	60TO	SARI	18				18	3
465	SEAR	YR	NH	FLU_STH_ASIA	BGD	Bangladesh	2016-07-25	2016	30	2016-07-24	2016	30	NOTDEFINED	60TO	SARI	9				9	3
466	SEAR	YR	NH	FLU_STH_ASIA	BGD	Bangladesh	2016-08-01	2016	31	2016-07-31	2016	31	NOTDEFINED	60TO	SARI	4				4	0
467	SEAR	YR	NH	FLU_STH_ASIA	BGD	Bangladesh	2016-08-08	2016	32	2016-08-07	2016	32	NOTDEFINED	60TO	SARI	7				7	0
468	SEAR	YR	NH	FLU_STH_ASIA	BGD	Bangladesh	2016-08-15	2016	33	2016-08-14	2016	33	NOTDEFINED	60TO	SARI	7				7	1
469	SEAR	YR	NH	FLU_STH_ASIA	BGD	Bangladesh	2016-08-22	2016	34	2016-08-21	2016	34	NOTDEFINED	60TO	SARI	5				5	0
470	SEAR	YR	NH	FLU_STH_ASIA	BGD	Bangladesh	2016-07-25	2016	30	2016-07-24	2016	30	NOTDEFINED	0TO0	SARI_DEATHS	0
471	SEAR	YR	NH	FLU_STH_ASIA	BGD	Bangladesh	2016-08-01	2016	31	2016-07-31	2016	31	NOTDEFINED	0TO0	SARI_DEATHS	0
472	SEAR	YR	NH	FLU_STH_ASIA	BGD	Bangladesh	2016-08-08	2016	32	2016-08-07	2016	32	NOTDEFINED	0TO0	SARI_DEATHS	0
473	SEAR	YR	NH	FLU_STH_ASIA	BGD	Bangladesh	2016-08-15	2016	33	2016-08-14	2016	33	NOTDEFINED	0TO0	SARI_DEATHS	0
474	SEAR	YR	NH	FLU_STH_ASIA	BGD	Bangladesh	2016-08-22	2016	34	2016-08-21	2016	34	NOTDEFINED	0TO0	SARI_DEATHS	0
475	SEAR	YR	NH	FLU_STH_ASIA	BGD	Bangladesh	2016-08-29	2016	35	2016-08-28	2016	35	NOTDEFINED	0TO0	SARI_DEATHS	0
476	SEAR	YR	NH	FLU_STH_ASIA	BGD	Bangladesh	2016-07-25	2016	30	2016-07-24	2016	30	NOTDEFINED	15TO24	ILI	7
477	SEAR	YR	NH	FLU_STH_ASIA	BGD	Bangladesh	2016-08-01	2016	31	2016-07-31	2016	31	NOTDEFINED	15TO24	ILI	0
478	SEAR	YR	NH	FLU_STH_ASIA	BGD	Bangladesh	2016-08-08	2016	32	2016-08-07	2016	32	NOTDEFINED	15TO24	ILI	5
479	SEAR	YR	NH	FLU_STH_ASIA	BGD	Bangladesh	2016-08-15	2016	33	2016-08-14	2016	33	NOTDEFINED	15TO24	ILI	1
480	SEAR	YR	NH	FLU_STH_ASIA	BGD	Bangladesh	2016-08-22	2016	34	2016-08-21	2016	34	NOTDEFINED	15TO24	ILI	4
481	SEAR	YR	NH	FLU_STH_ASIA	BGD	Bangladesh	2016-08-29	2016	35	2016-08-28	2016	35	NOTDEFINED	15TO24	ILI	3
482	SEAR	YR	NH	FLU_STH_ASIA	BGD	Bangladesh	2016-09-05	2016	36	2016-09-04	2016	36	NOTDEFINED	60TO	SARI_DEATHS	0
483	SEAR	YR	NH	FLU_STH_ASIA	BGD	Bangladesh	2016-09-12	2016	37	2016-09-11	2016	37	NOTDEFINED	60TO	SARI_DEATHS	0
484	SEAR	YR	NH	FLU_STH_ASIA	BGD	Bangladesh	2016-09-19	2016	38	2016-09-18	2016	38	NOTDEFINED	60TO	SARI_DEATHS	0
485	SEAR	YR	NH	FLU_STH_ASIA	BGD	Bangladesh	2016-09-26	2016	39	2016-09-25	2016	39	NOTDEFINED	60TO	SARI_DEATHS	0
486	SEAR	YR	NH	FLU_STH_ASIA	BGD	Bangladesh	2016-10-03	2016	40	2016-10-02	2016	40	NOTDEFINED	60TO	SARI_DEATHS	1
487	SEAR	YR	NH	FLU_STH_ASIA	BGD	Bangladesh	2016-10-10	2016	41	2016-10-09	2016	41	NOTDEFINED	60TO	SARI_DEATHS	0
488	SEAR	YR	NH	FLU_STH_ASIA	BGD	Bangladesh	2016-02-01	2016	5	2016-01-31	2016	5	NOTDEFINED	15TO24	SARI	3				0
489	SEAR	YR	NH	FLU_STH_ASIA	BGD	Bangladesh	2016-02-08	2016	6	2016-02-07	2016	6	NOTDEFINED	15TO24	SARI	4				0
490	SEAR	YR	NH	FLU_STH_ASIA	BGD	Bangladesh	2016-02-15	2016	7	2016-02-14	2016	7	NOTDEFINED	15TO24	SARI	7				0
491	SEAR	YR	NH	FLU_STH_ASIA	BGD	Bangladesh	2016-02-22	2016	8	2016-02-21	2016	8	NOTDEFINED	15TO24	SARI	5				0
492	SEAR	YR	NH	FLU_STH_ASIA	BGD	Bangladesh	2016-02-29	2016	9	2016-02-28	2016	9	NOTDEFINED	15TO24	SARI	3				0
493	SEAR	YR	NH	FLU_STH_ASIA	BGD	Bangladesh	2016-03-07	2016	10	2016-03-06	2016	10	NOTDEFINED	15TO24	SARI	6				1
494	SEAR	YR	NH	FLU_STH_ASIA	BGD	Bangladesh	2016-01-04	2016	1	2016-01-03	2016	1	NOTDEFINED	All	ILI	35	66318				1																										6
495	SEAR	YR	NH	FLU_STH_ASIA	BGD	Bangladesh	2016-01-11	2016	2	2016-01-10	2016	2	NOTDEFINED	All	ILI	14	65366				0																										6
496	SEAR	YR	NH	FLU_STH_ASIA	BGD	Bangladesh	2016-01-18	2016	3	2016-01-17	2016	3	NOTDEFINED	All	ILI	29	63937				1																										6
497	SEAR	YR	NH	FLU_STH_ASIA	BGD	Bangladesh	2016-01-25	2016	4	2016-01-24	2016	4	NOTDEFINED	All	ILI	13	79379				1																										6
498	SEAR	YR	NH	FLU_STH_ASIA	BGD	Bangladesh	2016-11-28	2016	48	2016-11-27	2016	48	NOTDEFINED	All	ILI	8	67742				0																										6
499	SEAR	YR	NH	FLU_STH_ASIA	BGD	Bangladesh	2016-12-05	2016	49	2016-12-04	2016	49	NOTDEFINED	All	ILI	17	67990				0																										6
500	SEAR	YR	NH	FLU_STH_ASIA	BGD	Bangladesh	2016-12-12	2016	50	2016-12-11	2016	50	NOTDEFINED	All	ILI	15	60235				0																										6
501	SEAR	YR	NH	FLU_STH_ASIA	BGD	Bangladesh	2016-12-19	2016	51	2016-12-18	2016	51	NOTDEFINED	All	ILI	21	60869				1																										6
502	SEAR	YR	NH	FLU_STH_ASIA	BGD	Bangladesh	2016-12-26	2016	52	2016-12-25	2016	52	NOTDEFINED	All	ILI	15	73656				0																										6
503	SEAR	YR	NH	FLU_STH_ASIA	BGD	Bangladesh	2016-10-17	2016	42	2016-10-16	2016	42	NOTDEFINED	15TO24	SARI_DEATHS	0
504	SEAR	YR	NH	FLU_STH_ASIA	BGD	Bangladesh	2016-10-24	2016	43	2016-10-23	2016	43	NOTDEFINED	15TO24	SARI_DEATHS	0
505	SEAR	YR	NH	FLU_STH_ASIA	BGD	Bangladesh	2016-10-31	2016	44	2016-10-30	2016	44	NOTDEFINED	15TO24	SARI_DEATHS	0
506	SEAR	YR	NH	FLU_STH_ASIA	BGD	Bangladesh	2016-11-07	2016	45	2016-11-06	2016	45	NOTDEFINED	15TO24	SARI_DEATHS	0
507	SEAR	YR	NH	FLU_STH_ASIA	BGD	Bangladesh	2016-11-14	2016	46	2016-11-13	2016	46	NOTDEFINED	15TO24	SARI_DEATHS	0
508	SEAR	YR	NH	FLU_STH_ASIA	BGD	Bangladesh	2016-11-21	2016	47	2016-11-20	2016	47	NOTDEFINED	15TO24	SARI_DEATHS
509	SEAR	YR	NH	FLU_STH_ASIA	BGD	Bangladesh	2016-06-27	2016	26	2016-06-26	2016	26	NOTDEFINED	1TO4	ILI	0
510	SEAR	YR	NH	FLU_STH_ASIA	BGD	Bangladesh	2016-07-04	2016	27	2016-07-03	2016	27	NOTDEFINED	1TO4	ILI	4
511	SEAR	YR	NH	FLU_STH_ASIA	BGD	Bangladesh	2016-07-11	2016	28	2016-07-10	2016	28	NOTDEFINED	1TO4	ILI	16
512	SEAR	YR	NH	FLU_STH_ASIA	BGD	Bangladesh	2016-07-18	2016	29	2016-07-17	2016	29	NOTDEFINED	1TO4	ILI	4
513	SEAR	YR	NH	FLU_STH_ASIA	BGD	Bangladesh	2016-07-25	2016	30	2016-07-24	2016	30	NOTDEFINED	1TO4	ILI	15
514	SEAR	YR	NH	FLU_STH_ASIA	BGD	Bangladesh	2016-08-01	2016	31	2016-07-31	2016	31	NOTDEFINED	1TO4	ILI	4
515	SEAR	YR	NH	FLU_STH_ASIA	BGD	Bangladesh	2016-01-04	2016	1	2016-01-03	2016	1	NOTDEFINED	All	QLT_STATUS
516	SEAR	YR	NH	FLU_STH_ASIA	BGD	Bangladesh	2016-01-11	2016	2	2016-01-10	2016	2	NOTDEFINED	All	QLT_STATUS
517	SEAR	YR	NH	FLU_STH_ASIA	BGD	Bangladesh	2016-01-18	2016	3	2016-01-17	2016	3	NOTDEFINED	All	QLT_STATUS
518	SEAR	YR	NH	FLU_STH_ASIA	BGD	Bangladesh	2016-01-25	2016	4	2016-01-24	2016	4	NOTDEFINED	All	QLT_STATUS
519	SEAR	YR	NH	FLU_STH_ASIA	BGD	Bangladesh	2016-11-21	2016	47	2016-11-20	2016	47	NOTDEFINED	All	QLT_STATUS
520	SEAR	YR	NH	FLU_STH_ASIA	BGD	Bangladesh	2016-11-28	2016	48	2016-11-27	2016	48	NOTDEFINED	All	QLT_STATUS
521	SEAR	YR	NH	FLU_STH_ASIA	BGD	Bangladesh	2016-12-05	2016	49	2016-12-04	2016	49	NOTDEFINED	All	QLT_STATUS
522	SEAR	YR	NH	FLU_STH_ASIA	BGD	Bangladesh	2016-12-12	2016	50	2016-12-11	2016	50	NOTDEFINED	All	QLT_STATUS
523	SEAR	YR	NH	FLU_STH_ASIA	BGD	Bangladesh	2016-12-19	2016	51	2016-12-18	2016	51	NOTDEFINED	All	QLT_STATUS
524	SEAR	YR	NH	FLU_STH_ASIA	BGD	Bangladesh	2016-12-26	2016	52	2016-12-25	2016	52	NOTDEFINED	All	QLT_STATUS
525	SEAR	YR	NH	FLU_STH_ASIA	BGD	Bangladesh	2016-06-06	2016	23	2016-06-05	2016	23	NOTDEFINED	All	SARI	93		14493		93	33																										12
526	SEAR	YR	NH	FLU_STH_ASIA	BGD	Bangladesh	2016-06-13	2016	24	2016-06-12	2016	24	NOTDEFINED	All	SARI	50		14428		50	18																										12
527	SEAR	YR	NH	FLU_STH_ASIA	BGD	Bangladesh	2016-06-20	2016	25	2016-06-19	2016	25	NOTDEFINED	All	SARI	58		14270		58	23																										12
528	SEAR	YR	NH	FLU_STH_ASIA	BGD	Bangladesh	2016-06-27	2016	26	2016-06-26	2016	26	NOTDEFINED	All	SARI	26		13155		26	8																										12
529	SEAR	YR	NH	FLU_STH_ASIA	BGD	Bangladesh	2016-07-04	2016	27	2016-07-03	2016	27	NOTDEFINED	All	SARI	38		13181		38	6																										12
530	SEAR	YR	NH	FLU_STH_ASIA	BGD	Bangladesh	2016-07-11	2016	28	2016-07-10	2016	28	NOTDEFINED	All	SARI	69		13777		69	14																										12
531	SEAR	YR	NH	FLU_STH_ASIA	BGD	Bangladesh	2016-01-04	2016	1	2016-01-03	2016	1	NOTDEFINED	1TO4	SARI	0				0
532	SEAR	YR	NH	FLU_STH_ASIA	BGD	Bangladesh	2016-01-11	2016	2	2016-01-10	2016	2	NOTDEFINED	1TO4	SARI	0				0
533	SEAR	YR	NH	FLU_STH_ASIA	BGD	Bangladesh	2016-01-18	2016	3	2016-01-17	2016	3	NOTDEFINED	1TO4	SARI	0				0
534	SEAR	YR	NH	FLU_STH_ASIA	BGD	Bangladesh	2016-01-25	2016	4	2016-01-24	2016	4	NOTDEFINED	1TO4	SARI	0				0
535	SEAR	YR	NH	FLU_STH_ASIA	BGD	Bangladesh	2016-02-01	2016	5	2016-01-31	2016	5	NOTDEFINED	1TO4	SARI	0				0
536	SEAR	YR	NH	FLU_STH_ASIA	BGD	Bangladesh	2016-02-08	2016	6	2016-02-07	2016	6	NOTDEFINED	1TO4	SARI	0				0
537	SEAR	YR	NH	FLU_STH_ASIA	BGD	Bangladesh	2016-12-12	2016	50	2016-12-11	2016	50	NOTDEFINED	1TO4	SARI	2				2	0
538	SEAR	YR	NH	FLU_STH_ASIA	BGD	Bangladesh	2016-12-19	2016	51	2016-12-18	2016	51	NOTDEFINED	1TO4	SARI	4				4	0
539	SEAR	YR	NH	FLU_STH_ASIA	BGD	Bangladesh	2016-12-26	2016	52	2016-12-25	2016	52	NOTDEFINED	1TO4	SARI	0				0	0
540	SEAR	YR	NH	FLU_STH_ASIA	BGD	Bangladesh	2016-01-04	2016	1	2016-01-03	2016	1	NOTDEFINED	All	SARI_DEATHS	1
541	SEAR	YR	NH	FLU_STH_ASIA	BGD	Bangladesh	2016-01-11	2016	2	2016-01-10	2016	2	NOTDEFINED	All	SARI_DEATHS	0
542	SEAR	YR	NH	FLU_STH_ASIA	BGD	Bangladesh	2016-01-18	2016	3	2016-01-17	2016	3	NOTDEFINED	All	SARI_DEATHS	0
543	SEAR	YR	NH	FLU_STH_ASIA	BGD	Bangladesh	2016-01-25	2016	4	2016-01-24	2016	4	NOTDEFINED	All	SARI_DEATHS	2
544	SEAR	YR	NH	FLU_STH_ASIA	BGD	Bangladesh	2016-11-28	2016	48	2016-11-27	2016	48	NOTDEFINED	All	SARI_DEATHS	1
545	SEAR	YR	NH	FLU_STH_ASIA	BGD	Bangladesh	2016-12-05	2016	49	2016-12-04	2016	49	NOTDEFINED	All	SARI_DEATHS	1
546	SEAR	YR	NH	FLU_STH_ASIA	BGD	Bangladesh	2016-12-12	2016	50	2016-12-11	2016	50	NOTDEFINED	All	SARI_DEATHS	2
547	SEAR	YR	NH	FLU_STH_ASIA	BGD	Bangladesh	2016-12-19	2016	51	2016-12-18	2016	51	NOTDEFINED	All	SARI_DEATHS	1
548	SEAR	YR	NH	FLU_STH_ASIA	BGD	Bangladesh	2016-09-19	2016	38	2016-09-18	2016	38	NOTDEFINED	1TO4	SARI_DEATHS	0
549	SEAR	YR	NH	FLU_STH_ASIA	BGD	Bangladesh	2016-09-26	2016	39	2016-09-25	2016	39	NOTDEFINED	1TO4	SARI_DEATHS	0
550	SEAR	YR	NH	FLU_STH_ASIA	BGD	Bangladesh	2016-10-03	2016	40	2016-10-02	2016	40	NOTDEFINED	1TO4	SARI_DEATHS	0
551	SEAR	YR	NH	FLU_STH_ASIA	BGD	Bangladesh	2016-12-26	2016	52	2016-12-25	2016	52	NOTDEFINED	All	SARI_DEATHS	0
552	SEAR	YR	NH	FLU_STH_ASIA	BGD	Bangladesh	2016-10-10	2016	41	2016-10-09	2016	41	NOTDEFINED	1TO4	SARI_DEATHS	0
553	SEAR	YR	NH	FLU_STH_ASIA	BGD	Bangladesh	2016-10-17	2016	42	2016-10-16	2016	42	NOTDEFINED	1TO4	SARI_DEATHS	0
554	SEAR	YR	NH	FLU_STH_ASIA	BGD	Bangladesh	2016-10-24	2016	43	2016-10-23	2016	43	NOTDEFINED	1TO4	SARI_DEATHS	0
555	SEAR	YR	NH	FLU_STH_ASIA	BGD	Bangladesh	2016-01-04	2016	1	2016-01-03	2016	1	NOTDEFINED	25TO39	ILI	2
556	SEAR	YR	NH	FLU_STH_ASIA	BGD	Bangladesh	2016-01-11	2016	2	2016-01-10	2016	2	NOTDEFINED	25TO39	ILI	5
557	SEAR	YR	NH	FLU_STH_ASIA	BGD	Bangladesh	2016-11-14	2016	46	2016-11-13	2016	46	NOTDEFINED	25TO39	ILI	1
558	SEAR	YR	NH	FLU_STH_ASIA	BGD	Bangladesh	2016-11-21	2016	47	2016-11-20	2016	47	NOTDEFINED	25TO39	ILI	3
559	SEAR	YR	NH	FLU_STH_ASIA	BGD	Bangladesh	2016-11-28	2016	48	2016-11-27	2016	48	NOTDEFINED	25TO39	ILI	0
560	SEAR	YR	NH	FLU_STH_ASIA	BGD	Bangladesh	2016-12-05	2016	49	2016-12-04	2016	49	NOTDEFINED	25TO39	ILI	0
561	SEAR	YR	NH	FLU_STH_ASIA	BGD	Bangladesh	2016-12-12	2016	50	2016-12-11	2016	50	NOTDEFINED	25TO39	ILI	4
562	SEAR	YR	NH	FLU_STH_ASIA	BGD	Bangladesh	2016-12-19	2016	51	2016-12-18	2016	51	NOTDEFINED	25TO39	ILI	0
563	SEAR	YR	NH	FLU_STH_ASIA	BGD	Bangladesh	2016-09-26	2016	39	2016-09-25	2016	39	NOTDEFINED	25TO39	SARI	11				11	0
564	SEAR	YR	NH	FLU_STH_ASIA	BGD	Bangladesh	2016-10-03	2016	40	2016-10-02	2016	40	NOTDEFINED	25TO39	SARI	10				10	0
565	SEAR	YR	NH	FLU_STH_ASIA	BGD	Bangladesh	2016-10-10	2016	41	2016-10-09	2016	41	NOTDEFINED	25TO39	SARI	7				7	0
566	SEAR	YR	NH	FLU_STH_ASIA	BGD	Bangladesh	2016-10-17	2016	42	2016-10-16	2016	42	NOTDEFINED	25TO39	SARI	14				14	1
567	SEAR	YR	NH	FLU_STH_ASIA	BGD	Bangladesh	2016-10-24	2016	43	2016-10-23	2016	43	NOTDEFINED	25TO39	SARI	11				11	0
568	SEAR	YR	NH	FLU_STH_ASIA	BGD	Bangladesh	2016-10-31	2016	44	2016-10-30	2016	44	NOTDEFINED	25TO39	SARI	15				15	0
569	SEAR	YR	NH	FLU_STH_ASIA	BGD	Bangladesh	2016-10-17	2016	42	2016-10-16	2016	42	NOTDEFINED	0TO0	ILI	8
570	SEAR	YR	NH	FLU_STH_ASIA	BGD	Bangladesh	2016-10-24	2016	43	2016-10-23	2016	43	NOTDEFINED	0TO0	ILI	0
571	SEAR	YR	NH	FLU_STH_ASIA	BGD	Bangladesh	2016-10-31	2016	44	2016-10-30	2016	44	NOTDEFINED	0TO0	ILI	5
572	SEAR	YR	NH	FLU_STH_ASIA	BGD	Bangladesh	2016-11-07	2016	45	2016-11-06	2016	45	NOTDEFINED	0TO0	ILI	3
573	SEAR	YR	NH	FLU_STH_ASIA	BGD	Bangladesh	2016-11-14	2016	46	2016-11-13	2016	46	NOTDEFINED	0TO0	ILI	5
574	SEAR	YR	NH	FLU_STH_ASIA	BGD	Bangladesh	2016-11-21	2016	47	2016-11-20	2016	47	NOTDEFINED	0TO0	ILI	0
575	SEAR	YR	NH	FLU_STH_ASIA	BGD	Bangladesh	2016-03-14	2016	11	2016-03-13	2016	11	NOTDEFINED	0TO0	SARI	0				0	0
576	SEAR	YR	NH	FLU_STH_ASIA	BGD	Bangladesh	2016-03-21	2016	12	2016-03-20	2016	12	NOTDEFINED	0TO0	SARI	0				0	0
577	SEAR	YR	NH	FLU_STH_ASIA	BGD	Bangladesh	2016-03-28	2016	13	2016-03-27	2016	13	NOTDEFINED	0TO0	SARI	0				0	0
578	SEAR	YR	NH	FLU_STH_ASIA	BGD	Bangladesh	2016-04-04	2016	14	2016-04-03	2016	14	NOTDEFINED	0TO0	SARI	0				0	0
579	SEAR	YR	NH	FLU_STH_ASIA	BGD	Bangladesh	2016-04-11	2016	15	2016-04-10	2016	15	NOTDEFINED	0TO0	SARI	0				0	0
580	SEAR	YR	NH	FLU_STH_ASIA	BGD	Bangladesh	2016-04-18	2016	16	2016-04-17	2016	16	NOTDEFINED	0TO0	SARI	0				0	0
581	SEAR	YR	NH	FLU_STH_ASIA	BGD	Bangladesh	2016-03-07	2016	10	2016-03-06	2016	10	NOTDEFINED	25TO39	SARI_DEATHS	0
582	SEAR	YR	NH	FLU_STH_ASIA	BGD	Bangladesh	2016-03-14	2016	11	2016-03-13	2016	11	NOTDEFINED	25TO39	SARI_DEATHS
583	SEAR	YR	NH	FLU_STH_ASIA	BGD	Bangladesh	2016-03-21	2016	12	2016-03-20	2016	12	NOTDEFINED	25TO39	SARI_DEATHS	0
584	SEAR	YR	NH	FLU_STH_ASIA	BGD	Bangladesh	2016-03-28	2016	13	2016-03-27	2016	13	NOTDEFINED	25TO39	SARI_DEATHS	0
585	SEAR	YR	NH	FLU_STH_ASIA	BGD	Bangladesh	2016-04-04	2016	14	2016-04-03	2016	14	NOTDEFINED	25TO39	SARI_DEATHS	0
586	SEAR	YR	NH	FLU_STH_ASIA	BGD	Bangladesh	2016-04-11	2016	15	2016-04-10	2016	15	NOTDEFINED	25TO39	SARI_DEATHS	0
587	SEAR	YR	NH	FLU_STH_ASIA	BGD	Bangladesh	2016-04-04	2016	14	2016-04-03	2016	14	NOTDEFINED	40TO59	ILI	0
588	SEAR	YR	NH	FLU_STH_ASIA	BGD	Bangladesh	2016-04-11	2016	15	2016-04-10	2016	15	NOTDEFINED	40TO59	ILI	5
589	SEAR	YR	NH	FLU_STH_ASIA	BGD	Bangladesh	2016-04-18	2016	16	2016-04-17	2016	16	NOTDEFINED	40TO59	ILI	0
590	SEAR	YR	NH	FLU_STH_ASIA	BGD	Bangladesh	2016-04-25	2016	17	2016-04-24	2016	17	NOTDEFINED	40TO59	ILI	6
591	SEAR	YR	NH	FLU_STH_ASIA	BGD	Bangladesh	2016-05-02	2016	18	2016-05-01	2016	18	NOTDEFINED	40TO59	ILI	1
592	SEAR	YR	NH	FLU_STH_ASIA	BGD	Bangladesh	2016-02-15	2016	7	2016-02-14	2016	7	NOTDEFINED	40TO59	SARI	5				0
593	SEAR	YR	NH	FLU_STH_ASIA	BGD	Bangladesh	2016-09-05	2016	36	2016-09-04	2016	36	NOTDEFINED	0TO0	SARI_DEATHS	0
594	SEAR	YR	NH	FLU_STH_ASIA	BGD	Bangladesh	2016-09-12	2016	37	2016-09-11	2016	37	NOTDEFINED	0TO0	SARI_DEATHS	0
595	SEAR	YR	NH	FLU_STH_ASIA	BGD	Bangladesh	2016-09-19	2016	38	2016-09-18	2016	38	NOTDEFINED	0TO0	SARI_DEATHS	0
596	SEAR	YR	NH	FLU_STH_ASIA	BGD	Bangladesh	2016-09-26	2016	39	2016-09-25	2016	39	NOTDEFINED	0TO0	SARI_DEATHS	0
597	SEAR	YR	NH	FLU_STH_ASIA	BGD	Bangladesh	2016-10-03	2016	40	2016-10-02	2016	40	NOTDEFINED	0TO0	SARI_DEATHS	1
598	SEAR	YR	NH	FLU_STH_ASIA	BGD	Bangladesh	2016-10-10	2016	41	2016-10-09	2016	41	NOTDEFINED	0TO0	SARI_DEATHS	0
599	SEAR	YR	NH	FLU_STH_ASIA	BGD	Bangladesh	2016-02-22	2016	8	2016-02-21	2016	8	NOTDEFINED	40TO59	SARI	8				2
600	SEAR	YR	NH	FLU_STH_ASIA	BGD	Bangladesh	2016-02-29	2016	9	2016-02-28	2016	9	NOTDEFINED	40TO59	SARI	11				1
601	SEAR	YR	NH	FLU_STH_ASIA	BGD	Bangladesh	2016-03-07	2016	10	2016-03-06	2016	10	NOTDEFINED	40TO59	SARI	12				0
602	SEAR	YR	NH	FLU_STH_ASIA	BGD	Bangladesh	2016-03-14	2016	11	2016-03-13	2016	11	NOTDEFINED	40TO59	SARI	3				3	0
603	SEAR	YR	NH	FLU_STH_ASIA	BGD	Bangladesh	2016-03-21	2016	12	2016-03-20	2016	12	NOTDEFINED	40TO59	SARI	13				13	0
604	SEAR	YR	NH	FLU_STH_ASIA	BGD	Bangladesh	2016-03-14	2016	11	2016-03-13	2016	11	NOTDEFINED	15TO24	ILI	0
605	SEAR	YR	NH	FLU_STH_ASIA	BGD	Bangladesh	2016-03-21	2016	12	2016-03-20	2016	12	NOTDEFINED	15TO24	ILI	9
606	SEAR	YR	NH	FLU_STH_ASIA	BGD	Bangladesh	2016-03-28	2016	13	2016-03-27	2016	13	NOTDEFINED	15TO24	ILI	0
607	SEAR	YR	NH	FLU_STH_ASIA	BGD	Bangladesh	2016-04-04	2016	14	2016-04-03	2016	14	NOTDEFINED	15TO24	ILI	0
608	SEAR	YR	NH	FLU_STH_ASIA	BGD	Bangladesh	2016-04-11	2016	15	2016-04-10	2016	15	NOTDEFINED	15TO24	ILI	6
609	SEAR	YR	NH	FLU_STH_ASIA	BGD	Bangladesh	2016-04-18	2016	16	2016-04-17	2016	16	NOTDEFINED	15TO24	ILI	0
610	SEAR	YR	NH	FLU_STH_ASIA	BGD	Bangladesh	2016-03-14	2016	11	2016-03-13	2016	11	NOTDEFINED	15TO24	SARI	5				5	0
611	SEAR	YR	NH	FLU_STH_ASIA	BGD	Bangladesh	2016-03-21	2016	12	2016-03-20	2016	12	NOTDEFINED	15TO24	SARI	5				5	1
612	SEAR	YR	NH	FLU_STH_ASIA	BGD	Bangladesh	2016-03-28	2016	13	2016-03-27	2016	13	NOTDEFINED	15TO24	SARI	9				9	1
613	SEAR	YR	NH	FLU_STH_ASIA	BGD	Bangladesh	2016-04-04	2016	14	2016-04-03	2016	14	NOTDEFINED	15TO24	SARI	17				17	7
614	SEAR	YR	NH	FLU_STH_ASIA	BGD	Bangladesh	2016-04-11	2016	15	2016-04-10	2016	15	NOTDEFINED	15TO24	SARI	3				3	1
615	SEAR	YR	NH	FLU_STH_ASIA	BGD	Bangladesh	2016-04-18	2016	16	2016-04-17	2016	16	NOTDEFINED	15TO24	SARI	9				9	7
616	SEAR	YR	NH	FLU_STH_ASIA	BGD	Bangladesh	2016-06-27	2016	26	2016-06-26	2016	26	NOTDEFINED	40TO59	SARI_DEATHS	0
617	SEAR	YR	NH	FLU_STH_ASIA	BGD	Bangladesh	2016-07-04	2016	27	2016-07-03	2016	27	NOTDEFINED	40TO59	SARI_DEATHS	0
618	SEAR	YR	NH	FLU_STH_ASIA	BGD	Bangladesh	2016-07-11	2016	28	2016-07-10	2016	28	NOTDEFINED	40TO59	SARI_DEATHS	1
619	SEAR	YR	NH	FLU_STH_ASIA	BGD	Bangladesh	2016-07-18	2016	29	2016-07-17	2016	29	NOTDEFINED	40TO59	SARI_DEATHS	0
620	SEAR	YR	NH	FLU_STH_ASIA	BGD	Bangladesh	2016-07-25	2016	30	2016-07-24	2016	30	NOTDEFINED	40TO59	SARI_DEATHS	1
621	SEAR	YR	NH	FLU_STH_ASIA	BGD	Bangladesh	2016-08-01	2016	31	2016-07-31	2016	31	NOTDEFINED	40TO59	SARI_DEATHS	0
622	SEAR	YR	NH	FLU_STH_ASIA	BGD	Bangladesh	2016-05-16	2016	20	2016-05-15	2016	20	NOTDEFINED	5TO14	ILI	5
623	SEAR	YR	NH	FLU_STH_ASIA	BGD	Bangladesh	2016-05-23	2016	21	2016-05-22	2016	21	NOTDEFINED	5TO14	ILI	2
624	SEAR	YR	NH	FLU_STH_ASIA	BGD	Bangladesh	2016-05-30	2016	22	2016-05-29	2016	22	NOTDEFINED	5TO14	ILI	1
625	SEAR	YR	NH	FLU_STH_ASIA	BGD	Bangladesh	2016-06-06	2016	23	2016-06-05	2016	23	NOTDEFINED	5TO14	ILI	3
626	SEAR	YR	NH	FLU_STH_ASIA	BGD	Bangladesh	2016-06-13	2016	24	2016-06-12	2016	24	NOTDEFINED	5TO14	ILI	0
627	SEAR	YR	NH	FLU_STH_ASIA	BGD	Bangladesh	2016-09-05	2016	36	2016-09-04	2016	36	NOTDEFINED	15TO24	SARI_DEATHS	0
628	SEAR	YR	NH	FLU_STH_ASIA	BGD	Bangladesh	2016-09-12	2016	37	2016-09-11	2016	37	NOTDEFINED	15TO24	SARI_DEATHS	0
629	SEAR	YR	NH	FLU_STH_ASIA	BGD	Bangladesh	2016-03-21	2016	12	2016-03-20	2016	12	NOTDEFINED	5TO14	SARI	8				8	0
630	SEAR	YR	NH	FLU_STH_ASIA	BGD	Bangladesh	2016-03-28	2016	13	2016-03-27	2016	13	NOTDEFINED	5TO14	SARI	8				8	4
631	SEAR	YR	NH	FLU_STH_ASIA	BGD	Bangladesh	2016-04-04	2016	14	2016-04-03	2016	14	NOTDEFINED	5TO14	SARI	21				21	5
632	SEAR	YR	NH	FLU_STH_ASIA	BGD	Bangladesh	2016-04-11	2016	15	2016-04-10	2016	15	NOTDEFINED	5TO14	SARI	4				4	1
633	SEAR	YR	NH	FLU_STH_ASIA	BGD	Bangladesh	2016-04-18	2016	16	2016-04-17	2016	16	NOTDEFINED	5TO14	SARI	13				13	4
634	SEAR	YR	NH	FLU_STH_ASIA	BGD	Bangladesh	2016-04-25	2016	17	2016-04-24	2016	17	NOTDEFINED	5TO14	SARI	14				14	5
635	SEAR	YR	NH	FLU_STH_ASIA	BGD	Bangladesh	2016-05-02	2016	18	2016-05-01	2016	18	NOTDEFINED	5TO14	SARI	6				6	0
636	SEAR	YR	NH	FLU_STH_ASIA	BGD	Bangladesh	2016-09-19	2016	38	2016-09-18	2016	38	NOTDEFINED	15TO24	SARI_DEATHS	0
637	SEAR	YR	NH	FLU_STH_ASIA	BGD	Bangladesh	2016-09-26	2016	39	2016-09-25	2016	39	NOTDEFINED	15TO24	SARI_DEATHS	0
638	SEAR	YR	NH	FLU_STH_ASIA	BGD	Bangladesh	2016-10-03	2016	40	2016-10-02	2016	40	NOTDEFINED	15TO24	SARI_DEATHS	0
639	SEAR	YR	NH	FLU_STH_ASIA	BGD	Bangladesh	2016-10-10	2016	41	2016-10-09	2016	41	NOTDEFINED	15TO24	SARI_DEATHS	0
640	SEAR	YR	NH	FLU_STH_ASIA	BGD	Bangladesh	2016-05-16	2016	20	2016-05-15	2016	20	NOTDEFINED	1TO4	ILI	11
641	SEAR	YR	NH	FLU_STH_ASIA	BGD	Bangladesh	2016-05-23	2016	21	2016-05-22	2016	21	NOTDEFINED	1TO4	ILI	0
642	SEAR	YR	NH	FLU_STH_ASIA	BGD	Bangladesh	2016-05-30	2016	22	2016-05-29	2016	22	NOTDEFINED	1TO4	ILI	2
643	SEAR	YR	NH	FLU_STH_ASIA	BGD	Bangladesh	2016-06-06	2016	23	2016-06-05	2016	23	NOTDEFINED	1TO4	ILI	9
644	SEAR	YR	NH	FLU_STH_ASIA	BGD	Bangladesh	2016-06-13	2016	24	2016-06-12	2016	24	NOTDEFINED	1TO4	ILI	2
645	SEAR	YR	NH	FLU_STH_ASIA	BGD	Bangladesh	2016-06-20	2016	25	2016-06-19	2016	25	NOTDEFINED	1TO4	ILI	12
646	SEAR	YR	NH	FLU_STH_ASIA	BGD	Bangladesh	2016-08-01	2016	31	2016-07-31	2016	31	NOTDEFINED	5TO14	SARI_DEATHS	0
647	SEAR	YR	NH	FLU_STH_ASIA	BGD	Bangladesh	2016-08-08	2016	32	2016-08-07	2016	32	NOTDEFINED	5TO14	SARI_DEATHS	0
648	SEAR	YR	NH	FLU_STH_ASIA	BGD	Bangladesh	2016-08-15	2016	33	2016-08-14	2016	33	NOTDEFINED	5TO14	SARI_DEATHS	0
649	SEAR	YR	NH	FLU_STH_ASIA	BGD	Bangladesh	2016-08-22	2016	34	2016-08-21	2016	34	NOTDEFINED	5TO14	SARI_DEATHS	0
650	SEAR	YR	NH	FLU_STH_ASIA	BGD	Bangladesh	2016-08-29	2016	35	2016-08-28	2016	35	NOTDEFINED	5TO14	SARI_DEATHS	0
651	SEAR	YR	NH	FLU_STH_ASIA	BGD	Bangladesh	2016-09-05	2016	36	2016-09-04	2016	36	NOTDEFINED	5TO14	SARI_DEATHS	0
652	SEAR	YR	NH	FLU_STH_ASIA	BGD	Bangladesh	2016-05-16	2016	20	2016-05-15	2016	20	NOTDEFINED	1TO4	SARI	0				0	0
653	SEAR	YR	NH	FLU_STH_ASIA	BGD	Bangladesh	2016-02-01	2016	5	2016-01-31	2016	5	NOTDEFINED	60TO	ILI	1
654	SEAR	YR	NH	FLU_STH_ASIA	BGD	Bangladesh	2016-02-08	2016	6	2016-02-07	2016	6	NOTDEFINED	60TO	ILI	0
655	SEAR	YR	NH	FLU_STH_ASIA	BGD	Bangladesh	2016-02-15	2016	7	2016-02-14	2016	7	NOTDEFINED	60TO	ILI	0
656	SEAR	YR	NH	FLU_STH_ASIA	BGD	Bangladesh	2016-02-22	2016	8	2016-02-21	2016	8	NOTDEFINED	60TO	ILI	3
657	SEAR	YR	NH	FLU_STH_ASIA	BGD	Bangladesh	2016-02-29	2016	9	2016-02-28	2016	9	NOTDEFINED	60TO	ILI	0
658	SEAR	YR	NH	FLU_STH_ASIA	BGD	Bangladesh	2016-03-07	2016	10	2016-03-06	2016	10	NOTDEFINED	60TO	ILI	2
659	SEAR	YR	NH	FLU_STH_ASIA	BGD	Bangladesh	2016-05-23	2016	21	2016-05-22	2016	21	NOTDEFINED	1TO4	SARI	0				0	0
660	SEAR	YR	NH	FLU_STH_ASIA	BGD	Bangladesh	2016-05-30	2016	22	2016-05-29	2016	22	NOTDEFINED	1TO4	SARI	10				10	1
661	SEAR	YR	NH	FLU_STH_ASIA	BGD	Bangladesh	2016-06-06	2016	23	2016-06-05	2016	23	NOTDEFINED	1TO4	SARI	11				11	3
662	SEAR	YR	NH	FLU_STH_ASIA	BGD	Bangladesh	2016-06-13	2016	24	2016-06-12	2016	24	NOTDEFINED	1TO4	SARI	3				3	2
663	SEAR	YR	NH	FLU_STH_ASIA	BGD	Bangladesh	2016-06-20	2016	25	2016-06-19	2016	25	NOTDEFINED	1TO4	SARI	1				1	0
664	SEAR	YR	NH	FLU_STH_ASIA	BGD	Bangladesh	2016-01-04	2016	1	2016-01-03	2016	1	NOTDEFINED	60TO	SARI	9				0
665	SEAR	YR	NH	FLU_STH_ASIA	BGD	Bangladesh	2016-01-04	2016	1	2016-01-03	2016	1	NOTDEFINED	1TO4	SARI_DEATHS	0
666	SEAR	YR	NH	FLU_STH_ASIA	BGD	Bangladesh	2016-10-31	2016	44	2016-10-30	2016	44	NOTDEFINED	1TO4	SARI_DEATHS	0
667	SEAR	YR	NH	FLU_STH_ASIA	BGD	Bangladesh	2016-11-07	2016	45	2016-11-06	2016	45	NOTDEFINED	1TO4	SARI_DEATHS	0
668	SEAR	YR	NH	FLU_STH_ASIA	BGD	Bangladesh	2016-01-11	2016	2	2016-01-10	2016	2	NOTDEFINED	60TO	SARI	9				2
669	SEAR	YR	NH	FLU_STH_ASIA	BGD	Bangladesh	2016-01-18	2016	3	2016-01-17	2016	3	NOTDEFINED	60TO	SARI	20				1
670	SEAR	YR	NH	FLU_STH_ASIA	BGD	Bangladesh	2016-01-25	2016	4	2016-01-24	2016	4	NOTDEFINED	60TO	SARI	11				0
671	SEAR	YR	NH	FLU_STH_ASIA	BGD	Bangladesh	2016-11-21	2016	47	2016-11-20	2016	47	NOTDEFINED	60TO	SARI	10				10
672	SEAR	YR	NH	FLU_STH_ASIA	BGD	Bangladesh	2016-11-28	2016	48	2016-11-27	2016	48	NOTDEFINED	60TO	SARI	7				7	0
673	SEAR	YR	NH	FLU_STH_ASIA	BGD	Bangladesh	2016-12-05	2016	49	2016-12-04	2016	49	NOTDEFINED	60TO	SARI	6				6	0
674	SEAR	YR	NH	FLU_STH_ASIA	BGD	Bangladesh	2016-12-12	2016	50	2016-12-11	2016	50	NOTDEFINED	60TO	SARI	7				7	0
675	SEAR	YR	NH	FLU_STH_ASIA	BGD	Bangladesh	2016-11-14	2016	46	2016-11-13	2016	46	NOTDEFINED	1TO4	SARI_DEATHS	0
676	SEAR	YR	NH	FLU_STH_ASIA	BGD	Bangladesh	2016-11-21	2016	47	2016-11-20	2016	47	NOTDEFINED	1TO4	SARI_DEATHS
677	SEAR	YR	NH	FLU_STH_ASIA	BGD	Bangladesh	2016-11-28	2016	48	2016-11-27	2016	48	NOTDEFINED	1TO4	SARI_DEATHS	0
678	SEAR	YR	NH	FLU_STH_ASIA	BGD	Bangladesh	2016-12-05	2016	49	2016-12-04	2016	49	NOTDEFINED	1TO4	SARI_DEATHS	0
679	SEAR	YR	NH	FLU_STH_ASIA	BGD	Bangladesh	2016-12-19	2016	51	2016-12-18	2016	51	NOTDEFINED	60TO	SARI	3				3	0
680	SEAR	YR	NH	FLU_STH_ASIA	BGD	Bangladesh	2016-12-26	2016	52	2016-12-25	2016	52	NOTDEFINED	60TO	SARI	8				8	0
681	SEAR	YR	NH	FLU_STH_ASIA	BGD	Bangladesh	2016-04-11	2016	15	2016-04-10	2016	15	NOTDEFINED	25TO39	ILI	2
682	SEAR	YR	NH	FLU_STH_ASIA	BGD	Bangladesh	2016-04-18	2016	16	2016-04-17	2016	16	NOTDEFINED	25TO39	ILI	0
683	SEAR	YR	NH	FLU_STH_ASIA	BGD	Bangladesh	2016-04-25	2016	17	2016-04-24	2016	17	NOTDEFINED	25TO39	ILI	4
684	SEAR	YR	NH	FLU_STH_ASIA	BGD	Bangladesh	2016-05-02	2016	18	2016-05-01	2016	18	NOTDEFINED	25TO39	ILI	0
685	SEAR	YR	NH	FLU_STH_ASIA	BGD	Bangladesh	2016-05-16	2016	20	2016-05-15	2016	20	NOTDEFINED	25TO39	ILI	0
686	SEAR	YR	NH	FLU_STH_ASIA	BGD	Bangladesh	2016-05-23	2016	21	2016-05-22	2016	21	NOTDEFINED	25TO39	ILI	6
687	SEAR	YR	NH	FLU_STH_ASIA	BGD	Bangladesh	2016-04-25	2016	17	2016-04-24	2016	17	NOTDEFINED	60TO	SARI_DEATHS	0
688	SEAR	YR	NH	FLU_STH_ASIA	BGD	Bangladesh	2016-05-02	2016	18	2016-05-01	2016	18	NOTDEFINED	60TO	SARI_DEATHS	0
689	SEAR	YR	NH	FLU_STH_ASIA	BGD	Bangladesh	2016-05-16	2016	20	2016-05-15	2016	20	NOTDEFINED	60TO	SARI_DEATHS	0
690	SEAR	YR	NH	FLU_STH_ASIA	BGD	Bangladesh	2016-08-15	2016	33	2016-08-14	2016	33	NOTDEFINED	25TO39	SARI	6				6	1
691	SEAR	YR	NH	FLU_STH_ASIA	BGD	Bangladesh	2016-08-22	2016	34	2016-08-21	2016	34	NOTDEFINED	25TO39	SARI	13				13	2
692	SEAR	YR	NH	FLU_STH_ASIA	BGD	Bangladesh	2016-08-29	2016	35	2016-08-28	2016	35	NOTDEFINED	25TO39	SARI	19				19	2
693	SEAR	YR	NH	FLU_STH_ASIA	BGD	Bangladesh	2016-09-05	2016	36	2016-09-04	2016	36	NOTDEFINED	25TO39	SARI	11				11	2
694	SEAR	YR	NH	FLU_STH_ASIA	BGD	Bangladesh	2016-09-12	2016	37	2016-09-11	2016	37	NOTDEFINED	25TO39	SARI	3				3	0
695	SEAR	YR	NH	FLU_STH_ASIA	BGD	Bangladesh	2016-09-19	2016	38	2016-09-18	2016	38	NOTDEFINED	25TO39	SARI	7				7	0
696	SEAR	YR	NH	FLU_STH_ASIA	BGD	Bangladesh	2016-05-23	2016	21	2016-05-22	2016	21	NOTDEFINED	60TO	SARI_DEATHS	1
697	SEAR	YR	NH	FLU_STH_ASIA	BGD	Bangladesh	2016-05-30	2016	22	2016-05-29	2016	22	NOTDEFINED	60TO	SARI_DEATHS	0
698	SEAR	YR	NH	FLU_STH_ASIA	BGD	Bangladesh	2016-06-06	2016	23	2016-06-05	2016	23	NOTDEFINED	60TO	SARI_DEATHS	1
699	SEAR	YR	NH	FLU_STH_ASIA	BGD	Bangladesh	2016-04-25	2016	17	2016-04-24	2016	17	NOTDEFINED	All	ILI	18	60242				7																										6
700	SEAR	YR	NH	FLU_STH_ASIA	BGD	Bangladesh	2016-05-02	2016	18	2016-05-01	2016	18	NOTDEFINED	All	ILI	43	81758				25																										6
701	SEAR	YR	NH	FLU_STH_ASIA	BGD	Bangladesh	2016-05-16	2016	20	2016-05-15	2016	20	NOTDEFINED	All	ILI	22	65792				11																										6
702	SEAR	YR	NH	FLU_STH_ASIA	BGD	Bangladesh	2016-05-23	2016	21	2016-05-22	2016	21	NOTDEFINED	All	ILI	20	72952				12																										6
703	SEAR	YR	NH	FLU_STH_ASIA	BGD	Bangladesh	2016-05-30	2016	22	2016-05-29	2016	22	NOTDEFINED	All	ILI	6	88314				4																										6
704	SEAR	YR	NH	FLU_STH_ASIA	BGD	Bangladesh	2016-06-06	2016	23	2016-06-05	2016	23	NOTDEFINED	All	ILI	19	68544				7																										6
705	SEAR	YR	NH	FLU_STH_ASIA	BGD	Bangladesh	2016-07-18	2016	29	2016-07-17	2016	29	NOTDEFINED	All	QLT_STATUS
706	SEAR	YR	NH	FLU_STH_ASIA	BGD	Bangladesh	2016-07-25	2016	30	2016-07-24	2016	30	NOTDEFINED	All	QLT_STATUS
707	SEAR	YR	NH	FLU_STH_ASIA	BGD	Bangladesh	2016-08-01	2016	31	2016-07-31	2016	31	NOTDEFINED	All	QLT_STATUS
708	SEAR	YR	NH	FLU_STH_ASIA	BGD	Bangladesh	2016-10-03	2016	40	2016-10-02	2016	40	NOTDEFINED	25TO39	SARI_DEATHS	0
709	SEAR	YR	NH	FLU_STH_ASIA	BGD	Bangladesh	2016-10-10	2016	41	2016-10-09	2016	41	NOTDEFINED	25TO39	SARI_DEATHS	0
710	SEAR	YR	NH	FLU_STH_ASIA	BGD	Bangladesh	2016-10-17	2016	42	2016-10-16	2016	42	NOTDEFINED	25TO39	SARI_DEATHS	0
711	SEAR	YR	NH	FLU_STH_ASIA	BGD	Bangladesh	2016-10-24	2016	43	2016-10-23	2016	43	NOTDEFINED	25TO39	SARI_DEATHS	0
712	SEAR	YR	NH	FLU_STH_ASIA	BGD	Bangladesh	2016-08-08	2016	32	2016-08-07	2016	32	NOTDEFINED	All	QLT_STATUS
713	SEAR	YR	NH	FLU_STH_ASIA	BGD	Bangladesh	2016-08-15	2016	33	2016-08-14	2016	33	NOTDEFINED	All	QLT_STATUS
714	SEAR	YR	NH	FLU_STH_ASIA	BGD	Bangladesh	2016-08-22	2016	34	2016-08-21	2016	34	NOTDEFINED	All	QLT_STATUS
715	SEAR	YR	NH	FLU_STH_ASIA	BGD	Bangladesh	2016-10-31	2016	44	2016-10-30	2016	44	NOTDEFINED	25TO39	SARI_DEATHS	0
716	SEAR	YR	NH	FLU_STH_ASIA	BGD	Bangladesh	2016-11-07	2016	45	2016-11-06	2016	45	NOTDEFINED	25TO39	SARI_DEATHS	0
717	SEAR	YR	NH	FLU_STH_ASIA	BGD	Bangladesh	2016-10-10	2016	41	2016-10-09	2016	41	NOTDEFINED	All	SARI	27		16010		27	0																										12
718	SEAR	YR	NH	FLU_STH_ASIA	BGD	Bangladesh	2016-10-17	2016	42	2016-10-16	2016	42	NOTDEFINED	All	SARI	45		17587		45	2																										12
719	SEAR	YR	NH	FLU_STH_ASIA	BGD	Bangladesh	2016-10-24	2016	43	2016-10-23	2016	43	NOTDEFINED	All	SARI	59		16823		59	3																										12
720	SEAR	YR	NH	FLU_STH_ASIA	BGD	Bangladesh	2016-10-31	2016	44	2016-10-30	2016	44	NOTDEFINED	All	SARI	65		16472		65	1																										12
721	SEAR	YR	NH	FLU_STH_ASIA	BGD	Bangladesh	2016-11-07	2016	45	2016-11-06	2016	45	NOTDEFINED	All	SARI	81		16177		81	0																										12
722	SEAR	YR	NH	FLU_STH_ASIA	BGD	Bangladesh	2016-11-14	2016	46	2016-11-13	2016	46	NOTDEFINED	All	SARI	52		16039		52	0																										12
723	SEAR	YR	NH	FLU_STH_ASIA	BGD	Bangladesh	2016-02-15	2016	7	2016-02-14	2016	7	NOTDEFINED	40TO59	ILI	0
724	SEAR	YR	NH	FLU_STH_ASIA	BGD	Bangladesh	2016-02-22	2016	8	2016-02-21	2016	8	NOTDEFINED	40TO59	ILI	2
725	SEAR	YR	NH	FLU_STH_ASIA	BGD	Bangladesh	2016-02-29	2016	9	2016-02-28	2016	9	NOTDEFINED	40TO59	ILI	0
726	SEAR	YR	NH	FLU_STH_ASIA	BGD	Bangladesh	2016-03-07	2016	10	2016-03-06	2016	10	NOTDEFINED	40TO59	ILI	3
727	SEAR	YR	NH	FLU_STH_ASIA	BGD	Bangladesh	2016-03-14	2016	11	2016-03-13	2016	11	NOTDEFINED	40TO59	ILI	0
728	SEAR	YR	NH	FLU_STH_ASIA	BGD	Bangladesh	2016-03-21	2016	12	2016-03-20	2016	12	NOTDEFINED	40TO59	ILI	3
729	SEAR	YR	NH	FLU_STH_ASIA	BGD	Bangladesh	2016-03-28	2016	13	2016-03-27	2016	13	NOTDEFINED	40TO59	ILI	0
730	SEAR	YR	NH	FLU_STH_ASIA	BGD	Bangladesh	2016-06-20	2016	25	2016-06-19	2016	25	NOTDEFINED	40TO59	SARI	11				11	6
731	SEAR	YR	NH	FLU_STH_ASIA	BGD	Bangladesh	2016-06-27	2016	26	2016-06-26	2016	26	NOTDEFINED	40TO59	SARI	3				3	1
732	SEAR	YR	NH	FLU_STH_ASIA	BGD	Bangladesh	2016-07-04	2016	27	2016-07-03	2016	27	NOTDEFINED	40TO59	SARI	3				3	2
733	SEAR	YR	NH	FLU_STH_ASIA	BGD	Bangladesh	2016-07-11	2016	28	2016-07-10	2016	28	NOTDEFINED	40TO59	SARI	7				7	0
734	SEAR	YR	NH	FLU_STH_ASIA	BGD	Bangladesh	2016-07-18	2016	29	2016-07-17	2016	29	NOTDEFINED	40TO59	SARI	7				7	0
735	SEAR	YR	NH	FLU_STH_ASIA	BGD	Bangladesh	2016-07-25	2016	30	2016-07-24	2016	30	NOTDEFINED	40TO59	SARI	10				10	3
736	SEAR	YR	NH	FLU_STH_ASIA	BGD	Bangladesh	2016-08-08	2016	32	2016-08-07	2016	32	NOTDEFINED	40TO59	SARI_DEATHS	0
737	SEAR	YR	NH	FLU_STH_ASIA	BGD	Bangladesh	2016-08-15	2016	33	2016-08-14	2016	33	NOTDEFINED	40TO59	SARI_DEATHS	0
738	SEAR	YR	NH	FLU_STH_ASIA	BGD	Bangladesh	2016-08-22	2016	34	2016-08-21	2016	34	NOTDEFINED	40TO59	SARI_DEATHS	0
739	SEAR	YR	NH	FLU_STH_ASIA	BGD	Bangladesh	2016-08-29	2016	35	2016-08-28	2016	35	NOTDEFINED	40TO59	SARI_DEATHS	0
740	SEAR	YR	NH	FLU_STH_ASIA	BGD	Bangladesh	2016-09-05	2016	36	2016-09-04	2016	36	NOTDEFINED	40TO59	SARI_DEATHS	0
741	SEAR	YR	NH	FLU_STH_ASIA	BGD	Bangladesh	2016-09-12	2016	37	2016-09-11	2016	37	NOTDEFINED	40TO59	SARI_DEATHS	0
742	SEAR	YR	NH	FLU_STH_ASIA	BGD	Bangladesh	2016-06-20	2016	25	2016-06-19	2016	25	NOTDEFINED	5TO14	ILI	7
743	SEAR	YR	NH	FLU_STH_ASIA	BGD	Bangladesh	2016-06-27	2016	26	2016-06-26	2016	26	NOTDEFINED	5TO14	ILI	1
744	SEAR	YR	NH	FLU_STH_ASIA	BGD	Bangladesh	2016-07-04	2016	27	2016-07-03	2016	27	NOTDEFINED	5TO14	ILI	0
745	SEAR	YR	NH	FLU_STH_ASIA	BGD	Bangladesh	2016-07-25	2016	30	2016-07-24	2016	30	NOTDEFINED	All	SARI_DEATHS	2
746	SEAR	YR	NH	FLU_STH_ASIA	BGD	Bangladesh	2016-08-01	2016	31	2016-07-31	2016	31	NOTDEFINED	All	SARI_DEATHS	0
747	SEAR	YR	NH	FLU_STH_ASIA	BGD	Bangladesh	2016-08-08	2016	32	2016-08-07	2016	32	NOTDEFINED	All	SARI_DEATHS	0
748	SEAR	YR	NH	FLU_STH_ASIA	BGD	Bangladesh	2016-07-11	2016	28	2016-07-10	2016	28	NOTDEFINED	5TO14	ILI	1
749	SEAR	YR	NH	FLU_STH_ASIA	BGD	Bangladesh	2016-07-18	2016	29	2016-07-17	2016	29	NOTDEFINED	5TO14	ILI	3
750	SEAR	YR	NH	FLU_STH_ASIA	BGD	Bangladesh	2016-07-25	2016	30	2016-07-24	2016	30	NOTDEFINED	5TO14	ILI	2
751	SEAR	YR	NH	FLU_STH_ASIA	BGD	Bangladesh	2016-08-15	2016	33	2016-08-14	2016	33	NOTDEFINED	All	SARI_DEATHS	0
752	SEAR	YR	NH	FLU_STH_ASIA	BGD	Bangladesh	2016-08-22	2016	34	2016-08-21	2016	34	NOTDEFINED	All	SARI_DEATHS	0
753	SEAR	YR	NH	FLU_STH_ASIA	BGD	Bangladesh	2016-08-29	2016	35	2016-08-28	2016	35	NOTDEFINED	All	SARI_DEATHS	0
754	SEAR	YR	NH	FLU_STH_ASIA	BGD	Bangladesh	2016-10-24	2016	43	2016-10-23	2016	43	NOTDEFINED	5TO14	SARI	14				14	1
755	SEAR	YR	NH	FLU_STH_ASIA	BGD	Bangladesh	2016-10-31	2016	44	2016-10-30	2016	44	NOTDEFINED	5TO14	SARI	12				12	1
756	SEAR	YR	NH	FLU_STH_ASIA	BGD	Bangladesh	2016-11-07	2016	45	2016-11-06	2016	45	NOTDEFINED	5TO14	SARI	5				5	0
757	SEAR	YR	NH	FLU_STH_ASIA	BGD	Bangladesh	2016-11-14	2016	46	2016-11-13	2016	46	NOTDEFINED	5TO14	SARI	10					0
758	SEAR	YR	NH	FLU_STH_ASIA	BGD	Bangladesh	2016-11-21	2016	47	2016-11-20	2016	47	NOTDEFINED	5TO14	SARI	11				11
759	SEAR	YR	NH	FLU_STH_ASIA	BGD	Bangladesh	2016-11-28	2016	48	2016-11-27	2016	48	NOTDEFINED	5TO14	SARI	5				5	0
760	SEAR	YR	NH	FLU_STH_ASIA	BGD	Bangladesh	2016-01-04	2016	1	2016-01-03	2016	1	NOTDEFINED	5TO14	SARI_DEATHS	0
761	SEAR	YR	NH	FLU_STH_ASIA	BGD	Bangladesh	2016-01-11	2016	2	2016-01-10	2016	2	NOTDEFINED	5TO14	SARI_DEATHS	0
762	SEAR	YR	NH	FLU_STH_ASIA	BGD	Bangladesh	2016-01-18	2016	3	2016-01-17	2016	3	NOTDEFINED	5TO14	SARI_DEATHS	0
763	SEAR	YR	NH	FLU_STH_ASIA	BGD	Bangladesh	2016-01-25	2016	4	2016-01-24	2016	4	NOTDEFINED	5TO14	SARI_DEATHS	0
764	SEAR	YR	NH	FLU_STH_ASIA	BGD	Bangladesh	2016-02-01	2016	5	2016-01-31	2016	5	NOTDEFINED	5TO14	SARI_DEATHS	0
765	SEAR	YR	NH	FLU_STH_ASIA	BGD	Bangladesh	2016-02-08	2016	6	2016-02-07	2016	6	NOTDEFINED	5TO14	SARI_DEATHS	0
766	SEAR	YR	NH	FLU_STH_ASIA	BGD	Bangladesh	2016-12-12	2016	50	2016-12-11	2016	50	NOTDEFINED	5TO14	SARI_DEATHS	0
767	SEAR	YR	NH	FLU_STH_ASIA	BGD	Bangladesh	2016-12-19	2016	51	2016-12-18	2016	51	NOTDEFINED	5TO14	SARI_DEATHS	0
768	SEAR	YR	NH	FLU_STH_ASIA	BGD	Bangladesh	2016-12-26	2016	52	2016-12-25	2016	52	NOTDEFINED	5TO14	SARI_DEATHS	0
769	SEAR	YR	NH	FLU_STH_ASIA	BGD	Bangladesh	2016-06-06	2016	23	2016-06-05	2016	23	NOTDEFINED	60TO	ILI	0
770	SEAR	YR	NH	FLU_STH_ASIA	BGD	Bangladesh	2016-06-13	2016	24	2016-06-12	2016	24	NOTDEFINED	60TO	ILI	0
771	SEAR	YR	NH	FLU_STH_ASIA	BGD	Bangladesh	2016-06-20	2016	25	2016-06-19	2016	25	NOTDEFINED	60TO	ILI	0
772	SEAR	YR	NH	FLU_STH_ASIA	BGD	Bangladesh	2016-06-27	2016	26	2016-06-26	2016	26	NOTDEFINED	60TO	ILI	0
773	SEAR	YR	NH	FLU_STH_ASIA	BGD	Bangladesh	2016-07-04	2016	27	2016-07-03	2016	27	NOTDEFINED	60TO	ILI	0
774	SEAR	YR	NH	FLU_STH_ASIA	BGD	Bangladesh	2016-07-11	2016	28	2016-07-10	2016	28	NOTDEFINED	60TO	ILI	0
775	SEAR	YR	NH	FLU_STH_ASIA	BGD	Bangladesh	2016-10-10	2016	41	2016-10-09	2016	41	NOTDEFINED	60TO	SARI	5				5	0
776	SEAR	YR	NH	FLU_STH_ASIA	BGD	Bangladesh	2016-10-17	2016	42	2016-10-16	2016	42	NOTDEFINED	60TO	SARI	5				5	1
777	SEAR	YR	NH	FLU_STH_ASIA	BGD	Bangladesh	2016-10-24	2016	43	2016-10-23	2016	43	NOTDEFINED	60TO	SARI	6				6	1
778	SEAR	YR	NH	FLU_STH_ASIA	BGD	Bangladesh	2016-10-31	2016	44	2016-10-30	2016	44	NOTDEFINED	60TO	SARI	5				5	0
779	SEAR	YR	NH	FLU_STH_ASIA	BGD	Bangladesh	2016-11-07	2016	45	2016-11-06	2016	45	NOTDEFINED	60TO	SARI	12				12	0
780	SEAR	YR	NH	FLU_STH_ASIA	BGD	Bangladesh	2016-11-14	2016	46	2016-11-13	2016	46	NOTDEFINED	60TO	SARI	10					0
781	SEAR	YR	NH	FLU_STH_ASIA	BGD	Bangladesh	2016-01-04	2016	1	2016-01-03	2016	1	NOTDEFINED	60TO	SARI_DEATHS	0
782	SEAR	YR	NH	FLU_STH_ASIA	BGD	Bangladesh	2016-01-11	2016	2	2016-01-10	2016	2	NOTDEFINED	60TO	SARI_DEATHS	0
783	SEAR	YR	NH	FLU_STH_ASIA	BGD	Bangladesh	2016-01-18	2016	3	2016-01-17	2016	3	NOTDEFINED	60TO	SARI_DEATHS	0
784	SEAR	YR	NH	FLU_STH_ASIA	BGD	Bangladesh	2016-01-25	2016	4	2016-01-24	2016	4	NOTDEFINED	60TO	SARI_DEATHS	1
785	SEAR	YR	NH	FLU_STH_ASIA	BGD	Bangladesh	2016-11-28	2016	48	2016-11-27	2016	48	NOTDEFINED	60TO	SARI_DEATHS	0
786	SEAR	YR	NH	FLU_STH_ASIA	BGD	Bangladesh	2016-12-05	2016	49	2016-12-04	2016	49	NOTDEFINED	60TO	SARI_DEATHS	1
787	SEAR	YR	NH	FLU_STH_ASIA	BGD	Bangladesh	2016-12-12	2016	50	2016-12-11	2016	50	NOTDEFINED	60TO	SARI_DEATHS	1
788	SEAR	YR	NH	FLU_STH_ASIA	BGD	Bangladesh	2016-12-19	2016	51	2016-12-18	2016	51	NOTDEFINED	60TO	SARI_DEATHS	1
789	SEAR	YR	NH	FLU_STH_ASIA	BGD	Bangladesh	2016-12-26	2016	52	2016-12-25	2016	52	NOTDEFINED	60TO	SARI_DEATHS	0
790	SEAR	YR	NH	FLU_STH_ASIA	BGD	Bangladesh	2016-03-14	2016	11	2016-03-13	2016	11	NOTDEFINED	All	ILI	17	75049				1																										6
791	SEAR	YR	NH	FLU_STH_ASIA	BGD	Bangladesh	2016-03-21	2016	12	2016-03-20	2016	12	NOTDEFINED	All	ILI	21	73153				2																										6
792	SEAR	YR	NH	FLU_STH_ASIA	BGD	Bangladesh	2016-03-28	2016	13	2016-03-27	2016	13	NOTDEFINED	All	ILI	5	79043				1																										6
793	SEAR	YR	NH	FLU_STH_ASIA	BGD	Bangladesh	2016-04-04	2016	14	2016-04-03	2016	14	NOTDEFINED	All	ILI	26	81464				4																										6
794	SEAR	YR	NH	FLU_STH_ASIA	BGD	Bangladesh	2016-04-11	2016	15	2016-04-10	2016	15	NOTDEFINED	All	ILI	14	71570				2																										6
795	SEAR	YR	NH	FLU_STH_ASIA	BGD	Bangladesh	2016-04-18	2016	16	2016-04-17	2016	16	NOTDEFINED	All	ILI	27	78118				7																										6
796	SEAR	YR	NH	FLU_STH_ASIA	BGD	Bangladesh	2016-03-14	2016	11	2016-03-13	2016	11	NOTDEFINED	All	QLT_STATUS
797	SEAR	YR	NH	FLU_STH_ASIA	BGD	Bangladesh	2016-03-21	2016	12	2016-03-20	2016	12	NOTDEFINED	All	QLT_STATUS
798	SEAR	YR	NH	FLU_STH_ASIA	BGD	Bangladesh	2016-03-28	2016	13	2016-03-27	2016	13	NOTDEFINED	All	QLT_STATUS
799	SEAR	YR	NH	FLU_STH_ASIA	BGD	Bangladesh	2016-04-04	2016	14	2016-04-03	2016	14	NOTDEFINED	All	QLT_STATUS
800	SEAR	YR	NH	FLU_STH_ASIA	BGD	Bangladesh	2016-04-11	2016	15	2016-04-10	2016	15	NOTDEFINED	All	QLT_STATUS
801	SEAR	YR	NH	FLU_STH_ASIA	BGD	Bangladesh	2016-04-18	2016	16	2016-04-17	2016	16	NOTDEFINED	All	QLT_STATUS
802	SEAR	YR	NH	FLU_STH_ASIA	BGD	Bangladesh	2016-03-14	2016	11	2016-03-13	2016	11	NOTDEFINED	All	SARI	22		16239		22	2																										14
803	SEAR	YR	NH	FLU_STH_ASIA	BGD	Bangladesh	2016-03-21	2016	12	2016-03-20	2016	12	NOTDEFINED	All	SARI	42		15683		42	2																										14
804	SEAR	YR	NH	FLU_STH_ASIA	BGD	Bangladesh	2016-03-28	2016	13	2016-03-27	2016	13	NOTDEFINED	All	SARI	31		16320		31	8																										14
805	SEAR	YR	NH	FLU_STH_ASIA	BGD	Bangladesh	2016-04-04	2016	14	2016-04-03	2016	14	NOTDEFINED	All	SARI	62		16172		62	17																										14
806	SEAR	YR	NH	FLU_STH_ASIA	BGD	Bangladesh	2016-04-11	2016	15	2016-04-10	2016	15	NOTDEFINED	All	SARI	22		16557		22	4																										14
807	SEAR	YR	NH	FLU_STH_ASIA	BGD	Bangladesh	2016-04-18	2016	16	2016-04-17	2016	16	NOTDEFINED	All	SARI	52		16279		52	24																										14
808	SEAR	YR	NH	FLU_STH_ASIA	BGD	Bangladesh	2016-09-05	2016	36	2016-09-04	2016	36	NOTDEFINED	All	SARI_DEATHS	0
809	SEAR	YR	NH	FLU_STH_ASIA	BGD	Bangladesh	2016-09-12	2016	37	2016-09-11	2016	37	NOTDEFINED	All	SARI_DEATHS	0
810	SEAR	YR	NH	FLU_STH_ASIA	BGD	Bangladesh	2016-09-19	2016	38	2016-09-18	2016	38	NOTDEFINED	All	SARI_DEATHS	2
811	SEAR	YR	NH	FLU_STH_ASIA	BGD	Bangladesh	2016-09-26	2016	39	2016-09-25	2016	39	NOTDEFINED	All	SARI_DEATHS	0
812	SEAR	YR	NH	FLU_STH_ASIA	BGD	Bangladesh	2016-10-03	2016	40	2016-10-02	2016	40	NOTDEFINED	All	SARI_DEATHS	3
813	SEAR	YR	NH	FLU_STH_ASIA	BGD	Bangladesh	2016-10-10	2016	41	2016-10-09	2016	41	NOTDEFINED	All	SARI_DEATHS	1
814	SEAR	YR	NH	FLU_STH_ASIA	BGD	Bangladesh	2016-08-29	2016	35	2016-08-28	2016	35	NOTDEFINED	0TO0	ILI	1
815	SEAR	YR	NH	FLU_STH_ASIA	BGD	Bangladesh	2016-09-05	2016	36	2016-09-04	2016	36	NOTDEFINED	0TO0	ILI	7
816	SEAR	YR	NH	FLU_STH_ASIA	BGD	Bangladesh	2016-09-12	2016	37	2016-09-11	2016	37	NOTDEFINED	0TO0	ILI	0
817	SEAR	YR	NH	FLU_STH_ASIA	BGD	Bangladesh	2016-09-19	2016	38	2016-09-18	2016	38	NOTDEFINED	0TO0	ILI	5
818	SEAR	YR	NH	FLU_STH_ASIA	BGD	Bangladesh	2016-09-26	2016	39	2016-09-25	2016	39	NOTDEFINED	0TO0	ILI	1
819	SEAR	YR	NH	FLU_STH_ASIA	BGD	Bangladesh	2016-10-03	2016	40	2016-10-02	2016	40	NOTDEFINED	0TO0	ILI	7
820	SEAR	YR	NH	FLU_STH_ASIA	BGD	Bangladesh	2016-10-10	2016	41	2016-10-09	2016	41	NOTDEFINED	0TO0	ILI	0
821	SEAR	YR	NH	FLU_STH_ASIA	BGD	Bangladesh	2016-02-01	2016	5	2016-01-31	2016	5	NOTDEFINED	0TO0	SARI	0				0
822	SEAR	YR	NH	FLU_STH_ASIA	BGD	Bangladesh	2016-02-08	2016	6	2016-02-07	2016	6	NOTDEFINED	0TO0	SARI	0				0
823	SEAR	YR	NH	FLU_STH_ASIA	BGD	Bangladesh	2016-02-15	2016	7	2016-02-14	2016	7	NOTDEFINED	0TO0	SARI	0				0
824	SEAR	YR	NH	FLU_STH_ASIA	BGD	Bangladesh	2016-02-22	2016	8	2016-02-21	2016	8	NOTDEFINED	0TO0	SARI	0				0
825	SEAR	YR	NH	FLU_STH_ASIA	BGD	Bangladesh	2016-02-29	2016	9	2016-02-28	2016	9	NOTDEFINED	0TO0	SARI	0				0
826	SEAR	YR	NH	FLU_STH_ASIA	BGD	Bangladesh	2016-03-07	2016	10	2016-03-06	2016	10	NOTDEFINED	0TO0	SARI	0				0
827	SEAR	YR	NH	FLU_STH_ASIA	BGD	Bangladesh	2016-10-17	2016	42	2016-10-16	2016	42	NOTDEFINED	0TO0	SARI_DEATHS	0
828	SEAR	YR	NH	FLU_STH_ASIA	BGD	Bangladesh	2016-10-24	2016	43	2016-10-23	2016	43	NOTDEFINED	0TO0	SARI_DEATHS	0
829	SEAR	YR	NH	FLU_STH_ASIA	BGD	Bangladesh	2016-10-31	2016	44	2016-10-30	2016	44	NOTDEFINED	0TO0	SARI_DEATHS	0
830	SEAR	YR	NH	FLU_STH_ASIA	BGD	Bangladesh	2016-11-07	2016	45	2016-11-06	2016	45	NOTDEFINED	0TO0	SARI_DEATHS	0
831	SEAR	YR	NH	FLU_STH_ASIA	BGD	Bangladesh	2016-11-14	2016	46	2016-11-13	2016	46	NOTDEFINED	0TO0	SARI_DEATHS	0
832	SEAR	YR	NH	FLU_STH_ASIA	BGD	Bangladesh	2016-11-21	2016	47	2016-11-20	2016	47	NOTDEFINED	0TO0	SARI_DEATHS
833	SEAR	YR	NH	FLU_STH_ASIA	BGD	Bangladesh	2016-04-25	2016	17	2016-04-24	2016	17	NOTDEFINED	15TO24	ILI	8
834	SEAR	YR	NH	FLU_STH_ASIA	BGD	Bangladesh	2016-05-02	2016	18	2016-05-01	2016	18	NOTDEFINED	15TO24	ILI	4
835	SEAR	YR	NH	FLU_STH_ASIA	BGD	Bangladesh	2016-05-16	2016	20	2016-05-15	2016	20	NOTDEFINED	15TO24	ILI	0
836	SEAR	YR	NH	FLU_STH_ASIA	BGD	Bangladesh	2016-05-23	2016	21	2016-05-22	2016	21	NOTDEFINED	15TO24	ILI	8
837	SEAR	YR	NH	FLU_STH_ASIA	BGD	Bangladesh	2016-05-30	2016	22	2016-05-29	2016	22	NOTDEFINED	15TO24	ILI	0
838	SEAR	YR	NH	FLU_STH_ASIA	BGD	Bangladesh	2016-06-06	2016	23	2016-06-05	2016	23	NOTDEFINED	15TO24	ILI	1
839	SEAR	YR	NH	FLU_STH_ASIA	BGD	Bangladesh	2016-04-25	2016	17	2016-04-24	2016	17	NOTDEFINED	15TO24	SARI	11				11	7
840	SEAR	YR	NH	FLU_STH_ASIA	BGD	Bangladesh	2016-05-02	2016	18	2016-05-01	2016	18	NOTDEFINED	15TO24	SARI	19				19	11
841	SEAR	YR	NH	FLU_STH_ASIA	BGD	Bangladesh	2016-05-16	2016	20	2016-05-15	2016	20	NOTDEFINED	15TO24	SARI	7				7	6
842	SEAR	YR	NH	FLU_STH_ASIA	BGD	Bangladesh	2016-05-23	2016	21	2016-05-22	2016	21	NOTDEFINED	15TO24	SARI	12				12	8
843	SEAR	YR	NH	FLU_STH_ASIA	BGD	Bangladesh	2016-05-30	2016	22	2016-05-29	2016	22	NOTDEFINED	15TO24	SARI	6				6	3
844	SEAR	YR	NH	FLU_STH_ASIA	BGD	Bangladesh	2016-07-25	2016	30	2016-07-24	2016	30	NOTDEFINED	15TO24	SARI_DEATHS	0
845	SEAR	YR	NH	FLU_STH_ASIA	BGD	Bangladesh	2016-08-01	2016	31	2016-07-31	2016	31	NOTDEFINED	15TO24	SARI_DEATHS	0
846	SEAR	YR	NH	FLU_STH_ASIA	BGD	Bangladesh	2016-08-08	2016	32	2016-08-07	2016	32	NOTDEFINED	15TO24	SARI_DEATHS	0
847	SEAR	YR	NH	FLU_STH_ASIA	BGD	Bangladesh	2016-08-15	2016	33	2016-08-14	2016	33	NOTDEFINED	15TO24	SARI_DEATHS	0
848	SEAR	YR	NH	FLU_STH_ASIA	BGD	Bangladesh	2016-08-22	2016	34	2016-08-21	2016	34	NOTDEFINED	15TO24	SARI_DEATHS	0
849	SEAR	YR	NH	FLU_STH_ASIA	BGD	Bangladesh	2016-08-29	2016	35	2016-08-28	2016	35	NOTDEFINED	15TO24	SARI_DEATHS	0
850	SEAR	YR	NH	FLU_STH_ASIA	BGD	Bangladesh	2016-04-04	2016	14	2016-04-03	2016	14	NOTDEFINED	1TO4	ILI	11
851	SEAR	YR	NH	FLU_STH_ASIA	BGD	Bangladesh	2016-04-11	2016	15	2016-04-10	2016	15	NOTDEFINED	1TO4	ILI	0
852	SEAR	YR	NH	FLU_STH_ASIA	BGD	Bangladesh	2016-04-18	2016	16	2016-04-17	2016	16	NOTDEFINED	1TO4	ILI	12
853	SEAR	YR	NH	FLU_STH_ASIA	BGD	Bangladesh	2016-04-25	2016	17	2016-04-24	2016	17	NOTDEFINED	1TO4	ILI	0
854	SEAR	YR	NH	FLU_STH_ASIA	BGD	Bangladesh	2016-05-02	2016	18	2016-05-01	2016	18	NOTDEFINED	1TO4	ILI	13
855	SEAR	YR	NH	FLU_STH_ASIA	BGD	Bangladesh	2016-03-28	2016	13	2016-03-27	2016	13	NOTDEFINED	1TO4	SARI	0				0	0
856	SEAR	YR	NH	FLU_STH_ASIA	BGD	Bangladesh	2016-04-04	2016	14	2016-04-03	2016	14	NOTDEFINED	1TO4	SARI	0				0	0
857	SEAR	YR	NH	FLU_STH_ASIA	BGD	Bangladesh	2016-04-11	2016	15	2016-04-10	2016	15	NOTDEFINED	1TO4	SARI	0				0	0
858	SEAR	YR	NH	FLU_STH_ASIA	BGD	Bangladesh	2016-04-18	2016	16	2016-04-17	2016	16	NOTDEFINED	1TO4	SARI	0				0	0
859	SEAR	YR	NH	FLU_STH_ASIA	BGD	Bangladesh	2016-04-25	2016	17	2016-04-24	2016	17	NOTDEFINED	1TO4	SARI	0				0	0
860	SEAR	YR	NH	FLU_STH_ASIA	BGD	Bangladesh	2016-05-02	2016	18	2016-05-01	2016	18	NOTDEFINED	1TO4	SARI	0				0	0
861	SEAR	YR	NH	FLU_STH_ASIA	BGD	Bangladesh	2016-01-11	2016	2	2016-01-10	2016	2	NOTDEFINED	1TO4	SARI_DEATHS	0
862	SEAR	YR	NH	FLU_STH_ASIA	BGD	Bangladesh	2016-01-18	2016	3	2016-01-17	2016	3	NOTDEFINED	1TO4	SARI_DEATHS	0
863	SEAR	YR	NH	FLU_STH_ASIA	BGD	Bangladesh	2016-01-25	2016	4	2016-01-24	2016	4	NOTDEFINED	1TO4	SARI_DEATHS	0
864	SEAR	YR	NH	FLU_STH_ASIA	BGD	Bangladesh	2016-02-01	2016	5	2016-01-31	2016	5	NOTDEFINED	1TO4	SARI_DEATHS	0
865	SEAR	YR	NH	FLU_STH_ASIA	BGD	Bangladesh	2016-02-08	2016	6	2016-02-07	2016	6	NOTDEFINED	1TO4	SARI_DEATHS	0
866	SEAR	YR	NH	FLU_STH_ASIA	BGD	Bangladesh	2016-02-15	2016	7	2016-02-14	2016	7	NOTDEFINED	1TO4	SARI_DEATHS	0
867	SEAR	YR	NH	FLU_STH_ASIA	BGD	Bangladesh	2016-12-12	2016	50	2016-12-11	2016	50	NOTDEFINED	1TO4	SARI_DEATHS	0
868	SEAR	YR	NH	FLU_STH_ASIA	BGD	Bangladesh	2016-12-19	2016	51	2016-12-18	2016	51	NOTDEFINED	1TO4	SARI_DEATHS	0
869	SEAR	YR	NH	FLU_STH_ASIA	BGD	Bangladesh	2016-12-26	2016	52	2016-12-25	2016	52	NOTDEFINED	1TO4	SARI_DEATHS	0
870	SEAR	YR	NH	FLU_STH_ASIA	BGD	Bangladesh	2016-02-29	2016	9	2016-02-28	2016	9	NOTDEFINED	25TO39	ILI	0
871	SEAR	YR	NH	FLU_STH_ASIA	BGD	Bangladesh	2016-03-07	2016	10	2016-03-06	2016	10	NOTDEFINED	25TO39	ILI	7
872	SEAR	YR	NH	FLU_STH_ASIA	BGD	Bangladesh	2016-03-14	2016	11	2016-03-13	2016	11	NOTDEFINED	25TO39	ILI	0
873	SEAR	YR	NH	FLU_STH_ASIA	BGD	Bangladesh	2016-03-21	2016	12	2016-03-20	2016	12	NOTDEFINED	25TO39	ILI	7
874	SEAR	YR	NH	FLU_STH_ASIA	BGD	Bangladesh	2016-03-28	2016	13	2016-03-27	2016	13	NOTDEFINED	25TO39	ILI	0
875	SEAR	YR	NH	FLU_STH_ASIA	BGD	Bangladesh	2016-04-04	2016	14	2016-04-03	2016	14	NOTDEFINED	25TO39	ILI	0
876	SEAR	YR	NH	FLU_STH_ASIA	BGD	Bangladesh	2016-07-04	2016	27	2016-07-03	2016	27	NOTDEFINED	25TO39	SARI	4				4	0
877	SEAR	YR	NH	FLU_STH_ASIA	BGD	Bangladesh	2016-07-11	2016	28	2016-07-10	2016	28	NOTDEFINED	25TO39	SARI	5				5	1
878	SEAR	YR	NH	FLU_STH_ASIA	BGD	Bangladesh	2016-07-18	2016	29	2016-07-17	2016	29	NOTDEFINED	25TO39	SARI	18				18	4
879	SEAR	YR	NH	FLU_STH_ASIA	BGD	Bangladesh	2016-07-25	2016	30	2016-07-24	2016	30	NOTDEFINED	25TO39	SARI	8				8	0
880	SEAR	YR	NH	FLU_STH_ASIA	BGD	Bangladesh	2016-08-01	2016	31	2016-07-31	2016	31	NOTDEFINED	25TO39	SARI	14				14	1
881	SEAR	YR	NH	FLU_STH_ASIA	BGD	Bangladesh	2016-08-08	2016	32	2016-08-07	2016	32	NOTDEFINED	25TO39	SARI	11				11	3
882	SEAR	YR	NH	FLU_STH_ASIA	BGD	Bangladesh	2016-01-04	2016	1	2016-01-03	2016	1	NOTDEFINED	25TO39	SARI_DEATHS	0
883	SEAR	YR	NH	FLU_STH_ASIA	BGD	Bangladesh	2016-01-11	2016	2	2016-01-10	2016	2	NOTDEFINED	25TO39	SARI_DEATHS	0
884	SEAR	YR	NH	FLU_STH_ASIA	BGD	Bangladesh	2016-11-14	2016	46	2016-11-13	2016	46	NOTDEFINED	25TO39	SARI_DEATHS	0
885	SEAR	YR	NH	FLU_STH_ASIA	BGD	Bangladesh	2016-11-21	2016	47	2016-11-20	2016	47	NOTDEFINED	25TO39	SARI_DEATHS
886	SEAR	YR	NH	FLU_STH_ASIA	BGD	Bangladesh	2016-11-28	2016	48	2016-11-27	2016	48	NOTDEFINED	25TO39	SARI_DEATHS	1
887	SEAR	YR	NH	FLU_STH_ASIA	BGD	Bangladesh	2016-12-05	2016	49	2016-12-04	2016	49	NOTDEFINED	25TO39	SARI_DEATHS	0
888	SEAR	YR	NH	FLU_STH_ASIA	BGD	Bangladesh	2016-12-12	2016	50	2016-12-11	2016	50	NOTDEFINED	25TO39	SARI_DEATHS	0
889	SEAR	YR	NH	FLU_STH_ASIA	BGD	Bangladesh	2016-12-19	2016	51	2016-12-18	2016	51	NOTDEFINED	25TO39	SARI_DEATHS	0
890	SEAR	YR	NH	FLU_STH_ASIA	BGD	Bangladesh	2016-01-04	2016	1	2016-01-03	2016	1	NOTDEFINED	40TO59	ILI	0
891	SEAR	YR	NH	FLU_STH_ASIA	BGD	Bangladesh	2016-01-11	2016	2	2016-01-10	2016	2	NOTDEFINED	40TO59	ILI	2
892	SEAR	YR	NH	FLU_STH_ASIA	BGD	Bangladesh	2016-01-18	2016	3	2016-01-17	2016	3	NOTDEFINED	40TO59	ILI	0
893	SEAR	YR	NH	FLU_STH_ASIA	BGD	Bangladesh	2016-01-25	2016	4	2016-01-24	2016	4	NOTDEFINED	40TO59	ILI	3
894	SEAR	YR	NH	FLU_STH_ASIA	BGD	Bangladesh	2016-02-01	2016	5	2016-01-31	2016	5	NOTDEFINED	40TO59	ILI	0
895	SEAR	YR	NH	FLU_STH_ASIA	BGD	Bangladesh	2016-02-08	2016	6	2016-02-07	2016	6	NOTDEFINED	40TO59	ILI	4
896	SEAR	YR	NH	FLU_STH_ASIA	BGD	Bangladesh	2016-12-12	2016	50	2016-12-11	2016	50	NOTDEFINED	40TO59	ILI	4
897	SEAR	YR	NH	FLU_STH_ASIA	BGD	Bangladesh	2016-12-19	2016	51	2016-12-18	2016	51	NOTDEFINED	40TO59	ILI	0
898	SEAR	YR	NH	FLU_STH_ASIA	BGD	Bangladesh	2016-12-26	2016	52	2016-12-25	2016	52	NOTDEFINED	40TO59	ILI	4
899	SEAR	YR	NH	FLU_STH_ASIA	BGD	Bangladesh	2016-05-16	2016	20	2016-05-15	2016	20	NOTDEFINED	40TO59	SARI	7				7	3
900	SEAR	YR	NH	FLU_STH_ASIA	BGD	Bangladesh	2016-05-23	2016	21	2016-05-22	2016	21	NOTDEFINED	40TO59	SARI	12				12	4
901	SEAR	YR	NH	FLU_STH_ASIA	BGD	Bangladesh	2016-05-30	2016	22	2016-05-29	2016	22	NOTDEFINED	40TO59	SARI	12				12	8
902	SEAR	YR	NH	FLU_STH_ASIA	BGD	Bangladesh	2016-06-06	2016	23	2016-06-05	2016	23	NOTDEFINED	40TO59	SARI	16				16	5
903	SEAR	YR	NH	FLU_STH_ASIA	BGD	Bangladesh	2016-06-13	2016	24	2016-06-12	2016	24	NOTDEFINED	40TO59	SARI	9				9	5
904	SEAR	YR	NH	FLU_STH_ASIA	BGD	Bangladesh	2016-09-19	2016	38	2016-09-18	2016	38	NOTDEFINED	40TO59	SARI_DEATHS	1
905	SEAR	YR	NH	FLU_STH_ASIA	BGD	Bangladesh	2016-09-26	2016	39	2016-09-25	2016	39	NOTDEFINED	40TO59	SARI_DEATHS	0
906	SEAR	YR	NH	FLU_STH_ASIA	BGD	Bangladesh	2016-10-03	2016	40	2016-10-02	2016	40	NOTDEFINED	40TO59	SARI_DEATHS	0
907	SEAR	YR	NH	FLU_STH_ASIA	BGD	Bangladesh	2016-10-10	2016	41	2016-10-09	2016	41	NOTDEFINED	40TO59	SARI_DEATHS	1
908	SEAR	YR	NH	FLU_STH_ASIA	BGD	Bangladesh	2016-10-17	2016	42	2016-10-16	2016	42	NOTDEFINED	40TO59	SARI_DEATHS	0
909	SEAR	YR	NH	FLU_STH_ASIA	BGD	Bangladesh	2016-10-24	2016	43	2016-10-23	2016	43	NOTDEFINED	40TO59	SARI_DEATHS	0
910	SEAR	YR	NH	FLU_STH_ASIA	BGD	Bangladesh	2016-08-01	2016	31	2016-07-31	2016	31	NOTDEFINED	5TO14	ILI	1
911	SEAR	YR	NH	FLU_STH_ASIA	BGD	Bangladesh	2016-08-08	2016	32	2016-08-07	2016	32	NOTDEFINED	5TO14	ILI	6
912	SEAR	YR	NH	FLU_STH_ASIA	BGD	Bangladesh	2016-08-15	2016	33	2016-08-14	2016	33	NOTDEFINED	5TO14	ILI	0
913	SEAR	YR	NH	FLU_STH_ASIA	BGD	Bangladesh	2016-08-22	2016	34	2016-08-21	2016	34	NOTDEFINED	5TO14	ILI	3
914	SEAR	YR	NH	FLU_STH_ASIA	BGD	Bangladesh	2016-08-29	2016	35	2016-08-28	2016	35	NOTDEFINED	5TO14	ILI	3
915	SEAR	YR	NH	FLU_STH_ASIA	BGD	Bangladesh	2016-09-05	2016	36	2016-09-04	2016	36	NOTDEFINED	5TO14	ILI	7
916	SEAR	YR	NH	FLU_STH_ASIA	BGD	Bangladesh	2016-01-04	2016	1	2016-01-03	2016	1	NOTDEFINED	5TO14	SARI	9				1
917	SEAR	YR	NH	FLU_STH_ASIA	BGD	Bangladesh	2016-01-11	2016	2	2016-01-10	2016	2	NOTDEFINED	5TO14	SARI	2				0
918	SEAR	YR	NH	FLU_STH_ASIA	BGD	Bangladesh	2016-01-18	2016	3	2016-01-17	2016	3	NOTDEFINED	5TO14	SARI	8				2
919	SEAR	YR	NH	FLU_STH_ASIA	BGD	Bangladesh	2016-01-25	2016	4	2016-01-24	2016	4	NOTDEFINED	5TO14	SARI	2				1
920	SEAR	YR	NH	FLU_STH_ASIA	BGD	Bangladesh	2016-02-01	2016	5	2016-01-31	2016	5	NOTDEFINED	5TO14	SARI	7				0
921	SEAR	YR	NH	FLU_STH_ASIA	BGD	Bangladesh	2016-12-05	2016	49	2016-12-04	2016	49	NOTDEFINED	5TO14	SARI	17				17	0
922	SEAR	YR	NH	FLU_STH_ASIA	BGD	Bangladesh	2016-12-12	2016	50	2016-12-11	2016	50	NOTDEFINED	5TO14	SARI	7				7	0
923	SEAR	YR	NH	FLU_STH_ASIA	BGD	Bangladesh	2016-12-19	2016	51	2016-12-18	2016	51	NOTDEFINED	5TO14	SARI	11				11	1
924	SEAR	YR	NH	FLU_STH_ASIA	BGD	Bangladesh	2016-12-26	2016	52	2016-12-25	2016	52	NOTDEFINED	5TO14	SARI	1				1	0
925	SEAR	YR	NH	FLU_STH_ASIA	BGD	Bangladesh	2016-10-24	2016	43	2016-10-23	2016	43	NOTDEFINED	5TO14	SARI_DEATHS	0
926	SEAR	YR	NH	FLU_STH_ASIA	BGD	Bangladesh	2016-10-31	2016	44	2016-10-30	2016	44	NOTDEFINED	5TO14	SARI_DEATHS	0
927	SEAR	YR	NH	FLU_STH_ASIA	BGD	Bangladesh	2016-11-07	2016	45	2016-11-06	2016	45	NOTDEFINED	5TO14	SARI_DEATHS	0
928	SEAR	YR	NH	FLU_STH_ASIA	BGD	Bangladesh	2016-11-14	2016	46	2016-11-13	2016	46	NOTDEFINED	5TO14	SARI_DEATHS	0
929	SEAR	YR	NH	FLU_STH_ASIA	BGD	Bangladesh	2016-11-21	2016	47	2016-11-20	2016	47	NOTDEFINED	5TO14	SARI_DEATHS
930	SEAR	YR	NH	FLU_STH_ASIA	BGD	Bangladesh	2016-11-28	2016	48	2016-11-27	2016	48	NOTDEFINED	5TO14	SARI_DEATHS	0
931	SEAR	YR	NH	FLU_STH_ASIA	BGD	Bangladesh	2016-12-05	2016	49	2016-12-04	2016	49	NOTDEFINED	5TO14	SARI_DEATHS	0
932	SEAR	YR	NH	FLU_STH_ASIA	BGD	Bangladesh	2016-04-25	2016	17	2016-04-24	2016	17	NOTDEFINED	60TO	ILI	0
933	SEAR	YR	NH	FLU_STH_ASIA	BGD	Bangladesh	2016-05-02	2016	18	2016-05-01	2016	18	NOTDEFINED	60TO	ILI	0
934	SEAR	YR	NH	FLU_STH_ASIA	BGD	Bangladesh	2016-05-16	2016	20	2016-05-15	2016	20	NOTDEFINED	60TO	ILI	0
935	SEAR	YR	NH	FLU_STH_ASIA	BGD	Bangladesh	2016-05-23	2016	21	2016-05-22	2016	21	NOTDEFINED	60TO	ILI	1
936	SEAR	YR	NH	FLU_STH_ASIA	BGD	Bangladesh	2016-05-30	2016	22	2016-05-29	2016	22	NOTDEFINED	60TO	ILI	0
937	SEAR	YR	NH	FLU_STH_ASIA	BGD	Bangladesh	2016-08-29	2016	35	2016-08-28	2016	35	NOTDEFINED	60TO	SARI	6				6	1
938	SEAR	YR	NH	FLU_STH_ASIA	BGD	Bangladesh	2016-09-05	2016	36	2016-09-04	2016	36	NOTDEFINED	60TO	SARI	7				7	2
939	SEAR	YR	NH	FLU_STH_ASIA	BGD	Bangladesh	2016-09-12	2016	37	2016-09-11	2016	37	NOTDEFINED	60TO	SARI	6				6	0
940	SEAR	YR	NH	FLU_STH_ASIA	BGD	Bangladesh	2016-09-19	2016	38	2016-09-18	2016	38	NOTDEFINED	60TO	SARI	5				5	0
941	SEAR	YR	NH	FLU_STH_ASIA	BGD	Bangladesh	2016-09-26	2016	39	2016-09-25	2016	39	NOTDEFINED	60TO	SARI	7				7	0
942	SEAR	YR	NH	FLU_STH_ASIA	BGD	Bangladesh	2016-10-03	2016	40	2016-10-02	2016	40	NOTDEFINED	60TO	SARI	9				9	0
943	SEAR	YR	NH	FLU_STH_ASIA	BGD	Bangladesh	2016-02-01	2016	5	2016-01-31	2016	5	NOTDEFINED	60TO	SARI_DEATHS	1
944	SEAR	YR	NH	FLU_STH_ASIA	BGD	Bangladesh	2016-02-08	2016	6	2016-02-07	2016	6	NOTDEFINED	60TO	SARI_DEATHS	0
945	SEAR	YR	NH	FLU_STH_ASIA	BGD	Bangladesh	2016-02-15	2016	7	2016-02-14	2016	7	NOTDEFINED	60TO	SARI_DEATHS	0
946	SEAR	YR	NH	FLU_STH_ASIA	BGD	Bangladesh	2016-02-22	2016	8	2016-02-21	2016	8	NOTDEFINED	60TO	SARI_DEATHS	0
947	SEAR	YR	NH	FLU_STH_ASIA	BGD	Bangladesh	2016-02-29	2016	9	2016-02-28	2016	9	NOTDEFINED	60TO	SARI_DEATHS	2
948	SEAR	YR	NH	FLU_STH_ASIA	BGD	Bangladesh	2016-03-07	2016	10	2016-03-06	2016	10	NOTDEFINED	60TO	SARI_DEATHS	0
949	SEAR	YR	NH	FLU_STH_ASIA	BGD	Bangladesh	2016-02-01	2016	5	2016-01-31	2016	5	NOTDEFINED	All	ILI	34	66304				6																										6
950	SEAR	YR	NH	FLU_STH_ASIA	BGD	Bangladesh	2016-02-08	2016	6	2016-02-07	2016	6	NOTDEFINED	All	ILI	18	65352				1																										6
951	SEAR	YR	NH	FLU_STH_ASIA	BGD	Bangladesh	2016-02-15	2016	7	2016-02-14	2016	7	NOTDEFINED	All	ILI	39	63951				3																										6
952	SEAR	YR	NH	FLU_STH_ASIA	BGD	Bangladesh	2016-02-22	2016	8	2016-02-21	2016	8	NOTDEFINED	All	ILI	15	79393				1																										6
953	SEAR	YR	NH	FLU_STH_ASIA	BGD	Bangladesh	2016-02-29	2016	9	2016-02-28	2016	9	NOTDEFINED	All	ILI	33	81208				4																										6
954	SEAR	YR	NH	FLU_STH_ASIA	BGD	Bangladesh	2016-03-07	2016	10	2016-03-06	2016	10	NOTDEFINED	All	ILI	34	79708				4																										6
955	SEAR	YR	NH	FLU_STH_ASIA	BGD	Bangladesh	2016-04-25	2016	17	2016-04-24	2016	17	NOTDEFINED	All	QLT_STATUS
956	SEAR	YR	NH	FLU_STH_ASIA	BGD	Bangladesh	2016-05-02	2016	18	2016-05-01	2016	18	NOTDEFINED	All	QLT_STATUS
957	SEAR	YR	NH	FLU_STH_ASIA	BGD	Bangladesh	2016-05-16	2016	20	2016-05-15	2016	20	NOTDEFINED	All	QLT_STATUS
958	SEAR	YR	NH	FLU_STH_ASIA	BGD	Bangladesh	2016-05-23	2016	21	2016-05-22	2016	21	NOTDEFINED	All	QLT_STATUS
959	SEAR	YR	NH	FLU_STH_ASIA	BGD	Bangladesh	2016-05-30	2016	22	2016-05-29	2016	22	NOTDEFINED	All	QLT_STATUS
960	SEAR	YR	NH	FLU_STH_ASIA	BGD	Bangladesh	2016-02-01	2016	5	2016-01-31	2016	5	NOTDEFINED	All	SARI	35		15707		35																											14
961	SEAR	YR	NH	FLU_STH_ASIA	BGD	Bangladesh	2016-02-08	2016	6	2016-02-07	2016	6	NOTDEFINED	All	SARI	42		14535		42																											14
962	SEAR	YR	NH	FLU_STH_ASIA	BGD	Bangladesh	2016-02-15	2016	7	2016-02-14	2016	7	NOTDEFINED	All	SARI	24		15107		24																											14
963	SEAR	YR	NH	FLU_STH_ASIA	BGD	Bangladesh	2016-02-22	2016	8	2016-02-21	2016	8	NOTDEFINED	All	SARI	50		14282		50																											14
964	SEAR	YR	NH	FLU_STH_ASIA	BGD	Bangladesh	2016-02-29	2016	9	2016-02-28	2016	9	NOTDEFINED	All	SARI	45		15978		45																											14
965	SEAR	YR	NH	FLU_STH_ASIA	BGD	Bangladesh	2016-03-07	2016	10	2016-03-06	2016	10	NOTDEFINED	All	SARI	49		15748		49																											14
966	SEAR	YR	NH	FLU_STH_ASIA	BGD	Bangladesh	2016-10-17	2016	42	2016-10-16	2016	42	NOTDEFINED	All	SARI_DEATHS	0
967	SEAR	YR	NH	FLU_STH_ASIA	BGD	Bangladesh	2016-10-24	2016	43	2016-10-23	2016	43	NOTDEFINED	All	SARI_DEATHS	0
968	SEAR	YR	NH	FLU_STH_ASIA	BGD	Bangladesh	2016-10-31	2016	44	2016-10-30	2016	44	NOTDEFINED	All	SARI_DEATHS	0
969	SEAR	YR	NH	FLU_STH_ASIA	BGD	Bangladesh	2016-11-07	2016	45	2016-11-06	2016	45	NOTDEFINED	All	SARI_DEATHS	2
970	SEAR	YR	NH	FLU_STH_ASIA	BGD	Bangladesh	2016-11-14	2016	46	2016-11-13	2016	46	NOTDEFINED	All	SARI_DEATHS	0
971	SEAR	YR	NH	FLU_STH_ASIA	BGD	Bangladesh	2016-11-21	2016	47	2016-11-20	2016	47	NOTDEFINED	All	SARI_DEATHS	0
972	SEAR	YR	NH	FLU_STH_ASIA	BGD	Bangladesh	2016-06-06	2016	23	2016-06-05	2016	23	NOTDEFINED	0TO0	ILI	5
973	SEAR	YR	NH	FLU_STH_ASIA	BGD	Bangladesh	2016-06-13	2016	24	2016-06-12	2016	24	NOTDEFINED	0TO0	ILI	3
974	SEAR	YR	NH	FLU_STH_ASIA	BGD	Bangladesh	2016-06-20	2016	25	2016-06-19	2016	25	NOTDEFINED	0TO0	ILI	4
975	SEAR	YR	NH	FLU_STH_ASIA	BGD	Bangladesh	2016-06-27	2016	26	2016-06-26	2016	26	NOTDEFINED	0TO0	ILI	0
976	SEAR	YR	NH	FLU_STH_ASIA	BGD	Bangladesh	2016-07-04	2016	27	2016-07-03	2016	27	NOTDEFINED	0TO0	ILI	4
977	SEAR	YR	NH	FLU_STH_ASIA	BGD	Bangladesh	2016-07-11	2016	28	2016-07-10	2016	28	NOTDEFINED	0TO0	ILI	12
978	SEAR	YR	NH	FLU_STH_ASIA	BGD	Bangladesh	2016-04-25	2016	17	2016-04-24	2016	17	NOTDEFINED	0TO0	SARI	0				0	0
979	SEAR	YR	NH	FLU_STH_ASIA	BGD	Bangladesh	2016-05-02	2016	18	2016-05-01	2016	18	NOTDEFINED	0TO0	SARI	0				0	0
980	SEAR	YR	NH	FLU_STH_ASIA	BGD	Bangladesh	2016-05-16	2016	20	2016-05-15	2016	20	NOTDEFINED	0TO0	SARI	0				0	0
981	SEAR	YR	NH	FLU_STH_ASIA	BGD	Bangladesh	2016-05-23	2016	21	2016-05-22	2016	21	NOTDEFINED	0TO0	SARI	0				0	0
982	SEAR	YR	NH	FLU_STH_ASIA	BGD	Bangladesh	2016-05-30	2016	22	2016-05-29	2016	22	NOTDEFINED	0TO0	SARI	17				17	7
983	SEAR	YR	NH	FLU_STH_ASIA	BGD	Bangladesh	2016-02-01	2016	5	2016-01-31	2016	5	NOTDEFINED	0TO0	SARI_DEATHS	0
984	SEAR	YR	NH	FLU_STH_ASIA	BGD	Bangladesh	2016-02-08	2016	6	2016-02-07	2016	6	NOTDEFINED	0TO0	SARI_DEATHS	0
985	SEAR	YR	NH	FLU_STH_ASIA	BGD	Bangladesh	2016-02-15	2016	7	2016-02-14	2016	7	NOTDEFINED	0TO0	SARI_DEATHS	0
986	SEAR	YR	NH	FLU_STH_ASIA	BGD	Bangladesh	2016-02-22	2016	8	2016-02-21	2016	8	NOTDEFINED	0TO0	SARI_DEATHS	0
987	SEAR	YR	NH	FLU_STH_ASIA	BGD	Bangladesh	2016-02-29	2016	9	2016-02-28	2016	9	NOTDEFINED	0TO0	SARI_DEATHS	0
988	SEAR	YR	NH	FLU_STH_ASIA	BGD	Bangladesh	2016-03-07	2016	10	2016-03-06	2016	10	NOTDEFINED	0TO0	SARI_DEATHS	0
989	SEAR	YR	NH	FLU_STH_ASIA	BGD	Bangladesh	2016-02-01	2016	5	2016-01-31	2016	5	NOTDEFINED	15TO24	ILI	1
990	SEAR	YR	NH	FLU_STH_ASIA	BGD	Bangladesh	2016-02-08	2016	6	2016-02-07	2016	6	NOTDEFINED	15TO24	ILI	6
991	SEAR	YR	NH	FLU_STH_ASIA	BGD	Bangladesh	2016-02-15	2016	7	2016-02-14	2016	7	NOTDEFINED	15TO24	ILI	0
992	SEAR	YR	NH	FLU_STH_ASIA	BGD	Bangladesh	2016-02-22	2016	8	2016-02-21	2016	8	NOTDEFINED	15TO24	ILI	4
993	SEAR	YR	NH	FLU_STH_ASIA	BGD	Bangladesh	2016-02-29	2016	9	2016-02-28	2016	9	NOTDEFINED	15TO24	ILI	0
994	SEAR	YR	NH	FLU_STH_ASIA	BGD	Bangladesh	2016-03-07	2016	10	2016-03-06	2016	10	NOTDEFINED	15TO24	ILI	7
995	SEAR	YR	NH	FLU_STH_ASIA	BGD	Bangladesh	2016-07-18	2016	29	2016-07-17	2016	29	NOTDEFINED	15TO24	SARI	19				19	4
996	SEAR	YR	NH	FLU_STH_ASIA	BGD	Bangladesh	2016-07-25	2016	30	2016-07-24	2016	30	NOTDEFINED	15TO24	SARI	5				5	1
997	SEAR	YR	NH	FLU_STH_ASIA	BGD	Bangladesh	2016-08-01	2016	31	2016-07-31	2016	31	NOTDEFINED	15TO24	SARI	10				10	3
998	SEAR	YR	NH	FLU_STH_ASIA	BGD	Bangladesh	2016-08-08	2016	32	2016-08-07	2016	32	NOTDEFINED	15TO24	SARI	10				10	1
999	SEAR	YR	NH	FLU_STH_ASIA	BGD	Bangladesh	2016-08-15	2016	33	2016-08-14	2016	33	NOTDEFINED	15TO24	SARI	16				16	0
1000	SEAR	YR	NH	FLU_STH_ASIA	BGD	Bangladesh	2016-08-22	2016	34	2016-08-21	2016	34	NOTDEFINED	15TO24	SARI	10				10	0
1001	SEAR	YR	NH	FLU_STH_ASIA	BGD	Bangladesh	2016-05-02	2016	18	2016-05-01	2016	18	NOTDEFINED	15TO24	SARI_DEATHS	0
1002	SEAR	YR	NH	FLU_STH_ASIA	BGD	Bangladesh	2016-05-16	2016	20	2016-05-15	2016	20	NOTDEFINED	15TO24	SARI_DEATHS	0
1003	SEAR	YR	NH	FLU_STH_ASIA	BGD	Bangladesh	2016-05-23	2016	21	2016-05-22	2016	21	NOTDEFINED	15TO24	SARI_DEATHS	0
1004	SEAR	YR	NH	FLU_STH_ASIA	BGD	Bangladesh	2016-05-30	2016	22	2016-05-29	2016	22	NOTDEFINED	15TO24	SARI_DEATHS	0
1005	SEAR	YR	NH	FLU_STH_ASIA	BGD	Bangladesh	2016-06-06	2016	23	2016-06-05	2016	23	NOTDEFINED	15TO24	SARI_DEATHS	0
1006	SEAR	YR	NH	FLU_STH_ASIA	BGD	Bangladesh	2016-01-11	2016	2	2016-01-10	2016	2	NOTDEFINED	1TO4	ILI	0
1007	SEAR	YR	NH	FLU_STH_ASIA	BGD	Bangladesh	2016-01-18	2016	3	2016-01-17	2016	3	NOTDEFINED	1TO4	ILI	17
1008	SEAR	YR	NH	FLU_STH_ASIA	BGD	Bangladesh	2016-01-25	2016	4	2016-01-24	2016	4	NOTDEFINED	1TO4	ILI	0
1009	SEAR	YR	NH	FLU_STH_ASIA	BGD	Bangladesh	2016-02-01	2016	5	2016-01-31	2016	5	NOTDEFINED	1TO4	ILI	12
1010	SEAR	YR	NH	FLU_STH_ASIA	BGD	Bangladesh	2016-02-08	2016	6	2016-02-07	2016	6	NOTDEFINED	1TO4	ILI	0
1011	SEAR	YR	NH	FLU_STH_ASIA	BGD	Bangladesh	2016-02-15	2016	7	2016-02-14	2016	7	NOTDEFINED	1TO4	ILI	17
1012	SEAR	YR	NH	FLU_STH_ASIA	BGD	Bangladesh	2016-12-12	2016	50	2016-12-11	2016	50	NOTDEFINED	1TO4	ILI	0
1013	SEAR	YR	NH	FLU_STH_ASIA	BGD	Bangladesh	2016-12-19	2016	51	2016-12-18	2016	51	NOTDEFINED	1TO4	ILI	10
1014	SEAR	YR	NH	FLU_STH_ASIA	BGD	Bangladesh	2016-12-26	2016	52	2016-12-25	2016	52	NOTDEFINED	1TO4	ILI	0
1015	SEAR	YR	NH	FLU_STH_ASIA	BGD	Bangladesh	2016-06-27	2016	26	2016-06-26	2016	26	NOTDEFINED	1TO4	SARI	4				4	1
1016	SEAR	YR	NH	FLU_STH_ASIA	BGD	Bangladesh	2016-07-04	2016	27	2016-07-03	2016	27	NOTDEFINED	1TO4	SARI	2				2	0
1017	SEAR	YR	NH	FLU_STH_ASIA	BGD	Bangladesh	2016-07-11	2016	28	2016-07-10	2016	28	NOTDEFINED	1TO4	SARI	10				10	1
1018	SEAR	YR	NH	FLU_STH_ASIA	BGD	Bangladesh	2016-07-18	2016	29	2016-07-17	2016	29	NOTDEFINED	1TO4	SARI	4				4	0
1019	SEAR	YR	NH	FLU_STH_ASIA	BGD	Bangladesh	2016-07-25	2016	30	2016-07-24	2016	30	NOTDEFINED	1TO4	SARI	1				1	0
1020	SEAR	YR	NH	FLU_STH_ASIA	BGD	Bangladesh	2016-08-01	2016	31	2016-07-31	2016	31	NOTDEFINED	1TO4	SARI	17				17	0
1021	SEAR	YR	NH	FLU_STH_ASIA	BGD	Bangladesh	2016-04-04	2016	14	2016-04-03	2016	14	NOTDEFINED	1TO4	SARI_DEATHS	0
1022	SEAR	YR	NH	FLU_STH_ASIA	BGD	Bangladesh	2016-04-11	2016	15	2016-04-10	2016	15	NOTDEFINED	1TO4	SARI_DEATHS	0
1023	SEAR	YR	NH	FLU_STH_ASIA	BGD	Bangladesh	2016-04-18	2016	16	2016-04-17	2016	16	NOTDEFINED	1TO4	SARI_DEATHS	0
1024	SEAR	YR	NH	FLU_STH_ASIA	BGD	Bangladesh	2016-04-25	2016	17	2016-04-24	2016	17	NOTDEFINED	1TO4	SARI_DEATHS	0
1025	SEAR	YR	NH	FLU_STH_ASIA	BGD	Bangladesh	2016-05-02	2016	18	2016-05-01	2016	18	NOTDEFINED	1TO4	SARI_DEATHS	0
1026	SEAR	YR	NH	FLU_STH_ASIA	BGD	Bangladesh	2016-05-30	2016	22	2016-05-29	2016	22	NOTDEFINED	25TO39	ILI	0
1027	SEAR	YR	NH	FLU_STH_ASIA	BGD	Bangladesh	2016-06-06	2016	23	2016-06-05	2016	23	NOTDEFINED	25TO39	ILI	0
1028	SEAR	YR	NH	FLU_STH_ASIA	BGD	Bangladesh	2016-06-13	2016	24	2016-06-12	2016	24	NOTDEFINED	25TO39	ILI	3
1029	SEAR	YR	NH	FLU_STH_ASIA	BGD	Bangladesh	2016-06-20	2016	25	2016-06-19	2016	25	NOTDEFINED	25TO39	ILI	0
1030	SEAR	YR	NH	FLU_STH_ASIA	BGD	Bangladesh	2016-06-27	2016	26	2016-06-26	2016	26	NOTDEFINED	25TO39	ILI	3
1031	SEAR	YR	NH	FLU_STH_ASIA	BGD	Bangladesh	2016-07-04	2016	27	2016-07-03	2016	27	NOTDEFINED	25TO39	ILI	0
1032	SEAR	YR	NH	FLU_STH_ASIA	BGD	Bangladesh	2016-04-11	2016	15	2016-04-10	2016	15	NOTDEFINED	25TO39	SARI	3				3	1
1033	SEAR	YR	NH	FLU_STH_ASIA	BGD	Bangladesh	2016-04-18	2016	16	2016-04-17	2016	16	NOTDEFINED	25TO39	SARI	10				10	1
1034	SEAR	YR	NH	FLU_STH_ASIA	BGD	Bangladesh	2016-04-25	2016	17	2016-04-24	2016	17	NOTDEFINED	25TO39	SARI	5				5	2
1035	SEAR	YR	NH	FLU_STH_ASIA	BGD	Bangladesh	2016-05-02	2016	18	2016-05-01	2016	18	NOTDEFINED	25TO39	SARI	9				9	4
1036	SEAR	YR	NH	FLU_STH_ASIA	BGD	Bangladesh	2016-05-16	2016	20	2016-05-15	2016	20	NOTDEFINED	25TO39	SARI	15				15	6
1037	SEAR	YR	NH	FLU_STH_ASIA	BGD	Bangladesh	2016-08-22	2016	34	2016-08-21	2016	34	NOTDEFINED	25TO39	SARI_DEATHS	0
1038	SEAR	YR	NH	FLU_STH_ASIA	BGD	Bangladesh	2016-08-29	2016	35	2016-08-28	2016	35	NOTDEFINED	25TO39	SARI_DEATHS	0
1039	SEAR	YR	NH	FLU_STH_ASIA	BGD	Bangladesh	2016-09-05	2016	36	2016-09-04	2016	36	NOTDEFINED	25TO39	SARI_DEATHS	0
1040	SEAR	YR	NH	FLU_STH_ASIA	BGD	Bangladesh	2016-09-12	2016	37	2016-09-11	2016	37	NOTDEFINED	25TO39	SARI_DEATHS	0
1041	SEAR	YR	NH	FLU_STH_ASIA	BGD	Bangladesh	2016-09-19	2016	38	2016-09-18	2016	38	NOTDEFINED	25TO39	SARI_DEATHS	1
1042	SEAR	YR	NH	FLU_STH_ASIA	BGD	Bangladesh	2016-09-26	2016	39	2016-09-25	2016	39	NOTDEFINED	25TO39	SARI_DEATHS	0
1043	SEAR	YR	NH	FLU_STH_ASIA	BGD	Bangladesh	2016-09-19	2016	38	2016-09-18	2016	38	NOTDEFINED	40TO59	ILI	2
1044	SEAR	YR	NH	FLU_STH_ASIA	BGD	Bangladesh	2016-09-26	2016	39	2016-09-25	2016	39	NOTDEFINED	40TO59	ILI	4
1045	SEAR	YR	NH	FLU_STH_ASIA	BGD	Bangladesh	2016-10-03	2016	40	2016-10-02	2016	40	NOTDEFINED	40TO59	ILI	1
1046	SEAR	YR	NH	FLU_STH_ASIA	BGD	Bangladesh	2016-10-10	2016	41	2016-10-09	2016	41	NOTDEFINED	40TO59	ILI	3
1047	SEAR	YR	NH	FLU_STH_ASIA	BGD	Bangladesh	2016-10-17	2016	42	2016-10-16	2016	42	NOTDEFINED	40TO59	ILI	0
1048	SEAR	YR	NH	FLU_STH_ASIA	BGD	Bangladesh	2016-10-24	2016	43	2016-10-23	2016	43	NOTDEFINED	40TO59	ILI	1
1049	SEAR	YR	NH	FLU_STH_ASIA	BGD	Bangladesh	2016-08-01	2016	31	2016-07-31	2016	31	NOTDEFINED	40TO59	SARI	8				8	0
1050	SEAR	YR	NH	FLU_STH_ASIA	BGD	Bangladesh	2016-08-08	2016	32	2016-08-07	2016	32	NOTDEFINED	40TO59	SARI	7				7	0
1051	SEAR	YR	NH	FLU_STH_ASIA	BGD	Bangladesh	2016-08-15	2016	33	2016-08-14	2016	33	NOTDEFINED	40TO59	SARI	8				8	0
1052	SEAR	YR	NH	FLU_STH_ASIA	BGD	Bangladesh	2016-08-22	2016	34	2016-08-21	2016	34	NOTDEFINED	40TO59	SARI	9				9	0
1053	SEAR	YR	NH	FLU_STH_ASIA	BGD	Bangladesh	2016-08-29	2016	35	2016-08-28	2016	35	NOTDEFINED	40TO59	SARI	11				11	0
1054	SEAR	YR	NH	FLU_STH_ASIA	BGD	Bangladesh	2016-09-05	2016	36	2016-09-04	2016	36	NOTDEFINED	40TO59	SARI	8				8	1
1055	SEAR	YR	NH	FLU_STH_ASIA	BGD	Bangladesh	2016-01-11	2016	2	2016-01-10	2016	2	NOTDEFINED	40TO59	SARI_DEATHS	0
1056	SEAR	YR	NH	FLU_STH_ASIA	BGD	Bangladesh	2016-01-18	2016	3	2016-01-17	2016	3	NOTDEFINED	40TO59	SARI_DEATHS	0
1057	SEAR	YR	NH	FLU_STH_ASIA	BGD	Bangladesh	2016-01-25	2016	4	2016-01-24	2016	4	NOTDEFINED	40TO59	SARI_DEATHS	0
1058	SEAR	YR	NH	FLU_STH_ASIA	BGD	Bangladesh	2016-02-01	2016	5	2016-01-31	2016	5	NOTDEFINED	40TO59	SARI_DEATHS	0
1059	SEAR	YR	NH	FLU_STH_ASIA	BGD	Bangladesh	2016-02-08	2016	6	2016-02-07	2016	6	NOTDEFINED	40TO59	SARI_DEATHS	1
1060	SEAR	YR	NH	FLU_STH_ASIA	BGD	Bangladesh	2016-02-15	2016	7	2016-02-14	2016	7	NOTDEFINED	40TO59	SARI_DEATHS	0
1061	SEAR	YR	NH	FLU_STH_ASIA	BGD	Bangladesh	2016-12-12	2016	50	2016-12-11	2016	50	NOTDEFINED	40TO59	SARI_DEATHS	0
1062	SEAR	YR	NH	FLU_STH_ASIA	BGD	Bangladesh	2016-12-19	2016	51	2016-12-18	2016	51	NOTDEFINED	40TO59	SARI_DEATHS	0
1063	SEAR	YR	NH	FLU_STH_ASIA	BGD	Bangladesh	2016-12-26	2016	52	2016-12-25	2016	52	NOTDEFINED	40TO59	SARI_DEATHS	0
1064	SEAR	YR	NH	FLU_STH_ASIA	BGD	Bangladesh	2016-10-24	2016	43	2016-10-23	2016	43	NOTDEFINED	5TO14	ILI	0
1065	SEAR	YR	NH	FLU_STH_ASIA	BGD	Bangladesh	2016-10-31	2016	44	2016-10-30	2016	44	NOTDEFINED	5TO14	ILI	6
1066	SEAR	YR	NH	FLU_STH_ASIA	BGD	Bangladesh	2016-11-07	2016	45	2016-11-06	2016	45	NOTDEFINED	5TO14	ILI	2
1067	SEAR	YR	NH	FLU_STH_ASIA	BGD	Bangladesh	2016-11-14	2016	46	2016-11-13	2016	46	NOTDEFINED	5TO14	ILI	12
1068	SEAR	YR	NH	FLU_STH_ASIA	BGD	Bangladesh	2016-11-21	2016	47	2016-11-20	2016	47	NOTDEFINED	5TO14	ILI	0
1069	SEAR	YR	NH	FLU_STH_ASIA	BGD	Bangladesh	2016-11-28	2016	48	2016-11-27	2016	48	NOTDEFINED	5TO14	ILI	2
1070	SEAR	YR	NH	FLU_STH_ASIA	BGD	Bangladesh	2016-09-12	2016	37	2016-09-11	2016	37	NOTDEFINED	5TO14	SARI	2				2	0
1071	SEAR	YR	NH	FLU_STH_ASIA	BGD	Bangladesh	2016-09-19	2016	38	2016-09-18	2016	38	NOTDEFINED	5TO14	SARI	10				10	1
1072	SEAR	YR	NH	FLU_STH_ASIA	BGD	Bangladesh	2016-09-26	2016	39	2016-09-25	2016	39	NOTDEFINED	5TO14	SARI	16				16	2
1073	SEAR	YR	NH	FLU_STH_ASIA	BGD	Bangladesh	2016-10-03	2016	40	2016-10-02	2016	40	NOTDEFINED	5TO14	SARI	9				9	1
1074	SEAR	YR	NH	FLU_STH_ASIA	BGD	Bangladesh	2016-10-10	2016	41	2016-10-09	2016	41	NOTDEFINED	5TO14	SARI	2				2	0
1075	SEAR	YR	NH	FLU_STH_ASIA	BGD	Bangladesh	2016-10-17	2016	42	2016-10-16	2016	42	NOTDEFINED	5TO14	SARI	3				3	0
1076	SEAR	YR	NH	FLU_STH_ASIA	BGD	Bangladesh	2016-02-15	2016	7	2016-02-14	2016	7	NOTDEFINED	5TO14	SARI_DEATHS	0
1077	SEAR	YR	NH	FLU_STH_ASIA	BGD	Bangladesh	2016-02-22	2016	8	2016-02-21	2016	8	NOTDEFINED	5TO14	SARI_DEATHS	0
1078	SEAR	YR	NH	FLU_STH_ASIA	BGD	Bangladesh	2016-02-29	2016	9	2016-02-28	2016	9	NOTDEFINED	5TO14	SARI_DEATHS	0
1079	SEAR	YR	NH	FLU_STH_ASIA	BGD	Bangladesh	2016-03-07	2016	10	2016-03-06	2016	10	NOTDEFINED	5TO14	SARI_DEATHS	0
1080	SEAR	YR	NH	FLU_STH_ASIA	BGD	Bangladesh	2016-03-14	2016	11	2016-03-13	2016	11	NOTDEFINED	5TO14	SARI_DEATHS
1081	SEAR	YR	NH	FLU_STH_ASIA	BGD	Bangladesh	2016-03-21	2016	12	2016-03-20	2016	12	NOTDEFINED	5TO14	SARI_DEATHS	0
1082	SEAR	YR	NH	FLU_STH_ASIA	BGD	Bangladesh	2016-07-18	2016	29	2016-07-17	2016	29	NOTDEFINED	60TO	ILI	2
1083	SEAR	YR	NH	FLU_STH_ASIA	BGD	Bangladesh	2016-07-25	2016	30	2016-07-24	2016	30	NOTDEFINED	60TO	ILI	0
1084	SEAR	YR	NH	FLU_STH_ASIA	BGD	Bangladesh	2016-08-01	2016	31	2016-07-31	2016	31	NOTDEFINED	60TO	ILI	0
1085	SEAR	YR	NH	FLU_STH_ASIA	BGD	Bangladesh	2016-08-08	2016	32	2016-08-07	2016	32	NOTDEFINED	60TO	ILI	0
1086	SEAR	YR	NH	FLU_STH_ASIA	BGD	Bangladesh	2016-08-15	2016	33	2016-08-14	2016	33	NOTDEFINED	60TO	ILI	0
1087	SEAR	YR	NH	FLU_STH_ASIA	BGD	Bangladesh	2016-08-22	2016	34	2016-08-21	2016	34	NOTDEFINED	60TO	ILI	0
1088	SEAR	YR	NH	FLU_STH_ASIA	BGD	Bangladesh	2016-08-29	2016	35	2016-08-28	2016	35	NOTDEFINED	60TO	ILI	2
1089	SEAR	YR	NH	FLU_STH_ASIA	BGD	Bangladesh	2016-06-06	2016	23	2016-06-05	2016	23	NOTDEFINED	60TO	SARI	20				20	12
1090	SEAR	YR	NH	FLU_STH_ASIA	BGD	Bangladesh	2016-06-13	2016	24	2016-06-12	2016	24	NOTDEFINED	60TO	SARI	11				11	3
1091	SEAR	YR	NH	FLU_STH_ASIA	BGD	Bangladesh	2016-06-20	2016	25	2016-06-19	2016	25	NOTDEFINED	60TO	SARI	11				11	6
1092	SEAR	YR	NH	FLU_STH_ASIA	BGD	Bangladesh	2016-06-27	2016	26	2016-06-26	2016	26	NOTDEFINED	60TO	SARI	2				2	1
1093	SEAR	YR	NH	FLU_STH_ASIA	BGD	Bangladesh	2016-07-04	2016	27	2016-07-03	2016	27	NOTDEFINED	60TO	SARI	5				5	0
1094	SEAR	YR	NH	FLU_STH_ASIA	BGD	Bangladesh	2016-07-11	2016	28	2016-07-10	2016	28	NOTDEFINED	60TO	SARI	11				11	3
1095	SEAR	YR	NH	FLU_STH_ASIA	BGD	Bangladesh	2016-10-17	2016	42	2016-10-16	2016	42	NOTDEFINED	60TO	SARI_DEATHS	0
1096	SEAR	YR	NH	FLU_STH_ASIA	BGD	Bangladesh	2016-10-24	2016	43	2016-10-23	2016	43	NOTDEFINED	60TO	SARI_DEATHS	0
1097	SEAR	YR	NH	FLU_STH_ASIA	BGD	Bangladesh	2016-10-31	2016	44	2016-10-30	2016	44	NOTDEFINED	60TO	SARI_DEATHS	0
1098	SEAR	YR	NH	FLU_STH_ASIA	BGD	Bangladesh	2016-11-07	2016	45	2016-11-06	2016	45	NOTDEFINED	60TO	SARI_DEATHS	1
1099	SEAR	YR	NH	FLU_STH_ASIA	BGD	Bangladesh	2016-11-14	2016	46	2016-11-13	2016	46	NOTDEFINED	60TO	SARI_DEATHS	0
1100	SEAR	YR	NH	FLU_STH_ASIA	BGD	Bangladesh	2016-11-21	2016	47	2016-11-20	2016	47	NOTDEFINED	60TO	SARI_DEATHS
1101	SEAR	YR	NH	FLU_STH_ASIA	BGD	Bangladesh	2016-10-17	2016	42	2016-10-16	2016	42	NOTDEFINED	All	ILI	25	90605				1																										6
1102	SEAR	YR	NH	FLU_STH_ASIA	BGD	Bangladesh	2016-10-24	2016	43	2016-10-23	2016	43	NOTDEFINED	All	ILI	16	84069				1																										6
1103	SEAR	YR	NH	FLU_STH_ASIA	BGD	Bangladesh	2016-10-31	2016	44	2016-10-30	2016	44	NOTDEFINED	All	ILI	29	81608				0																										6
1104	SEAR	YR	NH	FLU_STH_ASIA	BGD	Bangladesh	2016-11-07	2016	45	2016-11-06	2016	45	NOTDEFINED	All	ILI	19	81954				0																										6
1105	SEAR	YR	NH	FLU_STH_ASIA	BGD	Bangladesh	2016-11-14	2016	46	2016-11-13	2016	46	NOTDEFINED	All	ILI	29	78488				0																										6
1106	SEAR	YR	NH	FLU_STH_ASIA	BGD	Bangladesh	2016-11-21	2016	47	2016-11-20	2016	47	NOTDEFINED	All	ILI	15	74820				0																										6
1107	SEAR	YR	NH	FLU_STH_ASIA	BGD	Bangladesh	2016-02-01	2016	5	2016-01-31	2016	5	NOTDEFINED	All	QLT_STATUS
1108	SEAR	YR	NH	FLU_STH_ASIA	BGD	Bangladesh	2016-02-08	2016	6	2016-02-07	2016	6	NOTDEFINED	All	QLT_STATUS
1109	SEAR	YR	NH	FLU_STH_ASIA	BGD	Bangladesh	2016-02-15	2016	7	2016-02-14	2016	7	NOTDEFINED	All	QLT_STATUS
1110	SEAR	YR	NH	FLU_STH_ASIA	BGD	Bangladesh	2016-02-22	2016	8	2016-02-21	2016	8	NOTDEFINED	All	QLT_STATUS
1111	SEAR	YR	NH	FLU_STH_ASIA	BGD	Bangladesh	2016-02-29	2016	9	2016-02-28	2016	9	NOTDEFINED	All	QLT_STATUS
1112	SEAR	YR	NH	FLU_STH_ASIA	BGD	Bangladesh	2016-03-07	2016	10	2016-03-06	2016	10	NOTDEFINED	All	QLT_STATUS
1113	SEAR	YR	NH	FLU_STH_ASIA	BGD	Bangladesh	2016-04-25	2016	17	2016-04-24	2016	17	NOTDEFINED	All	SARI	50		15372		50	23																										14
1114	SEAR	YR	NH	FLU_STH_ASIA	BGD	Bangladesh	2016-05-02	2016	18	2016-05-01	2016	18	NOTDEFINED	All	SARI	62		16581		62	28																										12
1115	SEAR	YR	NH	FLU_STH_ASIA	BGD	Bangladesh	2016-05-16	2016	20	2016-05-15	2016	20	NOTDEFINED	All	SARI	49		15576		49	30																										12
1116	SEAR	YR	NH	FLU_STH_ASIA	BGD	Bangladesh	2016-05-23	2016	21	2016-05-22	2016	21	NOTDEFINED	All	SARI	69		16750		69	36																										12
1117	SEAR	YR	NH	FLU_STH_ASIA	BGD	Bangladesh	2016-05-30	2016	22	2016-05-29	2016	22	NOTDEFINED	All	SARI	72		17998		72	37																										12
1118	SEAR	YR	NH	FLU_STH_ASIA	BGD	Bangladesh	2016-02-01	2016	5	2016-01-31	2016	5	NOTDEFINED	All	SARI_DEATHS	1
1119	SEAR	YR	NH	FLU_STH_ASIA	BGD	Bangladesh	2016-02-08	2016	6	2016-02-07	2016	6	NOTDEFINED	All	SARI_DEATHS	1
1120	SEAR	YR	NH	FLU_STH_ASIA	BGD	Bangladesh	2016-02-15	2016	7	2016-02-14	2016	7	NOTDEFINED	All	SARI_DEATHS	0
1121	SEAR	YR	NH	FLU_STH_ASIA	BGD	Bangladesh	2016-02-22	2016	8	2016-02-21	2016	8	NOTDEFINED	All	SARI_DEATHS	0
1122	SEAR	YR	NH	FLU_STH_ASIA	BGD	Bangladesh	2016-02-29	2016	9	2016-02-28	2016	9	NOTDEFINED	All	SARI_DEATHS	2
1123	SEAR	YR	NH	FLU_STH_ASIA	BGD	Bangladesh	2016-03-07	2016	10	2016-03-06	2016	10	NOTDEFINED	All	SARI_DEATHS	0
1124	SEAR	YR	NH	FLU_STH_ASIA	BGD	Bangladesh	2016-03-14	2016	11	2016-03-13	2016	11	NOTDEFINED	All	SARI_DEATHS	0
1125	SEAR	YR	NH	FLU_STH_ASIA	BGD	Bangladesh	2016-03-14	2016	11	2016-03-13	2016	11	NOTDEFINED	0TO0	ILI	6
1126	SEAR	YR	NH	FLU_STH_ASIA	BGD	Bangladesh	2016-03-21	2016	12	2016-03-20	2016	12	NOTDEFINED	0TO0	ILI	0
1127	SEAR	YR	NH	FLU_STH_ASIA	BGD	Bangladesh	2016-03-28	2016	13	2016-03-27	2016	13	NOTDEFINED	0TO0	ILI	2
1128	SEAR	YR	NH	FLU_STH_ASIA	BGD	Bangladesh	2016-04-04	2016	14	2016-04-03	2016	14	NOTDEFINED	0TO0	ILI	10
1129	SEAR	YR	NH	FLU_STH_ASIA	BGD	Bangladesh	2016-04-11	2016	15	2016-04-10	2016	15	NOTDEFINED	0TO0	ILI	0
1130	SEAR	YR	NH	FLU_STH_ASIA	BGD	Bangladesh	2016-04-18	2016	16	2016-04-17	2016	16	NOTDEFINED	0TO0	ILI	10
1131	SEAR	YR	NH	FLU_STH_ASIA	BGD	Bangladesh	2016-07-18	2016	29	2016-07-17	2016	29	NOTDEFINED	0TO0	SARI	8				8	0
1132	SEAR	YR	NH	FLU_STH_ASIA	BGD	Bangladesh	2016-07-25	2016	30	2016-07-24	2016	30	NOTDEFINED	0TO0	SARI	5				5	0
1133	SEAR	YR	NH	FLU_STH_ASIA	BGD	Bangladesh	2016-08-01	2016	31	2016-07-31	2016	31	NOTDEFINED	0TO0	SARI	46				46	2
1134	SEAR	YR	NH	FLU_STH_ASIA	BGD	Bangladesh	2016-08-08	2016	32	2016-08-07	2016	32	NOTDEFINED	0TO0	SARI	3				3	0
1135	SEAR	YR	NH	FLU_STH_ASIA	BGD	Bangladesh	2016-08-15	2016	33	2016-08-14	2016	33	NOTDEFINED	0TO0	SARI	0				0	0
1136	SEAR	YR	NH	FLU_STH_ASIA	BGD	Bangladesh	2016-08-22	2016	34	2016-08-21	2016	34	NOTDEFINED	0TO0	SARI	4				4	0
1137	SEAR	YR	NH	FLU_STH_ASIA	BGD	Bangladesh	2016-04-25	2016	17	2016-04-24	2016	17	NOTDEFINED	0TO0	SARI_DEATHS	0
1138	SEAR	YR	NH	FLU_STH_ASIA	BGD	Bangladesh	2016-05-02	2016	18	2016-05-01	2016	18	NOTDEFINED	0TO0	SARI_DEATHS	0
1139	SEAR	YR	NH	FLU_STH_ASIA	BGD	Bangladesh	2016-05-16	2016	20	2016-05-15	2016	20	NOTDEFINED	0TO0	SARI_DEATHS	0
1140	SEAR	YR	NH	FLU_STH_ASIA	BGD	Bangladesh	2016-05-23	2016	21	2016-05-22	2016	21	NOTDEFINED	0TO0	SARI_DEATHS	0
1141	SEAR	YR	NH	FLU_STH_ASIA	BGD	Bangladesh	2016-05-30	2016	22	2016-05-29	2016	22	NOTDEFINED	0TO0	SARI_DEATHS	0
1142	SEAR	YR	NH	FLU_STH_ASIA	BGD	Bangladesh	2016-12-12	2016	50	2016-12-11	2016	50	NOTDEFINED	0TO0	SARI_DEATHS	1
1143	SEAR	YR	NH	FLU_STH_ASIA	BGD	Bangladesh	2016-12-19	2016	51	2016-12-18	2016	51	NOTDEFINED	0TO0	SARI_DEATHS	0
1144	SEAR	YR	NH	FLU_STH_ASIA	BGD	Bangladesh	2016-12-26	2016	52	2016-12-25	2016	52	NOTDEFINED	0TO0	SARI_DEATHS	0
1145	SEAR	YR	NH	FLU_STH_ASIA	BGD	Bangladesh	2016-10-17	2016	42	2016-10-16	2016	42	NOTDEFINED	15TO24	ILI	0
1146	SEAR	YR	NH	FLU_STH_ASIA	BGD	Bangladesh	2016-10-24	2016	43	2016-10-23	2016	43	NOTDEFINED	15TO24	ILI	8
1147	SEAR	YR	NH	FLU_STH_ASIA	BGD	Bangladesh	2016-10-31	2016	44	2016-10-30	2016	44	NOTDEFINED	15TO24	ILI	1
1148	SEAR	YR	NH	FLU_STH_ASIA	BGD	Bangladesh	2016-11-07	2016	45	2016-11-06	2016	45	NOTDEFINED	15TO24	ILI	4
1149	SEAR	YR	NH	FLU_STH_ASIA	BGD	Bangladesh	2016-11-14	2016	46	2016-11-13	2016	46	NOTDEFINED	15TO24	ILI	0
1150	SEAR	YR	NH	FLU_STH_ASIA	BGD	Bangladesh	2016-11-21	2016	47	2016-11-20	2016	47	NOTDEFINED	15TO24	ILI	4
1151	SEAR	YR	NH	FLU_STH_ASIA	BGD	Bangladesh	2016-10-10	2016	41	2016-10-09	2016	41	NOTDEFINED	15TO24	SARI	0				0	0
1152	SEAR	YR	NH	FLU_STH_ASIA	BGD	Bangladesh	2016-10-17	2016	42	2016-10-16	2016	42	NOTDEFINED	15TO24	SARI	12				12	0
1153	SEAR	YR	NH	FLU_STH_ASIA	BGD	Bangladesh	2016-10-24	2016	43	2016-10-23	2016	43	NOTDEFINED	15TO24	SARI	12				12	0
1154	SEAR	YR	NH	FLU_STH_ASIA	BGD	Bangladesh	2016-10-31	2016	44	2016-10-30	2016	44	NOTDEFINED	15TO24	SARI	8				8	0
1155	SEAR	YR	NH	FLU_STH_ASIA	BGD	Bangladesh	2016-11-07	2016	45	2016-11-06	2016	45	NOTDEFINED	15TO24	SARI	10				10	0
1156	SEAR	YR	NH	FLU_STH_ASIA	BGD	Bangladesh	2016-11-14	2016	46	2016-11-13	2016	46	NOTDEFINED	15TO24	SARI	11					0
1157	SEAR	YR	NH	FLU_STH_ASIA	BGD	Bangladesh	2016-02-01	2016	5	2016-01-31	2016	5	NOTDEFINED	15TO24	SARI_DEATHS	0
1158	SEAR	YR	NH	FLU_STH_ASIA	BGD	Bangladesh	2016-02-08	2016	6	2016-02-07	2016	6	NOTDEFINED	15TO24	SARI_DEATHS	0
1159	SEAR	YR	NH	FLU_STH_ASIA	BGD	Bangladesh	2016-02-15	2016	7	2016-02-14	2016	7	NOTDEFINED	15TO24	SARI_DEATHS	0
1160	SEAR	YR	NH	FLU_STH_ASIA	BGD	Bangladesh	2016-02-22	2016	8	2016-02-21	2016	8	NOTDEFINED	15TO24	SARI_DEATHS	0
1161	SEAR	YR	NH	FLU_STH_ASIA	BGD	Bangladesh	2016-02-29	2016	9	2016-02-28	2016	9	NOTDEFINED	15TO24	SARI_DEATHS	0
1162	SEAR	YR	NH	FLU_STH_ASIA	BGD	Bangladesh	2016-03-07	2016	10	2016-03-06	2016	10	NOTDEFINED	15TO24	SARI_DEATHS	0
1163	SEAR	YR	NH	FLU_STH_ASIA	BGD	Bangladesh	2016-03-14	2016	11	2016-03-13	2016	11	NOTDEFINED	15TO24	SARI_DEATHS
1164	SEAR	YR	NH	FLU_STH_ASIA	BGD	Bangladesh	2016-09-19	2016	38	2016-09-18	2016	38	NOTDEFINED	1TO4	ILI	13
1165	SEAR	YR	NH	FLU_STH_ASIA	BGD	Bangladesh	2016-09-26	2016	39	2016-09-25	2016	39	NOTDEFINED	1TO4	ILI	4
1166	SEAR	YR	NH	FLU_STH_ASIA	BGD	Bangladesh	2016-10-03	2016	40	2016-10-02	2016	40	NOTDEFINED	1TO4	ILI	7
1167	SEAR	YR	NH	FLU_STH_ASIA	BGD	Bangladesh	2016-10-10	2016	41	2016-10-09	2016	41	NOTDEFINED	1TO4	ILI	3
1168	SEAR	YR	NH	FLU_STH_ASIA	BGD	Bangladesh	2016-10-17	2016	42	2016-10-16	2016	42	NOTDEFINED	1TO4	ILI	15
1169	SEAR	YR	NH	FLU_STH_ASIA	BGD	Bangladesh	2016-10-24	2016	43	2016-10-23	2016	43	NOTDEFINED	1TO4	ILI	0
1170	SEAR	YR	NH	FLU_STH_ASIA	BGD	Bangladesh	2016-09-19	2016	38	2016-09-18	2016	38	NOTDEFINED	1TO4	SARI	6				6	0
1171	SEAR	YR	NH	FLU_STH_ASIA	BGD	Bangladesh	2016-09-26	2016	39	2016-09-25	2016	39	NOTDEFINED	1TO4	SARI	4				4	0
1172	SEAR	YR	NH	FLU_STH_ASIA	BGD	Bangladesh	2016-10-03	2016	40	2016-10-02	2016	40	NOTDEFINED	1TO4	SARI	14				14	0
1173	SEAR	YR	NH	FLU_STH_ASIA	BGD	Bangladesh	2016-10-10	2016	41	2016-10-09	2016	41	NOTDEFINED	1TO4	SARI	4				4	0
1174	SEAR	YR	NH	FLU_STH_ASIA	BGD	Bangladesh	2016-10-17	2016	42	2016-10-16	2016	42	NOTDEFINED	1TO4	SARI	2				2	0
1175	SEAR	YR	NH	FLU_STH_ASIA	BGD	Bangladesh	2016-10-24	2016	43	2016-10-23	2016	43	NOTDEFINED	1TO4	SARI	0				0	0
1176	SEAR	YR	NH	FLU_STH_ASIA	BGD	Bangladesh	2016-06-27	2016	26	2016-06-26	2016	26	NOTDEFINED	1TO4	SARI_DEATHS	0
1177	SEAR	YR	NH	FLU_STH_ASIA	BGD	Bangladesh	2016-07-04	2016	27	2016-07-03	2016	27	NOTDEFINED	1TO4	SARI_DEATHS	0
1178	SEAR	YR	NH	FLU_STH_ASIA	BGD	Bangladesh	2016-07-11	2016	28	2016-07-10	2016	28	NOTDEFINED	1TO4	SARI_DEATHS	0
1179	SEAR	YR	NH	FLU_STH_ASIA	BGD	Bangladesh	2016-07-18	2016	29	2016-07-17	2016	29	NOTDEFINED	1TO4	SARI_DEATHS	0
1180	SEAR	YR	NH	FLU_STH_ASIA	BGD	Bangladesh	2016-07-25	2016	30	2016-07-24	2016	30	NOTDEFINED	1TO4	SARI_DEATHS	0
1181	SEAR	YR	NH	FLU_STH_ASIA	BGD	Bangladesh	2016-08-01	2016	31	2016-07-31	2016	31	NOTDEFINED	1TO4	SARI_DEATHS	0
1182	SEAR	YR	NH	FLU_STH_ASIA	BGD	Bangladesh	2016-08-22	2016	34	2016-08-21	2016	34	NOTDEFINED	25TO39	ILI	1
1183	SEAR	YR	NH	FLU_STH_ASIA	BGD	Bangladesh	2016-08-29	2016	35	2016-08-28	2016	35	NOTDEFINED	25TO39	ILI	5
1184	SEAR	YR	NH	FLU_STH_ASIA	BGD	Bangladesh	2016-09-05	2016	36	2016-09-04	2016	36	NOTDEFINED	25TO39	ILI	0
1185	SEAR	YR	NH	FLU_STH_ASIA	BGD	Bangladesh	2016-09-12	2016	37	2016-09-11	2016	37	NOTDEFINED	25TO39	ILI	3
1186	SEAR	YR	NH	FLU_STH_ASIA	BGD	Bangladesh	2016-09-19	2016	38	2016-09-18	2016	38	NOTDEFINED	25TO39	ILI	1
1187	SEAR	YR	NH	FLU_STH_ASIA	BGD	Bangladesh	2016-09-26	2016	39	2016-09-25	2016	39	NOTDEFINED	25TO39	ILI	4
1188	SEAR	YR	NH	FLU_STH_ASIA	BGD	Bangladesh	2016-01-18	2016	3	2016-01-17	2016	3	NOTDEFINED	25TO39	SARI	6				0
1189	SEAR	YR	NH	FLU_STH_ASIA	BGD	Bangladesh	2016-01-25	2016	4	2016-01-24	2016	4	NOTDEFINED	25TO39	SARI	4				0
1190	SEAR	YR	NH	FLU_STH_ASIA	BGD	Bangladesh	2016-02-01	2016	5	2016-01-31	2016	5	NOTDEFINED	25TO39	SARI	5				0
1191	SEAR	YR	NH	FLU_STH_ASIA	BGD	Bangladesh	2016-02-08	2016	6	2016-02-07	2016	6	NOTDEFINED	25TO39	SARI	8				0
1192	SEAR	YR	NH	FLU_STH_ASIA	BGD	Bangladesh	2016-02-15	2016	7	2016-02-14	2016	7	NOTDEFINED	25TO39	SARI	2				1
1193	SEAR	YR	NH	FLU_STH_ASIA	BGD	Bangladesh	2016-02-22	2016	8	2016-02-21	2016	8	NOTDEFINED	25TO39	SARI	7				0
1194	SEAR	YR	NH	FLU_STH_ASIA	BGD	Bangladesh	2016-12-26	2016	52	2016-12-25	2016	52	NOTDEFINED	25TO39	SARI	3				3	0
1195	SEAR	YR	NH	FLU_STH_ASIA	BGD	Bangladesh	2016-05-30	2016	22	2016-05-29	2016	22	NOTDEFINED	25TO39	SARI_DEATHS	0
1196	SEAR	YR	NH	FLU_STH_ASIA	BGD	Bangladesh	2016-06-06	2016	23	2016-06-05	2016	23	NOTDEFINED	25TO39	SARI_DEATHS	0
1197	SEAR	YR	NH	FLU_STH_ASIA	BGD	Bangladesh	2016-06-13	2016	24	2016-06-12	2016	24	NOTDEFINED	25TO39	SARI_DEATHS	0
1198	SEAR	YR	NH	FLU_STH_ASIA	BGD	Bangladesh	2016-06-20	2016	25	2016-06-19	2016	25	NOTDEFINED	25TO39	SARI_DEATHS	0
1199	SEAR	YR	NH	FLU_STH_ASIA	BGD	Bangladesh	2016-06-27	2016	26	2016-06-26	2016	26	NOTDEFINED	25TO39	SARI_DEATHS	0
1200	SEAR	YR	NH	FLU_STH_ASIA	BGD	Bangladesh	2016-07-04	2016	27	2016-07-03	2016	27	NOTDEFINED	25TO39	SARI_DEATHS	0
1201	SEAR	YR	NH	FLU_STH_ASIA	BGD	Bangladesh	2016-06-27	2016	26	2016-06-26	2016	26	NOTDEFINED	40TO59	ILI	2
1202	SEAR	YR	NH	FLU_STH_ASIA	BGD	Bangladesh	2016-07-04	2016	27	2016-07-03	2016	27	NOTDEFINED	40TO59	ILI	0
1203	SEAR	YR	NH	FLU_STH_ASIA	BGD	Bangladesh	2016-07-11	2016	28	2016-07-10	2016	28	NOTDEFINED	40TO59	ILI	0
1204	SEAR	YR	NH	FLU_STH_ASIA	BGD	Bangladesh	2016-07-18	2016	29	2016-07-17	2016	29	NOTDEFINED	40TO59	ILI	3
1205	SEAR	YR	NH	FLU_STH_ASIA	BGD	Bangladesh	2016-07-25	2016	30	2016-07-24	2016	30	NOTDEFINED	40TO59	ILI	5
1206	SEAR	YR	NH	FLU_STH_ASIA	BGD	Bangladesh	2016-08-01	2016	31	2016-07-31	2016	31	NOTDEFINED	40TO59	ILI	0
1207	SEAR	YR	NH	FLU_STH_ASIA	BGD	Bangladesh	2016-10-31	2016	44	2016-10-30	2016	44	NOTDEFINED	40TO59	SARI	7				7	0
1208	SEAR	YR	NH	FLU_STH_ASIA	BGD	Bangladesh	2016-11-07	2016	45	2016-11-06	2016	45	NOTDEFINED	40TO59	SARI	11				11	0
1209	SEAR	YR	NH	FLU_STH_ASIA	BGD	Bangladesh	2016-11-14	2016	46	2016-11-13	2016	46	NOTDEFINED	40TO59	SARI	6					0
1210	SEAR	YR	NH	FLU_STH_ASIA	BGD	Bangladesh	2016-11-21	2016	47	2016-11-20	2016	47	NOTDEFINED	40TO59	SARI	6				6
1211	SEAR	YR	NH	FLU_STH_ASIA	BGD	Bangladesh	2016-11-28	2016	48	2016-11-27	2016	48	NOTDEFINED	40TO59	SARI	8				8	0
1212	SEAR	YR	NH	FLU_STH_ASIA	BGD	Bangladesh	2016-12-05	2016	49	2016-12-04	2016	49	NOTDEFINED	40TO59	SARI	6				6	1
1213	SEAR	YR	NH	FLU_STH_ASIA	BGD	Bangladesh	2016-04-04	2016	14	2016-04-03	2016	14	NOTDEFINED	40TO59	SARI_DEATHS	0
1214	SEAR	YR	NH	FLU_STH_ASIA	BGD	Bangladesh	2016-04-11	2016	15	2016-04-10	2016	15	NOTDEFINED	40TO59	SARI_DEATHS	0
1215	SEAR	YR	NH	FLU_STH_ASIA	BGD	Bangladesh	2016-04-18	2016	16	2016-04-17	2016	16	NOTDEFINED	40TO59	SARI_DEATHS	0
1216	SEAR	YR	NH	FLU_STH_ASIA	BGD	Bangladesh	2016-04-25	2016	17	2016-04-24	2016	17	NOTDEFINED	40TO59	SARI_DEATHS	0
1217	SEAR	YR	NH	FLU_STH_ASIA	BGD	Bangladesh	2016-05-02	2016	18	2016-05-01	2016	18	NOTDEFINED	40TO59	SARI_DEATHS	1
1218	SEAR	YR	NH	FLU_STH_ASIA	BGD	Bangladesh	2016-02-15	2016	7	2016-02-14	2016	7	NOTDEFINED	5TO14	ILI	9
1219	SEAR	YR	NH	FLU_STH_ASIA	BGD	Bangladesh	2016-02-22	2016	8	2016-02-21	2016	8	NOTDEFINED	5TO14	ILI	0
1220	SEAR	YR	NH	FLU_STH_ASIA	BGD	Bangladesh	2016-02-29	2016	9	2016-02-28	2016	9	NOTDEFINED	5TO14	ILI	8
1221	SEAR	YR	NH	FLU_STH_ASIA	BGD	Bangladesh	2016-03-07	2016	10	2016-03-06	2016	10	NOTDEFINED	5TO14	ILI	7
1222	SEAR	YR	NH	FLU_STH_ASIA	BGD	Bangladesh	2016-03-14	2016	11	2016-03-13	2016	11	NOTDEFINED	5TO14	ILI	2
1223	SEAR	YR	NH	FLU_STH_ASIA	BGD	Bangladesh	2016-03-21	2016	12	2016-03-20	2016	12	NOTDEFINED	5TO14	ILI	1
1224	SEAR	YR	NH	FLU_STH_ASIA	BGD	Bangladesh	2016-06-20	2016	25	2016-06-19	2016	25	NOTDEFINED	5TO14	SARI	8				8	2
1225	SEAR	YR	NH	FLU_STH_ASIA	BGD	Bangladesh	2016-06-27	2016	26	2016-06-26	2016	26	NOTDEFINED	5TO14	SARI	3				3	0
1226	SEAR	YR	NH	FLU_STH_ASIA	BGD	Bangladesh	2016-07-04	2016	27	2016-07-03	2016	27	NOTDEFINED	5TO14	SARI	2				2	1
1227	SEAR	YR	NH	FLU_STH_ASIA	BGD	Bangladesh	2016-07-11	2016	28	2016-07-10	2016	28	NOTDEFINED	5TO14	SARI	10				10	3
1228	SEAR	YR	NH	FLU_STH_ASIA	BGD	Bangladesh	2016-07-18	2016	29	2016-07-17	2016	29	NOTDEFINED	5TO14	SARI	11				11	4
1229	SEAR	YR	NH	FLU_STH_ASIA	BGD	Bangladesh	2016-07-25	2016	30	2016-07-24	2016	30	NOTDEFINED	5TO14	SARI	10				10	2
1230	SEAR	YR	NH	FLU_STH_ASIA	BGD	Bangladesh	2016-05-16	2016	20	2016-05-15	2016	20	NOTDEFINED	5TO14	SARI_DEATHS	0
1231	SEAR	YR	NH	FLU_STH_ASIA	BGD	Bangladesh	2016-05-23	2016	21	2016-05-22	2016	21	NOTDEFINED	5TO14	SARI_DEATHS	0
1232	SEAR	YR	NH	FLU_STH_ASIA	BGD	Bangladesh	2016-05-30	2016	22	2016-05-29	2016	22	NOTDEFINED	5TO14	SARI_DEATHS	0
1233	SEAR	YR	NH	FLU_STH_ASIA	BGD	Bangladesh	2016-06-06	2016	23	2016-06-05	2016	23	NOTDEFINED	5TO14	SARI_DEATHS	0
1234	SEAR	YR	NH	FLU_STH_ASIA	BGD	Bangladesh	2016-06-13	2016	24	2016-06-12	2016	24	NOTDEFINED	5TO14	SARI_DEATHS	0
1235	SEAR	YR	NH	FLU_STH_ASIA	BGD	Bangladesh	2016-10-17	2016	42	2016-10-16	2016	42	NOTDEFINED	60TO	ILI	0
1236	SEAR	YR	NH	FLU_STH_ASIA	BGD	Bangladesh	2016-10-24	2016	43	2016-10-23	2016	43	NOTDEFINED	60TO	ILI	1
1237	SEAR	YR	NH	FLU_STH_ASIA	BGD	Bangladesh	2016-10-31	2016	44	2016-10-30	2016	44	NOTDEFINED	60TO	ILI	0
1238	SEAR	YR	NH	FLU_STH_ASIA	BGD	Bangladesh	2016-11-07	2016	45	2016-11-06	2016	45	NOTDEFINED	60TO	ILI	1
1239	SEAR	YR	NH	FLU_STH_ASIA	BGD	Bangladesh	2016-11-14	2016	46	2016-11-13	2016	46	NOTDEFINED	60TO	ILI	1
1240	SEAR	YR	NH	FLU_STH_ASIA	BGD	Bangladesh	2016-11-21	2016	47	2016-11-20	2016	47	NOTDEFINED	60TO	ILI	3
1241	SEAR	YR	NH	FLU_STH_ASIA	BGD	Bangladesh	2016-03-14	2016	11	2016-03-13	2016	11	NOTDEFINED	60TO	SARI	5				5	1
1242	SEAR	YR	NH	FLU_STH_ASIA	BGD	Bangladesh	2016-03-21	2016	12	2016-03-20	2016	12	NOTDEFINED	60TO	SARI	11				11	1
1243	SEAR	YR	NH	FLU_STH_ASIA	BGD	Bangladesh	2016-03-28	2016	13	2016-03-27	2016	13	NOTDEFINED	60TO	SARI	6				6	1
1244	SEAR	YR	NH	FLU_STH_ASIA	BGD	Bangladesh	2016-04-04	2016	14	2016-04-03	2016	14	NOTDEFINED	60TO	SARI	10				10	2
1245	SEAR	YR	NH	FLU_STH_ASIA	BGD	Bangladesh	2016-04-11	2016	15	2016-04-10	2016	15	NOTDEFINED	60TO	SARI	6				6	0
1246	SEAR	YR	NH	FLU_STH_ASIA	BGD	Bangladesh	2016-04-18	2016	16	2016-04-17	2016	16	NOTDEFINED	60TO	SARI	15				15	8
1247	SEAR	YR	NH	FLU_STH_ASIA	BGD	Bangladesh	2016-07-25	2016	30	2016-07-24	2016	30	NOTDEFINED	60TO	SARI_DEATHS	1
1248	SEAR	YR	NH	FLU_STH_ASIA	BGD	Bangladesh	2016-08-01	2016	31	2016-07-31	2016	31	NOTDEFINED	60TO	SARI_DEATHS	0
1249	SEAR	YR	NH	FLU_STH_ASIA	BGD	Bangladesh	2016-08-08	2016	32	2016-08-07	2016	32	NOTDEFINED	60TO	SARI_DEATHS	0
1250	SEAR	YR	NH	FLU_STH_ASIA	BGD	Bangladesh	2016-08-15	2016	33	2016-08-14	2016	33	NOTDEFINED	60TO	SARI_DEATHS	0
1251	SEAR	YR	NH	FLU_STH_ASIA	BGD	Bangladesh	2016-08-22	2016	34	2016-08-21	2016	34	NOTDEFINED	60TO	SARI_DEATHS	0
1252	SEAR	YR	NH	FLU_STH_ASIA	BGD	Bangladesh	2016-08-29	2016	35	2016-08-28	2016	35	NOTDEFINED	60TO	SARI_DEATHS	0
1253	SEAR	YR	NH	FLU_STH_ASIA	BGD	Bangladesh	2016-07-25	2016	30	2016-07-24	2016	30	NOTDEFINED	All	ILI	49	83156				3																										6
1254	SEAR	YR	NH	FLU_STH_ASIA	BGD	Bangladesh	2016-08-01	2016	31	2016-07-31	2016	31	NOTDEFINED	All	ILI	12	88726				3																										6
1255	SEAR	YR	NH	FLU_STH_ASIA	BGD	Bangladesh	2016-08-08	2016	32	2016-08-07	2016	32	NOTDEFINED	All	ILI	47	86230				6																										6
1256	SEAR	YR	NH	FLU_STH_ASIA	BGD	Bangladesh	2016-08-15	2016	33	2016-08-14	2016	33	NOTDEFINED	All	ILI	4	80585				0																										6
1257	SEAR	YR	NH	FLU_STH_ASIA	BGD	Bangladesh	2016-08-22	2016	34	2016-08-21	2016	34	NOTDEFINED	All	ILI	45	77898				1																										6
1258	SEAR	YR	NH	FLU_STH_ASIA	BGD	Bangladesh	2016-08-29	2016	35	2016-08-28	2016	35	NOTDEFINED	All	ILI	21	88449				3																										6
1259	SEAR	YR	NH	FLU_STH_ASIA	BGD	Bangladesh	2016-10-10	2016	41	2016-10-09	2016	41	NOTDEFINED	All	QLT_STATUS
1260	SEAR	YR	NH	FLU_STH_ASIA	BGD	Bangladesh	2016-10-17	2016	42	2016-10-16	2016	42	NOTDEFINED	All	QLT_STATUS
1261	SEAR	YR	NH	FLU_STH_ASIA	BGD	Bangladesh	2016-10-24	2016	43	2016-10-23	2016	43	NOTDEFINED	All	QLT_STATUS
1262	SEAR	YR	NH	FLU_STH_ASIA	BGD	Bangladesh	2016-10-31	2016	44	2016-10-30	2016	44	NOTDEFINED	All	QLT_STATUS
1263	SEAR	YR	NH	FLU_STH_ASIA	BGD	Bangladesh	2016-11-07	2016	45	2016-11-06	2016	45	NOTDEFINED	All	QLT_STATUS
1264	SEAR	YR	NH	FLU_STH_ASIA	BGD	Bangladesh	2016-11-14	2016	46	2016-11-13	2016	46	NOTDEFINED	All	QLT_STATUS
1265	SEAR	YR	NH	FLU_STH_ASIA	BGD	Bangladesh	2016-07-18	2016	29	2016-07-17	2016	29	NOTDEFINED	All	SARI	85		18444		85	15																										12
1266	SEAR	YR	NH	FLU_STH_ASIA	BGD	Bangladesh	2016-07-25	2016	30	2016-07-24	2016	30	NOTDEFINED	All	SARI	48		19274		48	9																										12
1267	SEAR	YR	NH	FLU_STH_ASIA	BGD	Bangladesh	2016-08-01	2016	31	2016-07-31	2016	31	NOTDEFINED	All	SARI	122		16894		122	11																										12
1268	SEAR	YR	NH	FLU_STH_ASIA	BGD	Bangladesh	2016-08-08	2016	32	2016-08-07	2016	32	NOTDEFINED	All	SARI	51		17431		51	6																										12
1269	SEAR	YR	NH	FLU_STH_ASIA	BGD	Bangladesh	2016-08-15	2016	33	2016-08-14	2016	33	NOTDEFINED	All	SARI	45		16203		45	2																										12
1270	SEAR	YR	NH	FLU_STH_ASIA	BGD	Bangladesh	2016-08-22	2016	34	2016-08-21	2016	34	NOTDEFINED	All	SARI	52		16750		52	2																										12
1271	SEAR	YR	NH	FLU_STH_ASIA	BGD	Bangladesh	2016-05-02	2016	18	2016-05-01	2016	18	NOTDEFINED	All	SARI_DEATHS	1
1272	SEAR	YR	NH	FLU_STH_ASIA	BGD	Bangladesh	2016-05-16	2016	20	2016-05-15	2016	20	NOTDEFINED	All	SARI_DEATHS	0
1273	SEAR	YR	NH	FLU_STH_ASIA	BGD	Bangladesh	2016-05-23	2016	21	2016-05-22	2016	21	NOTDEFINED	All	SARI_DEATHS	2
1274	SEAR	YR	NH	FLU_STH_ASIA	BGD	Bangladesh	2016-05-30	2016	22	2016-05-29	2016	22	NOTDEFINED	All	SARI_DEATHS	2
1275	SEAR	YR	NH	FLU_STH_ASIA	BGD	Bangladesh	2016-06-06	2016	23	2016-06-05	2016	23	NOTDEFINED	All	SARI_DEATHS	1
1276	SEAR	YR	NH	FLU_STH_ASIA	BGD	Bangladesh	2017-05-01	2017	18	2017-04-30	2017	18	NOTDEFINED	0TO0	ILI	9
1277	SEAR	YR	NH	FLU_STH_ASIA	BGD	Bangladesh	2017-05-08	2017	19	2017-05-07	2017	19	NOTDEFINED	0TO0	ILI	3
1278	SEAR	YR	NH	FLU_STH_ASIA	BGD	Bangladesh	2017-05-15	2017	20	2017-05-14	2017	20	NOTDEFINED	0TO0	ILI	2
1279	SEAR	YR	NH	FLU_STH_ASIA	BGD	Bangladesh	2017-05-22	2017	21	2017-05-21	2017	21	NOTDEFINED	0TO0	ILI	0
1280	SEAR	YR	NH	FLU_STH_ASIA	BGD	Bangladesh	2017-05-29	2017	22	2017-05-28	2017	22	NOTDEFINED	0TO0	ILI	11
1281	SEAR	YR	NH	FLU_STH_ASIA	BGD	Bangladesh	2017-08-28	2017	35	2017-08-27	2017	35	NOTDEFINED	0TO0	SARI	0				0	0
1282	SEAR	YR	NH	FLU_STH_ASIA	BGD	Bangladesh	2017-09-04	2017	36	2017-09-03	2017	36	NOTDEFINED	0TO0	SARI	25				25	2
1283	SEAR	YR	NH	FLU_STH_ASIA	BGD	Bangladesh	2017-09-11	2017	37	2017-09-10	2017	37	NOTDEFINED	0TO0	SARI	11				11	0
1284	SEAR	YR	NH	FLU_STH_ASIA	BGD	Bangladesh	2017-09-18	2017	38	2017-09-17	2017	38	NOTDEFINED	0TO0	SARI	2				2	0
1285	SEAR	YR	NH	FLU_STH_ASIA	BGD	Bangladesh	2017-09-25	2017	39	2017-09-24	2017	39	NOTDEFINED	0TO0	SARI	0				0	0
1286	SEAR	YR	NH	FLU_STH_ASIA	BGD	Bangladesh	2017-10-02	2017	40	2017-10-01	2017	40	NOTDEFINED	0TO0	SARI	18				18	1
1287	SEAR	YR	NH	FLU_STH_ASIA	BGD	Bangladesh	2017-10-16	2017	42	2017-10-15	2017	42	NOTDEFINED	0TO0	SARI_DEATHS	0
1288	SEAR	YR	NH	FLU_STH_ASIA	BGD	Bangladesh	2017-10-23	2017	43	2017-10-22	2017	43	NOTDEFINED	0TO0	SARI_DEATHS	0
1289	SEAR	YR	NH	FLU_STH_ASIA	BGD	Bangladesh	2017-10-30	2017	44	2017-10-29	2017	44	NOTDEFINED	0TO0	SARI_DEATHS	0
1290	SEAR	YR	NH	FLU_STH_ASIA	BGD	Bangladesh	2017-11-06	2017	45	2017-11-05	2017	45	NOTDEFINED	0TO0	SARI_DEATHS	0
1291	SEAR	YR	NH	FLU_STH_ASIA	BGD	Bangladesh	2017-11-13	2017	46	2017-11-12	2017	46	NOTDEFINED	0TO0	SARI_DEATHS	0
1292	SEAR	YR	NH	FLU_STH_ASIA	BGD	Bangladesh	2017-11-20	2017	47	2017-11-19	2017	47	NOTDEFINED	0TO0	SARI_DEATHS	0
1293	SEAR	YR	NH	FLU_STH_ASIA	BGD	Bangladesh	2017-05-01	2017	18	2017-04-30	2017	18	NOTDEFINED	15TO24	ILI	0
1294	SEAR	YR	NH	FLU_STH_ASIA	BGD	Bangladesh	2017-05-08	2017	19	2017-05-07	2017	19	NOTDEFINED	15TO24	ILI	3
1295	SEAR	YR	NH	FLU_STH_ASIA	BGD	Bangladesh	2017-05-15	2017	20	2017-05-14	2017	20	NOTDEFINED	15TO24	ILI	0
1296	SEAR	YR	NH	FLU_STH_ASIA	BGD	Bangladesh	2017-05-22	2017	21	2017-05-21	2017	21	NOTDEFINED	15TO24	ILI	3
1297	SEAR	YR	NH	FLU_STH_ASIA	BGD	Bangladesh	2017-05-29	2017	22	2017-05-28	2017	22	NOTDEFINED	15TO24	ILI	0
1298	SEAR	YR	NH	FLU_STH_ASIA	BGD	Bangladesh	2017-08-28	2017	35	2017-08-27	2017	35	NOTDEFINED	15TO24	SARI	2				2	1
1299	SEAR	YR	NH	FLU_STH_ASIA	BGD	Bangladesh	2017-09-04	2017	36	2017-09-03	2017	36	NOTDEFINED	15TO24	SARI	17				17	3
1300	SEAR	YR	NH	FLU_STH_ASIA	BGD	Bangladesh	2017-09-11	2017	37	2017-09-10	2017	37	NOTDEFINED	15TO24	SARI	11				11	2
1301	SEAR	YR	NH	FLU_STH_ASIA	BGD	Bangladesh	2017-09-18	2017	38	2017-09-17	2017	38	NOTDEFINED	15TO24	SARI	5				5	1
1302	SEAR	YR	NH	FLU_STH_ASIA	BGD	Bangladesh	2017-09-25	2017	39	2017-09-24	2017	39	NOTDEFINED	15TO24	SARI	0				0	0
1303	SEAR	YR	NH	FLU_STH_ASIA	BGD	Bangladesh	2017-10-02	2017	40	2017-10-01	2017	40	NOTDEFINED	15TO24	SARI	14				14	3
1304	SEAR	YR	NH	FLU_STH_ASIA	BGD	Bangladesh	2017-03-13	2017	11	2017-03-12	2017	11	NOTDEFINED	15TO24	SARI_DEATHS	0
1305	SEAR	YR	NH	FLU_STH_ASIA	BGD	Bangladesh	2017-03-20	2017	12	2017-03-19	2017	12	NOTDEFINED	15TO24	SARI_DEATHS	0
1306	SEAR	YR	NH	FLU_STH_ASIA	BGD	Bangladesh	2017-03-27	2017	13	2017-03-26	2017	13	NOTDEFINED	15TO24	SARI_DEATHS	0
1307	SEAR	YR	NH	FLU_STH_ASIA	BGD	Bangladesh	2017-04-03	2017	14	2017-04-02	2017	14	NOTDEFINED	15TO24	SARI_DEATHS	0
1308	SEAR	YR	NH	FLU_STH_ASIA	BGD	Bangladesh	2017-04-10	2017	15	2017-04-09	2017	15	NOTDEFINED	15TO24	SARI_DEATHS	0
1309	SEAR	YR	NH	FLU_STH_ASIA	BGD	Bangladesh	2017-04-17	2017	16	2017-04-16	2017	16	NOTDEFINED	15TO24	SARI_DEATHS	0
1310	SEAR	YR	NH	FLU_STH_ASIA	BGD	Bangladesh	2017-01-02	2017	1	2017-01-01	2017	1	NOTDEFINED	1TO4	ILI	12
1311	SEAR	YR	NH	FLU_STH_ASIA	BGD	Bangladesh	2017-10-30	2017	44	2017-10-29	2017	44	NOTDEFINED	1TO4	SARI	6				6	0
1312	SEAR	YR	NH	FLU_STH_ASIA	BGD	Bangladesh	2017-11-06	2017	45	2017-11-05	2017	45	NOTDEFINED	1TO4	SARI	3				3	0
1313	SEAR	YR	NH	FLU_STH_ASIA	BGD	Bangladesh	2017-11-13	2017	46	2017-11-12	2017	46	NOTDEFINED	1TO4	SARI	0				0	0
1314	SEAR	YR	NH	FLU_STH_ASIA	BGD	Bangladesh	2017-11-20	2017	47	2017-11-19	2017	47	NOTDEFINED	1TO4	SARI	0				0	0
1315	SEAR	YR	NH	FLU_STH_ASIA	BGD	Bangladesh	2017-11-27	2017	48	2017-11-26	2017	48	NOTDEFINED	1TO4	SARI	0				0	0
1316	SEAR	YR	NH	FLU_STH_ASIA	BGD	Bangladesh	2017-12-04	2017	49	2017-12-03	2017	49	NOTDEFINED	1TO4	SARI	5				5	1
1317	SEAR	YR	NH	FLU_STH_ASIA	BGD	Bangladesh	2017-05-15	2017	20	2017-05-14	2017	20	NOTDEFINED	1TO4	SARI_DEATHS	1
1318	SEAR	YR	NH	FLU_STH_ASIA	BGD	Bangladesh	2017-05-22	2017	21	2017-05-21	2017	21	NOTDEFINED	1TO4	SARI_DEATHS	0
1319	SEAR	YR	NH	FLU_STH_ASIA	BGD	Bangladesh	2017-05-29	2017	22	2017-05-28	2017	22	NOTDEFINED	1TO4	SARI_DEATHS	0
1320	SEAR	YR	NH	FLU_STH_ASIA	BGD	Bangladesh	2017-06-05	2017	23	2017-06-04	2017	23	NOTDEFINED	1TO4	SARI_DEATHS	0
1321	SEAR	YR	NH	FLU_STH_ASIA	BGD	Bangladesh	2017-06-12	2017	24	2017-06-11	2017	24	NOTDEFINED	1TO4	SARI_DEATHS	0
1322	SEAR	YR	NH	FLU_STH_ASIA	BGD	Bangladesh	2017-06-19	2017	25	2017-06-18	2017	25	NOTDEFINED	1TO4	SARI_DEATHS	0
1323	SEAR	YR	NH	FLU_STH_ASIA	BGD	Bangladesh	2017-02-27	2017	9	2017-02-26	2017	9	NOTDEFINED	25TO39	SARI	9				9	0
1324	SEAR	YR	NH	FLU_STH_ASIA	BGD	Bangladesh	2017-03-06	2017	10	2017-03-05	2017	10	NOTDEFINED	25TO39	SARI	15				15	0
1325	SEAR	YR	NH	FLU_STH_ASIA	BGD	Bangladesh	2017-03-13	2017	11	2017-03-12	2017	11	NOTDEFINED	25TO39	SARI	5				5	0
1326	SEAR	YR	NH	FLU_STH_ASIA	BGD	Bangladesh	2017-03-20	2017	12	2017-03-19	2017	12	NOTDEFINED	25TO39	SARI	9				9	0
1327	SEAR	YR	NH	FLU_STH_ASIA	BGD	Bangladesh	2017-03-27	2017	13	2017-03-26	2017	13	NOTDEFINED	25TO39	SARI	6				6	0
1328	SEAR	YR	NH	FLU_STH_ASIA	BGD	Bangladesh	2017-04-03	2017	14	2017-04-02	2017	14	NOTDEFINED	25TO39	SARI	8				8	0
1329	SEAR	YR	NH	FLU_STH_ASIA	BGD	Bangladesh	2017-04-17	2017	16	2017-04-16	2017	16	NOTDEFINED	25TO39	SARI_DEATHS	0
1330	SEAR	YR	NH	FLU_STH_ASIA	BGD	Bangladesh	2017-05-01	2017	18	2017-04-30	2017	18	NOTDEFINED	25TO39	SARI_DEATHS	0
1331	SEAR	YR	NH	FLU_STH_ASIA	BGD	Bangladesh	2017-05-08	2017	19	2017-05-07	2017	19	NOTDEFINED	25TO39	SARI_DEATHS	0
1332	SEAR	YR	NH	FLU_STH_ASIA	BGD	Bangladesh	2017-05-15	2017	20	2017-05-14	2017	20	NOTDEFINED	25TO39	SARI_DEATHS	0
1333	SEAR	YR	NH	FLU_STH_ASIA	BGD	Bangladesh	2017-05-22	2017	21	2017-05-21	2017	21	NOTDEFINED	25TO39	SARI_DEATHS	0
1334	SEAR	YR	NH	FLU_STH_ASIA	BGD	Bangladesh	2017-08-07	2017	32	2017-08-06	2017	32	NOTDEFINED	40TO59	ILI	4
1335	SEAR	YR	NH	FLU_STH_ASIA	BGD	Bangladesh	2017-08-14	2017	33	2017-08-13	2017	33	NOTDEFINED	40TO59	ILI	0
1336	SEAR	YR	NH	FLU_STH_ASIA	BGD	Bangladesh	2017-08-21	2017	34	2017-08-20	2017	34	NOTDEFINED	40TO59	ILI	4
1337	SEAR	YR	NH	FLU_STH_ASIA	BGD	Bangladesh	2017-08-28	2017	35	2017-08-27	2017	35	NOTDEFINED	40TO59	ILI	0
1338	SEAR	YR	NH	FLU_STH_ASIA	BGD	Bangladesh	2017-09-04	2017	36	2017-09-03	2017	36	NOTDEFINED	40TO59	ILI	0
1339	SEAR	YR	NH	FLU_STH_ASIA	BGD	Bangladesh	2017-09-11	2017	37	2017-09-10	2017	37	NOTDEFINED	40TO59	ILI	5
1340	SEAR	YR	NH	FLU_STH_ASIA	BGD	Bangladesh	2017-01-02	2017	1	2017-01-01	2017	1	NOTDEFINED	40TO59	SARI	12				12	0
1341	SEAR	YR	NH	FLU_STH_ASIA	BGD	Bangladesh	2017-01-09	2017	2	2017-01-08	2017	2	NOTDEFINED	40TO59	SARI	16				16	0
1342	SEAR	YR	NH	FLU_STH_ASIA	BGD	Bangladesh	2017-01-16	2017	3	2017-01-15	2017	3	NOTDEFINED	40TO59	SARI	18				18	0
1343	SEAR	YR	NH	FLU_STH_ASIA	BGD	Bangladesh	2017-01-23	2017	4	2017-01-22	2017	4	NOTDEFINED	40TO59	SARI	11				11	0
1344	SEAR	YR	NH	FLU_STH_ASIA	BGD	Bangladesh	2017-01-30	2017	5	2017-01-29	2017	5	NOTDEFINED	40TO59	SARI	12				12	0
1345	SEAR	YR	NH	FLU_STH_ASIA	BGD	Bangladesh	2017-02-06	2017	6	2017-02-05	2017	6	NOTDEFINED	40TO59	SARI	14				14	0
1346	SEAR	YR	NH	FLU_STH_ASIA	BGD	Bangladesh	2017-12-11	2017	50	2017-12-10	2017	50	NOTDEFINED	40TO59	SARI	3				3	0
1347	SEAR	YR	NH	FLU_STH_ASIA	BGD	Bangladesh	2017-12-18	2017	51	2017-12-17	2017	51	NOTDEFINED	40TO59	SARI	4				4	0
1348	SEAR	YR	NH	FLU_STH_ASIA	BGD	Bangladesh	2017-12-25	2017	52	2017-12-24	2017	52	NOTDEFINED	40TO59	SARI	0				0	0
1349	SEAR	YR	NH	FLU_STH_ASIA	BGD	Bangladesh	2017-02-20	2017	8	2017-02-19	2017	8	NOTDEFINED	40TO59	SARI_DEATHS	1
1350	SEAR	YR	NH	FLU_STH_ASIA	BGD	Bangladesh	2017-02-27	2017	9	2017-02-26	2017	9	NOTDEFINED	40TO59	SARI_DEATHS	0
1351	SEAR	YR	NH	FLU_STH_ASIA	BGD	Bangladesh	2017-01-30	2017	5	2017-01-29	2017	5	NOTDEFINED	0TO0	ILI	8
1352	SEAR	YR	NH	FLU_STH_ASIA	BGD	Bangladesh	2017-03-06	2017	10	2017-03-05	2017	10	NOTDEFINED	40TO59	SARI_DEATHS	0
1353	SEAR	YR	NH	FLU_STH_ASIA	BGD	Bangladesh	2017-03-13	2017	11	2017-03-12	2017	11	NOTDEFINED	40TO59	SARI_DEATHS	0
1354	SEAR	YR	NH	FLU_STH_ASIA	BGD	Bangladesh	2017-03-20	2017	12	2017-03-19	2017	12	NOTDEFINED	40TO59	SARI_DEATHS	1
1355	SEAR	YR	NH	FLU_STH_ASIA	BGD	Bangladesh	2017-03-27	2017	13	2017-03-26	2017	13	NOTDEFINED	40TO59	SARI_DEATHS	0
1356	SEAR	YR	NH	FLU_STH_ASIA	BGD	Bangladesh	2017-01-02	2017	1	2017-01-01	2017	1	NOTDEFINED	5TO14	ILI	2
1357	SEAR	YR	NH	FLU_STH_ASIA	BGD	Bangladesh	2017-01-09	2017	2	2017-01-08	2017	2	NOTDEFINED	5TO14	ILI	1
1358	SEAR	YR	NH	FLU_STH_ASIA	BGD	Bangladesh	2017-01-16	2017	3	2017-01-15	2017	3	NOTDEFINED	5TO14	ILI	3
1359	SEAR	YR	NH	FLU_STH_ASIA	BGD	Bangladesh	2017-01-23	2017	4	2017-01-22	2017	4	NOTDEFINED	5TO14	ILI	0
1360	SEAR	YR	NH	FLU_STH_ASIA	BGD	Bangladesh	2017-01-30	2017	5	2017-01-29	2017	5	NOTDEFINED	5TO14	ILI	6
1361	SEAR	YR	NH	FLU_STH_ASIA	BGD	Bangladesh	2017-02-06	2017	6	2017-02-05	2017	6	NOTDEFINED	5TO14	ILI	4					0
1362	SEAR	YR	NH	FLU_STH_ASIA	BGD	Bangladesh	2017-02-06	2017	6	2017-02-05	2017	6	NOTDEFINED	0TO0	ILI	1					0
1363	SEAR	YR	NH	FLU_STH_ASIA	BGD	Bangladesh	2017-02-13	2017	7	2017-02-12	2017	7	NOTDEFINED	0TO0	ILI	4					0
1364	SEAR	YR	NH	FLU_STH_ASIA	BGD	Bangladesh	2017-02-20	2017	8	2017-02-19	2017	8	NOTDEFINED	0TO0	ILI	0					0
1365	SEAR	YR	NH	FLU_STH_ASIA	BGD	Bangladesh	2017-02-27	2017	9	2017-02-26	2017	9	NOTDEFINED	0TO0	ILI	0					0
1366	SEAR	YR	NH	FLU_STH_ASIA	BGD	Bangladesh	2017-03-06	2017	10	2017-03-05	2017	10	NOTDEFINED	0TO0	ILI	7					0
1367	SEAR	YR	NH	FLU_STH_ASIA	BGD	Bangladesh	2017-05-01	2017	18	2017-04-30	2017	18	NOTDEFINED	5TO14	SARI	7					3
1368	SEAR	YR	NH	FLU_STH_ASIA	BGD	Bangladesh	2017-05-08	2017	19	2017-05-07	2017	19	NOTDEFINED	5TO14	SARI	4				4	0
1369	SEAR	YR	NH	FLU_STH_ASIA	BGD	Bangladesh	2017-05-15	2017	20	2017-05-14	2017	20	NOTDEFINED	5TO14	SARI	15				15	6
1370	SEAR	YR	NH	FLU_STH_ASIA	BGD	Bangladesh	2017-05-22	2017	21	2017-05-21	2017	21	NOTDEFINED	5TO14	SARI	14				14	7
1371	SEAR	YR	NH	FLU_STH_ASIA	BGD	Bangladesh	2017-05-29	2017	22	2017-05-28	2017	22	NOTDEFINED	5TO14	SARI	10				10	6
1372	SEAR	YR	NH	FLU_STH_ASIA	BGD	Bangladesh	2017-06-05	2017	23	2017-06-04	2017	23	NOTDEFINED	5TO14	SARI	19				19	5
1373	SEAR	YR	NH	FLU_STH_ASIA	BGD	Bangladesh	2017-06-12	2017	24	2017-06-11	2017	24	NOTDEFINED	5TO14	SARI	8				8	6
1374	SEAR	YR	NH	FLU_STH_ASIA	BGD	Bangladesh	2017-01-02	2017	1	2017-01-01	2017	1	NOTDEFINED	0TO0	SARI	24				24	0
1375	SEAR	YR	NH	FLU_STH_ASIA	BGD	Bangladesh	2017-01-09	2017	2	2017-01-08	2017	2	NOTDEFINED	0TO0	SARI	8				8	0
1376	SEAR	YR	NH	FLU_STH_ASIA	BGD	Bangladesh	2017-01-16	2017	3	2017-01-15	2017	3	NOTDEFINED	0TO0	SARI	2				2	0
1377	SEAR	YR	NH	FLU_STH_ASIA	BGD	Bangladesh	2017-01-23	2017	4	2017-01-22	2017	4	NOTDEFINED	0TO0	SARI	3				3	0
1378	SEAR	YR	NH	FLU_STH_ASIA	BGD	Bangladesh	2017-11-20	2017	47	2017-11-19	2017	47	NOTDEFINED	0TO0	SARI	0				0	0
1379	SEAR	YR	NH	FLU_STH_ASIA	BGD	Bangladesh	2017-11-27	2017	48	2017-11-26	2017	48	NOTDEFINED	0TO0	SARI	4				4	0
1380	SEAR	YR	NH	FLU_STH_ASIA	BGD	Bangladesh	2017-12-04	2017	49	2017-12-03	2017	49	NOTDEFINED	0TO0	SARI	17				17	0
1381	SEAR	YR	NH	FLU_STH_ASIA	BGD	Bangladesh	2017-12-11	2017	50	2017-12-10	2017	50	NOTDEFINED	0TO0	SARI	3				3	0
1382	SEAR	YR	NH	FLU_STH_ASIA	BGD	Bangladesh	2017-12-18	2017	51	2017-12-17	2017	51	NOTDEFINED	0TO0	SARI	7				7	0
1383	SEAR	YR	NH	FLU_STH_ASIA	BGD	Bangladesh	2017-12-25	2017	52	2017-12-24	2017	52	NOTDEFINED	0TO0	SARI	0				0	0
1384	SEAR	YR	NH	FLU_STH_ASIA	BGD	Bangladesh	2017-06-19	2017	25	2017-06-18	2017	25	NOTDEFINED	5TO14	SARI_DEATHS	0
1385	SEAR	YR	NH	FLU_STH_ASIA	BGD	Bangladesh	2017-06-26	2017	26	2017-06-25	2017	26	NOTDEFINED	5TO14	SARI_DEATHS	0
1386	SEAR	YR	NH	FLU_STH_ASIA	BGD	Bangladesh	2017-07-03	2017	27	2017-07-02	2017	27	NOTDEFINED	5TO14	SARI_DEATHS	0
1387	SEAR	YR	NH	FLU_STH_ASIA	BGD	Bangladesh	2017-07-10	2017	28	2017-07-09	2017	28	NOTDEFINED	5TO14	SARI_DEATHS	0
1388	SEAR	YR	NH	FLU_STH_ASIA	BGD	Bangladesh	2017-07-17	2017	29	2017-07-16	2017	29	NOTDEFINED	5TO14	SARI_DEATHS	0
1389	SEAR	YR	NH	FLU_STH_ASIA	BGD	Bangladesh	2017-07-24	2017	30	2017-07-23	2017	30	NOTDEFINED	5TO14	SARI_DEATHS	0
1390	SEAR	YR	NH	FLU_STH_ASIA	BGD	Bangladesh	2017-01-02	2017	1	2017-01-01	2017	1	NOTDEFINED	60TO	ILI	0
1391	SEAR	YR	NH	FLU_STH_ASIA	BGD	Bangladesh	2017-01-09	2017	2	2017-01-08	2017	2	NOTDEFINED	60TO	ILI	2
1392	SEAR	YR	NH	FLU_STH_ASIA	BGD	Bangladesh	2017-01-16	2017	3	2017-01-15	2017	3	NOTDEFINED	60TO	ILI	0
1393	SEAR	YR	NH	FLU_STH_ASIA	BGD	Bangladesh	2017-01-30	2017	5	2017-01-29	2017	5	NOTDEFINED	0TO0	SARI_DEATHS	0
1394	SEAR	YR	NH	FLU_STH_ASIA	BGD	Bangladesh	2017-02-06	2017	6	2017-02-05	2017	6	NOTDEFINED	0TO0	SARI_DEATHS	0
1395	SEAR	YR	NH	FLU_STH_ASIA	BGD	Bangladesh	2017-01-23	2017	4	2017-01-22	2017	4	NOTDEFINED	60TO	ILI	2
1396	SEAR	YR	NH	FLU_STH_ASIA	BGD	Bangladesh	2017-02-13	2017	7	2017-02-12	2017	7	NOTDEFINED	0TO0	SARI_DEATHS	0
1397	SEAR	YR	NH	FLU_STH_ASIA	BGD	Bangladesh	2017-02-20	2017	8	2017-02-19	2017	8	NOTDEFINED	0TO0	SARI_DEATHS	0
1398	SEAR	YR	NH	FLU_STH_ASIA	BGD	Bangladesh	2017-02-27	2017	9	2017-02-26	2017	9	NOTDEFINED	0TO0	SARI_DEATHS	0
1399	SEAR	YR	NH	FLU_STH_ASIA	BGD	Bangladesh	2017-03-06	2017	10	2017-03-05	2017	10	NOTDEFINED	0TO0	SARI_DEATHS	0
1400	SEAR	YR	NH	FLU_STH_ASIA	BGD	Bangladesh	2017-01-30	2017	5	2017-01-29	2017	5	NOTDEFINED	15TO24	ILI	3
1401	SEAR	YR	NH	FLU_STH_ASIA	BGD	Bangladesh	2017-02-06	2017	6	2017-02-05	2017	6	NOTDEFINED	15TO24	ILI	6					0
1402	SEAR	YR	NH	FLU_STH_ASIA	BGD	Bangladesh	2017-02-13	2017	7	2017-02-12	2017	7	NOTDEFINED	15TO24	ILI	3					0
1403	SEAR	YR	NH	FLU_STH_ASIA	BGD	Bangladesh	2017-02-20	2017	8	2017-02-19	2017	8	NOTDEFINED	15TO24	ILI	5					0
1404	SEAR	YR	NH	FLU_STH_ASIA	BGD	Bangladesh	2017-02-27	2017	9	2017-02-26	2017	9	NOTDEFINED	15TO24	ILI	0					0
1405	SEAR	YR	NH	FLU_STH_ASIA	BGD	Bangladesh	2017-03-06	2017	10	2017-03-05	2017	10	NOTDEFINED	15TO24	ILI	3					0
1406	SEAR	YR	NH	FLU_STH_ASIA	BGD	Bangladesh	2017-01-02	2017	1	2017-01-01	2017	1	NOTDEFINED	15TO24	SARI	7				7	0
1407	SEAR	YR	NH	FLU_STH_ASIA	BGD	Bangladesh	2017-01-09	2017	2	2017-01-08	2017	2	NOTDEFINED	15TO24	SARI	9				9	0
1408	SEAR	YR	NH	FLU_STH_ASIA	BGD	Bangladesh	2017-01-16	2017	3	2017-01-15	2017	3	NOTDEFINED	15TO24	SARI	14				14	0
1409	SEAR	YR	NH	FLU_STH_ASIA	BGD	Bangladesh	2017-01-23	2017	4	2017-01-22	2017	4	NOTDEFINED	15TO24	SARI	11				11	0
1410	SEAR	YR	NH	FLU_STH_ASIA	BGD	Bangladesh	2017-11-20	2017	47	2017-11-19	2017	47	NOTDEFINED	15TO24	SARI	3				3	0
1411	SEAR	YR	NH	FLU_STH_ASIA	BGD	Bangladesh	2017-11-27	2017	48	2017-11-26	2017	48	NOTDEFINED	15TO24	SARI	6				6	1
1412	SEAR	YR	NH	FLU_STH_ASIA	BGD	Bangladesh	2017-12-04	2017	49	2017-12-03	2017	49	NOTDEFINED	15TO24	SARI	4				4	0
1413	SEAR	YR	NH	FLU_STH_ASIA	BGD	Bangladesh	2017-12-11	2017	50	2017-12-10	2017	50	NOTDEFINED	15TO24	SARI	2				2	0
1414	SEAR	YR	NH	FLU_STH_ASIA	BGD	Bangladesh	2017-12-18	2017	51	2017-12-17	2017	51	NOTDEFINED	15TO24	SARI	7				7	0
1415	SEAR	YR	NH	FLU_STH_ASIA	BGD	Bangladesh	2017-12-25	2017	52	2017-12-24	2017	52	NOTDEFINED	15TO24	SARI	0				0	0
1416	SEAR	YR	NH	FLU_STH_ASIA	BGD	Bangladesh	2017-05-01	2017	18	2017-04-30	2017	18	NOTDEFINED	60TO	SARI	3					0
1417	SEAR	YR	NH	FLU_STH_ASIA	BGD	Bangladesh	2017-05-08	2017	19	2017-05-07	2017	19	NOTDEFINED	60TO	SARI	9				9	0
1418	SEAR	YR	NH	FLU_STH_ASIA	BGD	Bangladesh	2017-05-15	2017	20	2017-05-14	2017	20	NOTDEFINED	60TO	SARI	10				10	2
1419	SEAR	YR	NH	FLU_STH_ASIA	BGD	Bangladesh	2017-05-22	2017	21	2017-05-21	2017	21	NOTDEFINED	60TO	SARI	22				22	8
1420	SEAR	YR	NH	FLU_STH_ASIA	BGD	Bangladesh	2017-05-29	2017	22	2017-05-28	2017	22	NOTDEFINED	60TO	SARI	14				14	6
1421	SEAR	YR	NH	FLU_STH_ASIA	BGD	Bangladesh	2017-11-20	2017	47	2017-11-19	2017	47	NOTDEFINED	60TO	SARI	10				10	0
1422	SEAR	YR	NH	FLU_STH_ASIA	BGD	Bangladesh	2017-11-27	2017	48	2017-11-26	2017	48	NOTDEFINED	60TO	SARI	1				1	0
1423	SEAR	YR	NH	FLU_STH_ASIA	BGD	Bangladesh	2017-12-04	2017	49	2017-12-03	2017	49	NOTDEFINED	60TO	SARI	2				2	0
1424	SEAR	YR	NH	FLU_STH_ASIA	BGD	Bangladesh	2017-12-11	2017	50	2017-12-10	2017	50	NOTDEFINED	60TO	SARI	3				3	0
1425	SEAR	YR	NH	FLU_STH_ASIA	BGD	Bangladesh	2017-12-18	2017	51	2017-12-17	2017	51	NOTDEFINED	60TO	SARI	7				7	0
1426	SEAR	YR	NH	FLU_STH_ASIA	BGD	Bangladesh	2017-12-25	2017	52	2017-12-24	2017	52	NOTDEFINED	60TO	SARI	1				1	0
1427	SEAR	YR	NH	FLU_STH_ASIA	BGD	Bangladesh	2017-01-02	2017	1	2017-01-01	2017	1	NOTDEFINED	15TO24	SARI_DEATHS	0
1428	SEAR	YR	NH	FLU_STH_ASIA	BGD	Bangladesh	2017-01-09	2017	2	2017-01-08	2017	2	NOTDEFINED	15TO24	SARI_DEATHS	0
1429	SEAR	YR	NH	FLU_STH_ASIA	BGD	Bangladesh	2017-06-05	2017	23	2017-06-04	2017	23	NOTDEFINED	60TO	SARI_DEATHS	0
1430	SEAR	YR	NH	FLU_STH_ASIA	BGD	Bangladesh	2017-06-12	2017	24	2017-06-11	2017	24	NOTDEFINED	60TO	SARI_DEATHS	0
1431	SEAR	YR	NH	FLU_STH_ASIA	BGD	Bangladesh	2017-06-19	2017	25	2017-06-18	2017	25	NOTDEFINED	60TO	SARI_DEATHS	0
1432	SEAR	YR	NH	FLU_STH_ASIA	BGD	Bangladesh	2017-01-16	2017	3	2017-01-15	2017	3	NOTDEFINED	15TO24	SARI_DEATHS	0
1433	SEAR	YR	NH	FLU_STH_ASIA	BGD	Bangladesh	2017-01-23	2017	4	2017-01-22	2017	4	NOTDEFINED	15TO24	SARI_DEATHS	0
1434	SEAR	YR	NH	FLU_STH_ASIA	BGD	Bangladesh	2017-11-27	2017	48	2017-11-26	2017	48	NOTDEFINED	15TO24	SARI_DEATHS	0
1435	SEAR	YR	NH	FLU_STH_ASIA	BGD	Bangladesh	2017-12-04	2017	49	2017-12-03	2017	49	NOTDEFINED	15TO24	SARI_DEATHS	0
1436	SEAR	YR	NH	FLU_STH_ASIA	BGD	Bangladesh	2017-12-11	2017	50	2017-12-10	2017	50	NOTDEFINED	15TO24	SARI_DEATHS	0
1437	SEAR	YR	NH	FLU_STH_ASIA	BGD	Bangladesh	2017-12-18	2017	51	2017-12-17	2017	51	NOTDEFINED	15TO24	SARI_DEATHS	0
1438	SEAR	YR	NH	FLU_STH_ASIA	BGD	Bangladesh	2017-06-26	2017	26	2017-06-25	2017	26	NOTDEFINED	60TO	SARI_DEATHS	0
1439	SEAR	YR	NH	FLU_STH_ASIA	BGD	Bangladesh	2017-07-03	2017	27	2017-07-02	2017	27	NOTDEFINED	60TO	SARI_DEATHS	1
1440	SEAR	YR	NH	FLU_STH_ASIA	BGD	Bangladesh	2017-07-10	2017	28	2017-07-09	2017	28	NOTDEFINED	60TO	SARI_DEATHS	0
1441	SEAR	YR	NH	FLU_STH_ASIA	BGD	Bangladesh	2017-07-17	2017	29	2017-07-16	2017	29	NOTDEFINED	60TO	SARI_DEATHS	0
1442	SEAR	YR	NH	FLU_STH_ASIA	BGD	Bangladesh	2017-12-25	2017	52	2017-12-24	2017	52	NOTDEFINED	15TO24	SARI_DEATHS	0
1443	SEAR	YR	NH	FLU_STH_ASIA	BGD	Bangladesh	2017-08-07	2017	32	2017-08-06	2017	32	NOTDEFINED	1TO4	ILI	10
1444	SEAR	YR	NH	FLU_STH_ASIA	BGD	Bangladesh	2017-08-14	2017	33	2017-08-13	2017	33	NOTDEFINED	1TO4	ILI	6
1445	SEAR	YR	NH	FLU_STH_ASIA	BGD	Bangladesh	2017-08-21	2017	34	2017-08-20	2017	34	NOTDEFINED	1TO4	ILI	0
1446	SEAR	YR	NH	FLU_STH_ASIA	BGD	Bangladesh	2017-08-28	2017	35	2017-08-27	2017	35	NOTDEFINED	1TO4	ILI	0
1447	SEAR	YR	NH	FLU_STH_ASIA	BGD	Bangladesh	2017-09-04	2017	36	2017-09-03	2017	36	NOTDEFINED	1TO4	ILI	20
1448	SEAR	YR	NH	FLU_STH_ASIA	BGD	Bangladesh	2017-09-11	2017	37	2017-09-10	2017	37	NOTDEFINED	1TO4	ILI	1
1449	SEAR	YR	NH	FLU_STH_ASIA	BGD	Bangladesh	2017-09-04	2017	36	2017-09-03	2017	36	NOTDEFINED	All	ILI	32	86689				6																										6
1450	SEAR	YR	NH	FLU_STH_ASIA	BGD	Bangladesh	2017-09-11	2017	37	2017-09-10	2017	37	NOTDEFINED	All	ILI	19	100309				6																										6
1451	SEAR	YR	NH	FLU_STH_ASIA	BGD	Bangladesh	2017-09-18	2017	38	2017-09-17	2017	38	NOTDEFINED	All	ILI	10	103491				5																										6
1452	SEAR	YR	NH	FLU_STH_ASIA	BGD	Bangladesh	2017-09-25	2017	39	2017-09-24	2017	39	NOTDEFINED	All	ILI	7	69715				0																										6
1453	SEAR	YR	NH	FLU_STH_ASIA	BGD	Bangladesh	2017-02-13	2017	7	2017-02-12	2017	7	NOTDEFINED	1TO4	SARI	1				1	0
1454	SEAR	YR	NH	FLU_STH_ASIA	BGD	Bangladesh	2017-08-28	2017	35	2017-08-27	2017	35	NOTDEFINED	All	QLT_STATUS																										3	0	0	0
1455	SEAR	YR	NH	FLU_STH_ASIA	BGD	Bangladesh	2017-09-04	2017	36	2017-09-03	2017	36	NOTDEFINED	All	QLT_STATUS																										4	0	0	0
1456	SEAR	YR	NH	FLU_STH_ASIA	BGD	Bangladesh	2017-09-11	2017	37	2017-09-10	2017	37	NOTDEFINED	All	QLT_STATUS																										4	0	0	0
1457	SEAR	YR	NH	FLU_STH_ASIA	BGD	Bangladesh	2017-09-18	2017	38	2017-09-17	2017	38	NOTDEFINED	All	QLT_STATUS																										4	0	0	0
1458	SEAR	YR	NH	FLU_STH_ASIA	BGD	Bangladesh	2017-07-17	2017	29	2017-07-16	2017	29	NOTDEFINED	0TO0	ILI	5
1459	SEAR	YR	NH	FLU_STH_ASIA	BGD	Bangladesh	2017-07-24	2017	30	2017-07-23	2017	30	NOTDEFINED	0TO0	ILI	0
1460	SEAR	YR	NH	FLU_STH_ASIA	BGD	Bangladesh	2017-07-31	2017	31	2017-07-30	2017	31	NOTDEFINED	0TO0	ILI	10
1461	SEAR	YR	NH	FLU_STH_ASIA	BGD	Bangladesh	2017-08-07	2017	32	2017-08-06	2017	32	NOTDEFINED	0TO0	ILI	2
1462	SEAR	YR	NH	FLU_STH_ASIA	BGD	Bangladesh	2017-08-14	2017	33	2017-08-13	2017	33	NOTDEFINED	0TO0	ILI	8
1463	SEAR	YR	NH	FLU_STH_ASIA	BGD	Bangladesh	2017-08-21	2017	34	2017-08-20	2017	34	NOTDEFINED	0TO0	ILI	0
1464	SEAR	YR	NH	FLU_STH_ASIA	BGD	Bangladesh	2017-09-25	2017	39	2017-09-24	2017	39	NOTDEFINED	All	QLT_STATUS																										2	0	0	0
1465	SEAR	YR	NH	FLU_STH_ASIA	BGD	Bangladesh	2017-10-02	2017	40	2017-10-01	2017	40	NOTDEFINED	All	QLT_STATUS																										4	0	0	0
1466	SEAR	YR	NH	FLU_STH_ASIA	BGD	Bangladesh	2017-08-28	2017	35	2017-08-27	2017	35	NOTDEFINED	All	SARI	17		14161		17	2																										12
1467	SEAR	YR	NH	FLU_STH_ASIA	BGD	Bangladesh	2017-09-04	2017	36	2017-09-03	2017	36	NOTDEFINED	All	SARI	117		20695		117	27																										12
1468	SEAR	YR	NH	FLU_STH_ASIA	BGD	Bangladesh	2017-09-11	2017	37	2017-09-10	2017	37	NOTDEFINED	All	SARI	47		20602		47	8																										12
1469	SEAR	YR	NH	FLU_STH_ASIA	BGD	Bangladesh	2017-09-18	2017	38	2017-09-17	2017	38	NOTDEFINED	All	SARI	16		20833		16	5																										12
1470	SEAR	YR	NH	FLU_STH_ASIA	BGD	Bangladesh	2017-02-20	2017	8	2017-02-19	2017	8	NOTDEFINED	1TO4	SARI	0				0	0
1471	SEAR	YR	NH	FLU_STH_ASIA	BGD	Bangladesh	2017-02-27	2017	9	2017-02-26	2017	9	NOTDEFINED	1TO4	SARI	11				11	0
1472	SEAR	YR	NH	FLU_STH_ASIA	BGD	Bangladesh	2017-03-06	2017	10	2017-03-05	2017	10	NOTDEFINED	1TO4	SARI	9				9	0
1473	SEAR	YR	NH	FLU_STH_ASIA	BGD	Bangladesh	2017-03-13	2017	11	2017-03-12	2017	11	NOTDEFINED	1TO4	SARI	3				3	0
1474	SEAR	YR	NH	FLU_STH_ASIA	BGD	Bangladesh	2017-03-20	2017	12	2017-03-19	2017	12	NOTDEFINED	1TO4	SARI	0				0	0
1475	SEAR	YR	NH	FLU_STH_ASIA	BGD	Bangladesh	2017-09-25	2017	39	2017-09-24	2017	39	NOTDEFINED	All	SARI	7		19019		7	1																										12
1476	SEAR	YR	NH	FLU_STH_ASIA	BGD	Bangladesh	2017-10-02	2017	40	2017-10-01	2017	40	NOTDEFINED	All	SARI	54		15749		54	13																										7
1477	SEAR	YR	NH	FLU_STH_ASIA	BGD	Bangladesh	2017-06-05	2017	23	2017-06-04	2017	23	NOTDEFINED	0TO0	SARI	21				21	6
1478	SEAR	YR	NH	FLU_STH_ASIA	BGD	Bangladesh	2017-06-12	2017	24	2017-06-11	2017	24	NOTDEFINED	0TO0	SARI	5				5	3
1479	SEAR	YR	NH	FLU_STH_ASIA	BGD	Bangladesh	2017-06-19	2017	25	2017-06-18	2017	25	NOTDEFINED	0TO0	SARI	0				0	0
1480	SEAR	YR	NH	FLU_STH_ASIA	BGD	Bangladesh	2017-06-26	2017	26	2017-06-25	2017	26	NOTDEFINED	0TO0	SARI	0				0	0
1481	SEAR	YR	NH	FLU_STH_ASIA	BGD	Bangladesh	2017-07-03	2017	27	2017-07-02	2017	27	NOTDEFINED	0TO0	SARI	27				27	14
1482	SEAR	YR	NH	FLU_STH_ASIA	BGD	Bangladesh	2017-07-10	2017	28	2017-07-09	2017	28	NOTDEFINED	0TO0	SARI	5				5	2
1483	SEAR	YR	NH	FLU_STH_ASIA	BGD	Bangladesh	2017-07-24	2017	30	2017-07-23	2017	30	NOTDEFINED	0TO0	SARI_DEATHS	0
1484	SEAR	YR	NH	FLU_STH_ASIA	BGD	Bangladesh	2017-07-31	2017	31	2017-07-30	2017	31	NOTDEFINED	0TO0	SARI_DEATHS	0
1485	SEAR	YR	NH	FLU_STH_ASIA	BGD	Bangladesh	2017-08-07	2017	32	2017-08-06	2017	32	NOTDEFINED	0TO0	SARI_DEATHS	1
1486	SEAR	YR	NH	FLU_STH_ASIA	BGD	Bangladesh	2017-08-14	2017	33	2017-08-13	2017	33	NOTDEFINED	0TO0	SARI_DEATHS	0
1487	SEAR	YR	NH	FLU_STH_ASIA	BGD	Bangladesh	2017-08-21	2017	34	2017-08-20	2017	34	NOTDEFINED	0TO0	SARI_DEATHS	0
1488	SEAR	YR	NH	FLU_STH_ASIA	BGD	Bangladesh	2017-08-28	2017	35	2017-08-27	2017	35	NOTDEFINED	0TO0	SARI_DEATHS	0
1489	SEAR	YR	NH	FLU_STH_ASIA	BGD	Bangladesh	2017-08-07	2017	32	2017-08-06	2017	32	NOTDEFINED	1TO4	SARI_DEATHS	0
1490	SEAR	YR	NH	FLU_STH_ASIA	BGD	Bangladesh	2017-08-14	2017	33	2017-08-13	2017	33	NOTDEFINED	1TO4	SARI_DEATHS	0
1491	SEAR	YR	NH	FLU_STH_ASIA	BGD	Bangladesh	2017-08-21	2017	34	2017-08-20	2017	34	NOTDEFINED	1TO4	SARI_DEATHS	0
1492	SEAR	YR	NH	FLU_STH_ASIA	BGD	Bangladesh	2017-08-28	2017	35	2017-08-27	2017	35	NOTDEFINED	1TO4	SARI_DEATHS	0
1493	SEAR	YR	NH	FLU_STH_ASIA	BGD	Bangladesh	2017-09-11	2017	37	2017-09-10	2017	37	NOTDEFINED	1TO4	SARI_DEATHS	0
1494	SEAR	YR	NH	FLU_STH_ASIA	BGD	Bangladesh	2017-03-13	2017	11	2017-03-12	2017	11	NOTDEFINED	All	SARI_DEATHS	0
1495	SEAR	YR	NH	FLU_STH_ASIA	BGD	Bangladesh	2017-01-16	2017	3	2017-01-15	2017	3	NOTDEFINED	25TO39	ILI	1
1496	SEAR	YR	NH	FLU_STH_ASIA	BGD	Bangladesh	2017-01-23	2017	4	2017-01-22	2017	4	NOTDEFINED	25TO39	ILI	2
1497	SEAR	YR	NH	FLU_STH_ASIA	BGD	Bangladesh	2017-03-20	2017	12	2017-03-19	2017	12	NOTDEFINED	All	SARI_DEATHS	1
1498	SEAR	YR	NH	FLU_STH_ASIA	BGD	Bangladesh	2017-03-27	2017	13	2017-03-26	2017	13	NOTDEFINED	All	SARI_DEATHS	0
1499	SEAR	YR	NH	FLU_STH_ASIA	BGD	Bangladesh	2017-04-03	2017	14	2017-04-02	2017	14	NOTDEFINED	All	SARI_DEATHS	1
1500	SEAR	YR	NH	FLU_STH_ASIA	BGD	Bangladesh	2017-04-10	2017	15	2017-04-09	2017	15	NOTDEFINED	All	SARI_DEATHS	0
1501	SEAR	YR	NH	FLU_STH_ASIA	BGD	Bangladesh	2017-04-17	2017	16	2017-04-16	2017	16	NOTDEFINED	All	SARI_DEATHS	0
1502	SEAR	YR	NH	FLU_STH_ASIA	BGD	Bangladesh	2017-01-30	2017	5	2017-01-29	2017	5	NOTDEFINED	25TO39	ILI	0
1503	SEAR	YR	NH	FLU_STH_ASIA	BGD	Bangladesh	2017-02-06	2017	6	2017-02-05	2017	6	NOTDEFINED	25TO39	ILI	5					0
1504	SEAR	YR	NH	FLU_STH_ASIA	BGD	Bangladesh	2017-02-13	2017	7	2017-02-12	2017	7	NOTDEFINED	25TO39	ILI	4					0
1505	SEAR	YR	NH	FLU_STH_ASIA	BGD	Bangladesh	2017-02-20	2017	8	2017-02-19	2017	8	NOTDEFINED	25TO39	ILI	0					0
1506	SEAR	YR	NH	FLU_STH_ASIA	BGD	Bangladesh	2017-01-02	2017	1	2017-01-01	2017	1	NOTDEFINED	15TO24	ILI	0
1507	SEAR	YR	NH	FLU_STH_ASIA	BGD	Bangladesh	2017-01-09	2017	2	2017-01-08	2017	2	NOTDEFINED	15TO24	ILI	5
1508	SEAR	YR	NH	FLU_STH_ASIA	BGD	Bangladesh	2017-01-16	2017	3	2017-01-15	2017	3	NOTDEFINED	15TO24	ILI	1
1509	SEAR	YR	NH	FLU_STH_ASIA	BGD	Bangladesh	2017-07-24	2017	30	2017-07-23	2017	30	NOTDEFINED	15TO24	ILI	7
1510	SEAR	YR	NH	FLU_STH_ASIA	BGD	Bangladesh	2017-07-31	2017	31	2017-07-30	2017	31	NOTDEFINED	15TO24	ILI	1
1511	SEAR	YR	NH	FLU_STH_ASIA	BGD	Bangladesh	2017-08-07	2017	32	2017-08-06	2017	32	NOTDEFINED	15TO24	ILI	5
1512	SEAR	YR	NH	FLU_STH_ASIA	BGD	Bangladesh	2017-08-14	2017	33	2017-08-13	2017	33	NOTDEFINED	15TO24	ILI	4
1513	SEAR	YR	NH	FLU_STH_ASIA	BGD	Bangladesh	2017-08-21	2017	34	2017-08-20	2017	34	NOTDEFINED	15TO24	ILI	3
1514	SEAR	YR	NH	FLU_STH_ASIA	BGD	Bangladesh	2017-08-28	2017	35	2017-08-27	2017	35	NOTDEFINED	15TO24	ILI	0
1515	SEAR	YR	NH	FLU_STH_ASIA	BGD	Bangladesh	2017-06-05	2017	23	2017-06-04	2017	23	NOTDEFINED	15TO24	SARI	28				28	11
1516	SEAR	YR	NH	FLU_STH_ASIA	BGD	Bangladesh	2017-01-02	2017	1	2017-01-01	2017	1	NOTDEFINED	25TO39	SARI	7				7	0
1517	SEAR	YR	NH	FLU_STH_ASIA	BGD	Bangladesh	2017-01-09	2017	2	2017-01-08	2017	2	NOTDEFINED	25TO39	SARI	9				9	0
1518	SEAR	YR	NH	FLU_STH_ASIA	BGD	Bangladesh	2017-11-06	2017	45	2017-11-05	2017	45	NOTDEFINED	25TO39	SARI	3				3	0
1519	SEAR	YR	NH	FLU_STH_ASIA	BGD	Bangladesh	2017-11-13	2017	46	2017-11-12	2017	46	NOTDEFINED	25TO39	SARI	4				4	0
1520	SEAR	YR	NH	FLU_STH_ASIA	BGD	Bangladesh	2017-11-20	2017	47	2017-11-19	2017	47	NOTDEFINED	25TO39	SARI	7				7	0
1521	SEAR	YR	NH	FLU_STH_ASIA	BGD	Bangladesh	2017-11-27	2017	48	2017-11-26	2017	48	NOTDEFINED	25TO39	SARI	3				3	0
1522	SEAR	YR	NH	FLU_STH_ASIA	BGD	Bangladesh	2017-06-12	2017	24	2017-06-11	2017	24	NOTDEFINED	15TO24	SARI	21				21	12
1523	SEAR	YR	NH	FLU_STH_ASIA	BGD	Bangladesh	2017-06-19	2017	25	2017-06-18	2017	25	NOTDEFINED	15TO24	SARI	22				22	8
1524	SEAR	YR	NH	FLU_STH_ASIA	BGD	Bangladesh	2017-06-26	2017	26	2017-06-25	2017	26	NOTDEFINED	15TO24	SARI	4				4	2
1525	SEAR	YR	NH	FLU_STH_ASIA	BGD	Bangladesh	2017-07-03	2017	27	2017-07-02	2017	27	NOTDEFINED	15TO24	SARI	37				37	13
1526	SEAR	YR	NH	FLU_STH_ASIA	BGD	Bangladesh	2017-07-10	2017	28	2017-07-09	2017	28	NOTDEFINED	15TO24	SARI	28				28	11
1527	SEAR	YR	NH	FLU_STH_ASIA	BGD	Bangladesh	2017-12-04	2017	49	2017-12-03	2017	49	NOTDEFINED	25TO39	SARI	6				6	0
1528	SEAR	YR	NH	FLU_STH_ASIA	BGD	Bangladesh	2017-12-11	2017	50	2017-12-10	2017	50	NOTDEFINED	25TO39	SARI	2				2	0
1529	SEAR	YR	NH	FLU_STH_ASIA	BGD	Bangladesh	2017-06-12	2017	24	2017-06-11	2017	24	NOTDEFINED	15TO24	SARI_DEATHS	0
1530	SEAR	YR	NH	FLU_STH_ASIA	BGD	Bangladesh	2017-06-19	2017	25	2017-06-18	2017	25	NOTDEFINED	15TO24	SARI_DEATHS	0
1531	SEAR	YR	NH	FLU_STH_ASIA	BGD	Bangladesh	2017-06-26	2017	26	2017-06-25	2017	26	NOTDEFINED	15TO24	SARI_DEATHS	0
1532	SEAR	YR	NH	FLU_STH_ASIA	BGD	Bangladesh	2017-07-03	2017	27	2017-07-02	2017	27	NOTDEFINED	15TO24	SARI_DEATHS	0
1533	SEAR	YR	NH	FLU_STH_ASIA	BGD	Bangladesh	2017-01-16	2017	3	2017-01-15	2017	3	NOTDEFINED	25TO39	SARI_DEATHS	1
1534	SEAR	YR	NH	FLU_STH_ASIA	BGD	Bangladesh	2017-01-23	2017	4	2017-01-22	2017	4	NOTDEFINED	25TO39	SARI_DEATHS	0
1535	SEAR	YR	NH	FLU_STH_ASIA	BGD	Bangladesh	2017-01-30	2017	5	2017-01-29	2017	5	NOTDEFINED	25TO39	SARI_DEATHS	0
1536	SEAR	YR	NH	FLU_STH_ASIA	BGD	Bangladesh	2017-02-06	2017	6	2017-02-05	2017	6	NOTDEFINED	25TO39	SARI_DEATHS	0
1537	SEAR	YR	NH	FLU_STH_ASIA	BGD	Bangladesh	2017-02-13	2017	7	2017-02-12	2017	7	NOTDEFINED	25TO39	SARI_DEATHS	0
1538	SEAR	YR	NH	FLU_STH_ASIA	BGD	Bangladesh	2017-07-10	2017	28	2017-07-09	2017	28	NOTDEFINED	15TO24	SARI_DEATHS	0
1539	SEAR	YR	NH	FLU_STH_ASIA	BGD	Bangladesh	2017-07-17	2017	29	2017-07-16	2017	29	NOTDEFINED	15TO24	SARI_DEATHS	0
1540	SEAR	YR	NH	FLU_STH_ASIA	BGD	Bangladesh	2017-02-20	2017	8	2017-02-19	2017	8	NOTDEFINED	25TO39	SARI_DEATHS	0
1541	SEAR	YR	NH	FLU_STH_ASIA	BGD	Bangladesh	2017-12-25	2017	52	2017-12-24	2017	52	NOTDEFINED	25TO39	SARI_DEATHS	0
1542	SEAR	YR	NH	FLU_STH_ASIA	BGD	Bangladesh	2017-02-20	2017	8	2017-02-19	2017	8	NOTDEFINED	1TO4	ILI	0					0
1543	SEAR	YR	NH	FLU_STH_ASIA	BGD	Bangladesh	2017-02-27	2017	9	2017-02-26	2017	9	NOTDEFINED	1TO4	ILI	4					0
1544	SEAR	YR	NH	FLU_STH_ASIA	BGD	Bangladesh	2017-03-06	2017	10	2017-03-05	2017	10	NOTDEFINED	1TO4	ILI	11					0
1545	SEAR	YR	NH	FLU_STH_ASIA	BGD	Bangladesh	2017-03-13	2017	11	2017-03-12	2017	11	NOTDEFINED	1TO4	ILI	3					0
1546	SEAR	YR	NH	FLU_STH_ASIA	BGD	Bangladesh	2017-03-20	2017	12	2017-03-19	2017	12	NOTDEFINED	1TO4	ILI	11					0
1547	SEAR	YR	NH	FLU_STH_ASIA	BGD	Bangladesh	2017-03-27	2017	13	2017-03-26	2017	13	NOTDEFINED	1TO4	ILI	0					0
1548	SEAR	YR	NH	FLU_STH_ASIA	BGD	Bangladesh	2017-05-15	2017	20	2017-05-14	2017	20	NOTDEFINED	40TO59	ILI	0
1549	SEAR	YR	NH	FLU_STH_ASIA	BGD	Bangladesh	2017-05-22	2017	21	2017-05-21	2017	21	NOTDEFINED	40TO59	ILI	3
1550	SEAR	YR	NH	FLU_STH_ASIA	BGD	Bangladesh	2017-05-29	2017	22	2017-05-28	2017	22	NOTDEFINED	40TO59	ILI	0
1551	SEAR	YR	NH	FLU_STH_ASIA	BGD	Bangladesh	2017-06-05	2017	23	2017-06-04	2017	23	NOTDEFINED	40TO59	ILI	5
1552	SEAR	YR	NH	FLU_STH_ASIA	BGD	Bangladesh	2017-06-12	2017	24	2017-06-11	2017	24	NOTDEFINED	40TO59	ILI	0
1553	SEAR	YR	NH	FLU_STH_ASIA	BGD	Bangladesh	2017-06-19	2017	25	2017-06-18	2017	25	NOTDEFINED	40TO59	ILI	7
1554	SEAR	YR	NH	FLU_STH_ASIA	BGD	Bangladesh	2017-03-27	2017	13	2017-03-26	2017	13	NOTDEFINED	40TO59	SARI	10				10	0
1555	SEAR	YR	NH	FLU_STH_ASIA	BGD	Bangladesh	2017-04-03	2017	14	2017-04-02	2017	14	NOTDEFINED	40TO59	SARI	3				3	0
1556	SEAR	YR	NH	FLU_STH_ASIA	BGD	Bangladesh	2017-04-10	2017	15	2017-04-09	2017	15	NOTDEFINED	40TO59	SARI	9				9	0
1557	SEAR	YR	NH	FLU_STH_ASIA	BGD	Bangladesh	2017-04-17	2017	16	2017-04-16	2017	16	NOTDEFINED	40TO59	SARI	5				5	0
1558	SEAR	YR	NH	FLU_STH_ASIA	BGD	Bangladesh	2017-05-01	2017	18	2017-04-30	2017	18	NOTDEFINED	40TO59	SARI	11					4
1559	SEAR	YR	NH	FLU_STH_ASIA	BGD	Bangladesh	2017-08-07	2017	32	2017-08-06	2017	32	NOTDEFINED	1TO4	SARI	10				10	1
1560	SEAR	YR	NH	FLU_STH_ASIA	BGD	Bangladesh	2017-08-14	2017	33	2017-08-13	2017	33	NOTDEFINED	1TO4	SARI	0				0	0
1561	SEAR	YR	NH	FLU_STH_ASIA	BGD	Bangladesh	2017-08-21	2017	34	2017-08-20	2017	34	NOTDEFINED	1TO4	SARI	4				4	0
1562	SEAR	YR	NH	FLU_STH_ASIA	BGD	Bangladesh	2017-08-28	2017	35	2017-08-27	2017	35	NOTDEFINED	1TO4	SARI	1				1	0
1563	SEAR	YR	NH	FLU_STH_ASIA	BGD	Bangladesh	2017-09-04	2017	36	2017-09-03	2017	36	NOTDEFINED	1TO4	SARI	11				11	3
1564	SEAR	YR	NH	FLU_STH_ASIA	BGD	Bangladesh	2017-09-11	2017	37	2017-09-10	2017	37	NOTDEFINED	1TO4	SARI	5				5	0
1565	SEAR	YR	NH	FLU_STH_ASIA	BGD	Bangladesh	2017-02-20	2017	8	2017-02-19	2017	8	NOTDEFINED	1TO4	SARI_DEATHS	0
1566	SEAR	YR	NH	FLU_STH_ASIA	BGD	Bangladesh	2017-02-27	2017	9	2017-02-26	2017	9	NOTDEFINED	1TO4	SARI_DEATHS	0
1567	SEAR	YR	NH	FLU_STH_ASIA	BGD	Bangladesh	2017-03-06	2017	10	2017-03-05	2017	10	NOTDEFINED	1TO4	SARI_DEATHS	0
1568	SEAR	YR	NH	FLU_STH_ASIA	BGD	Bangladesh	2017-03-13	2017	11	2017-03-12	2017	11	NOTDEFINED	1TO4	SARI_DEATHS	0
1569	SEAR	YR	NH	FLU_STH_ASIA	BGD	Bangladesh	2017-03-20	2017	12	2017-03-19	2017	12	NOTDEFINED	1TO4	SARI_DEATHS	0
1570	SEAR	YR	NH	FLU_STH_ASIA	BGD	Bangladesh	2017-03-27	2017	13	2017-03-26	2017	13	NOTDEFINED	1TO4	SARI_DEATHS	0
1571	SEAR	YR	NH	FLU_STH_ASIA	BGD	Bangladesh	2017-07-10	2017	28	2017-07-09	2017	28	NOTDEFINED	25TO39	ILI	8
1572	SEAR	YR	NH	FLU_STH_ASIA	BGD	Bangladesh	2017-07-17	2017	29	2017-07-16	2017	29	NOTDEFINED	25TO39	ILI	0
1573	SEAR	YR	NH	FLU_STH_ASIA	BGD	Bangladesh	2017-07-24	2017	30	2017-07-23	2017	30	NOTDEFINED	25TO39	ILI	4
1574	SEAR	YR	NH	FLU_STH_ASIA	BGD	Bangladesh	2017-07-31	2017	31	2017-07-30	2017	31	NOTDEFINED	25TO39	ILI	2
1575	SEAR	YR	NH	FLU_STH_ASIA	BGD	Bangladesh	2017-05-15	2017	20	2017-05-14	2017	20	NOTDEFINED	40TO59	SARI_DEATHS	0
1576	SEAR	YR	NH	FLU_STH_ASIA	BGD	Bangladesh	2017-05-22	2017	21	2017-05-21	2017	21	NOTDEFINED	40TO59	SARI_DEATHS	0
1577	SEAR	YR	NH	FLU_STH_ASIA	BGD	Bangladesh	2017-05-29	2017	22	2017-05-28	2017	22	NOTDEFINED	40TO59	SARI_DEATHS	0
1578	SEAR	YR	NH	FLU_STH_ASIA	BGD	Bangladesh	2017-06-05	2017	23	2017-06-04	2017	23	NOTDEFINED	40TO59	SARI_DEATHS	1
1579	SEAR	YR	NH	FLU_STH_ASIA	BGD	Bangladesh	2017-06-12	2017	24	2017-06-11	2017	24	NOTDEFINED	40TO59	SARI_DEATHS	0
1580	SEAR	YR	NH	FLU_STH_ASIA	BGD	Bangladesh	2017-06-19	2017	25	2017-06-18	2017	25	NOTDEFINED	40TO59	SARI_DEATHS	0
1581	SEAR	YR	NH	FLU_STH_ASIA	BGD	Bangladesh	2017-08-07	2017	32	2017-08-06	2017	32	NOTDEFINED	25TO39	ILI	8
1582	SEAR	YR	NH	FLU_STH_ASIA	BGD	Bangladesh	2017-08-14	2017	33	2017-08-13	2017	33	NOTDEFINED	25TO39	ILI	2
1583	SEAR	YR	NH	FLU_STH_ASIA	BGD	Bangladesh	2017-03-27	2017	13	2017-03-26	2017	13	NOTDEFINED	5TO14	ILI	0					0
1584	SEAR	YR	NH	FLU_STH_ASIA	BGD	Bangladesh	2017-04-03	2017	14	2017-04-02	2017	14	NOTDEFINED	5TO14	ILI	5
1585	SEAR	YR	NH	FLU_STH_ASIA	BGD	Bangladesh	2017-04-10	2017	15	2017-04-09	2017	15	NOTDEFINED	5TO14	ILI	1
1586	SEAR	YR	NH	FLU_STH_ASIA	BGD	Bangladesh	2017-04-17	2017	16	2017-04-16	2017	16	NOTDEFINED	5TO14	ILI	10
1587	SEAR	YR	NH	FLU_STH_ASIA	BGD	Bangladesh	2017-05-01	2017	18	2017-04-30	2017	18	NOTDEFINED	5TO14	ILI	8
1588	SEAR	YR	NH	FLU_STH_ASIA	BGD	Bangladesh	2017-02-06	2017	6	2017-02-05	2017	6	NOTDEFINED	5TO14	SARI	19				19	0
1589	SEAR	YR	NH	FLU_STH_ASIA	BGD	Bangladesh	2017-02-13	2017	7	2017-02-12	2017	7	NOTDEFINED	5TO14	SARI	16				16	0
1590	SEAR	YR	NH	FLU_STH_ASIA	BGD	Bangladesh	2017-02-20	2017	8	2017-02-19	2017	8	NOTDEFINED	5TO14	SARI	12				12	0
1591	SEAR	YR	NH	FLU_STH_ASIA	BGD	Bangladesh	2017-02-27	2017	9	2017-02-26	2017	9	NOTDEFINED	5TO14	SARI	12				12	1
1592	SEAR	YR	NH	FLU_STH_ASIA	BGD	Bangladesh	2017-03-06	2017	10	2017-03-05	2017	10	NOTDEFINED	5TO14	SARI	18				18	0
1593	SEAR	YR	NH	FLU_STH_ASIA	BGD	Bangladesh	2017-03-13	2017	11	2017-03-12	2017	11	NOTDEFINED	5TO14	SARI	15				15	0
1594	SEAR	YR	NH	FLU_STH_ASIA	BGD	Bangladesh	2017-05-22	2017	21	2017-05-21	2017	21	NOTDEFINED	25TO39	SARI	23				23	9
1595	SEAR	YR	NH	FLU_STH_ASIA	BGD	Bangladesh	2017-05-29	2017	22	2017-05-28	2017	22	NOTDEFINED	25TO39	SARI	17				17	8
1596	SEAR	YR	NH	FLU_STH_ASIA	BGD	Bangladesh	2017-06-05	2017	23	2017-06-04	2017	23	NOTDEFINED	25TO39	SARI	31				31	13
1597	SEAR	YR	NH	FLU_STH_ASIA	BGD	Bangladesh	2017-06-12	2017	24	2017-06-11	2017	24	NOTDEFINED	25TO39	SARI	17				17	9
1598	SEAR	YR	NH	FLU_STH_ASIA	BGD	Bangladesh	2017-06-19	2017	25	2017-06-18	2017	25	NOTDEFINED	25TO39	SARI	17				17	5
1599	SEAR	YR	NH	FLU_STH_ASIA	BGD	Bangladesh	2017-06-26	2017	26	2017-06-25	2017	26	NOTDEFINED	25TO39	SARI	1				1	0
1600	SEAR	YR	NH	FLU_STH_ASIA	BGD	Bangladesh	2017-07-10	2017	28	2017-07-09	2017	28	NOTDEFINED	25TO39	SARI_DEATHS	0
1601	SEAR	YR	NH	FLU_STH_ASIA	BGD	Bangladesh	2017-07-17	2017	29	2017-07-16	2017	29	NOTDEFINED	25TO39	SARI_DEATHS	0
1602	SEAR	YR	NH	FLU_STH_ASIA	BGD	Bangladesh	2017-07-24	2017	30	2017-07-23	2017	30	NOTDEFINED	25TO39	SARI_DEATHS	0
1603	SEAR	YR	NH	FLU_STH_ASIA	BGD	Bangladesh	2017-07-31	2017	31	2017-07-30	2017	31	NOTDEFINED	25TO39	SARI_DEATHS	0
1604	SEAR	YR	NH	FLU_STH_ASIA	BGD	Bangladesh	2017-08-07	2017	32	2017-08-06	2017	32	NOTDEFINED	25TO39	SARI_DEATHS	0
1605	SEAR	YR	NH	FLU_STH_ASIA	BGD	Bangladesh	2017-08-14	2017	33	2017-08-13	2017	33	NOTDEFINED	25TO39	SARI_DEATHS	0
1606	SEAR	YR	NH	FLU_STH_ASIA	BGD	Bangladesh	2017-09-11	2017	37	2017-09-10	2017	37	NOTDEFINED	5TO14	SARI_DEATHS	0
1607	SEAR	YR	NH	FLU_STH_ASIA	BGD	Bangladesh	2017-09-18	2017	38	2017-09-17	2017	38	NOTDEFINED	5TO14	SARI_DEATHS	0
[truncated: 5,628 more rows]
[truncated: 3 more columns]

## Sheet: Bhutan
			Hemisphere (NH=northern hemisphere, SH=southern hemisphere)	Influenza transmission zone			ISO = International Organization for Standardization			MMWR = Morbidity and Mortality Weekly Report			Surveillance site type (NONSENTINEL/SENTINEL/NOTDEFINED)										Influenza types
[truncated: 7,285 more rows]
[truncated: 3 more columns]

[truncated: 7 more sheets: Indonesia, Sri Lanka, Maldives, Nepal, DPR Korea, Thailand, Timor-Leste]
